# Supplementary material for: Comparative connectomics of dauer reveals developmental plasticity
Source: Nat Commun. 2024 Feb 27;15:1546. doi: 10.1038/s41467-024-45943-3 (PMC10899629; doi:10.1038/s41467-024-45943-3)
Supplement: Supplementary file 4 — Supplementary Data 1 [file 41467_2024_45943_MOESM4_ESM.xlsx]

## Sheet: link
Neuroglancer link
https://neuromancer-seung-import.appspot.com/#!%7B%22layers%22:%5B%7B%22tab%22:%22annotations%22%2C%22annotationColor%22:%22#e1ff00%22%2C%22source%22:%22precomputed://gs://gnd-dauer1/dauer1_364/em%22%2C%22type%22:%22image%22%2C%22blend%22:%22default%22%2C%22shaderControls%22:%7B%7D%2C%22name%22:%22em%22%7D%2C%7B%22source%22:%22precomputed://gs://gnd-dauer1/dauer1_364/seg_oct22%22%2C%22type%22:%22…

## Sheet: segmentation_key
Neuron	dauer1_segmentation_ID
ADAL	73
ADAR	74
ADEL	75
ADER	76
ADFL	48
ADFR	40
ADLL	36
ADLR	37
AFDL	35
AFDR	49
AIAL	17
AIAR	18
AIBL	16
AIBR	15
AIML	26
AIMR	25
AINL	23
AINR	24
AIYL	20
AIYR	19
AIZL	22
AIZR	21
ALA	83
ALML	29
ALMR	27
ALNL	30
ALNR	28
AQR	63
ASEL	34
ASER	54
ASGL	39
ASGR	51
ASHL	43
ASHR	50
ASIL	32
ASIR	33
ASJL	45
ASJR	52
ASKL	31
ASKR	44
AUAL	70
AUAR	69
AVAL	81
AVAR	80
AVBL	85
AVBR	86
AVDL	93
AVDR	87
AVEL	84
AVER	82
AVFL	92
AVFR	91
AVHL	96
AVHR	97
AVJL	95
AVJR	94
AVKL	89
AVKR	90
AVL	88
AVM	98
AWAL	42
AWAR	47
AWBL	41
AWBR	46
AWCL	38
AWCR	53
BAGL	220
BAGR	218
BDUL	58
BDUR	61
CANL	260
CANR	259
CEPDL	187
CEPDR	186
CEPVL	225
CEPVR	219
DVA	71
DVC	57
FLPL	78
FLPR	79
HSNL
HSNR	198
IL1DL	181
IL1DR	180
IL1L	194
IL1R	193
IL1VL	207
IL1VR	208
IL2DL	183
IL2DR	182
IL2L	197
IL2R	196
IL2VL	209
IL2VR	205
OLLL	201
OLLR	199
OLQDL	189
OLQDR	188
OLQVL	217
OLQVR	213
PLNL	60
PLNR	59
PVCL	68
PVCR	67
PVDL
PVDR
PVNL	62
PVNR	77
PVPL	66
PVPR	65
PVQL	56
PVQR	55
PVR	64
PVT	72
RIAL	142
RIAR	143
RIBL	147
RIBR	146
RICL	149
RICR	150
RID	144
RIFL	156
RIFR	155
RIGL	158
RIGR	157
RIH	145
RIML	152
RIMR	151
RIPL	154
RIPR	153
RIR	148
RIS	159
RIVL	160
RIVR	161
RMDDL	173
RMDDR	172
RMDL	166
RMDR	167
RMDVL	175
RMDVR	174
RMED	164
RMEL	163
RMER	162
RMEV	165
RMFL	171
RMFR	170
RMGL	177
RMGR	176
RMHL	169
RMHR	168
SAADL	235
SAADR	234
SAAVL	232
SAAVR	233
SABD	231
SABVL
SABVR
SDQL	240
SDQR	239
SIADL	237
SIADR	236
SIAVL	248
SIAVR	247
SIBDL	229
SIBDR	246
SIBVL	238
SIBVR	245
SMBDL	228
SMBDR	227
SMBVL	230
SMBVR	226
SMDDL	242
SMDDR	241
SMDVL	244
SMDVR	243
URADL	185
URADR	184
URAVL	216
URAVR	206
URBL	204
URBR	192
URXL	178
URXR	179
URYDL	191
URYDR	190
URYVL	221
URYVR	222
BWM-DL01	134
BWM-DL02	136
BWM-DL03	135
BWM-DL04	138
BWM-DL05	139
BWM-DL06	140
BWM-DL07	137
BWM-DL08	105
BWM-DR01	133
BWM-DR02	126
BWM-DR03	127
BWM-DR04	128
BWM-DR05	130
BWM-DR06	129
BWM-DR07	131
BWM-DR08	132
BWM-VL01	121
BWM-VL02	118
BWM-VL03	120
BWM-VL04	119
BWM-VL05	123
BWM-VL06	122
BWM-VL07	124
BWM-VL08	108
BWM-VR01	113
BWM-VR02	112
BWM-VR03	114
BWM-VR04	111
BWM-VR05	116
BWM-VR06	115
BWM-VR07	117
BWM-VR08	125
CEPshDL	2
CEPshDR	1
CEPshVL	4
CEPshVR	3
GLRDL	109
GLRDR	100
GLRL	110
GLRR	101
GLRVL	99
GLRVR	102
exc_canal
exc_duct	252
exc_gland
hmc
hyp
DA1
DB1
VA1
VB1
VC1
VD1
