# Supplementary material for: Comparative connectomics of dauer reveals developmental plasticity
Source: Nat Commun. 2024 Feb 27;15:1546. doi: 10.1038/s41467-024-45943-3 (PMC10899629; doi:10.1038/s41467-024-45943-3)
Supplement: Supplementary file 5 — Supplementary Data 2 [file 41467_2024_45943_MOESM5_ESM.xlsx]

## Sheet: dauer_221021
syn_id	pre_neuron	post_neuron	size
1	RIH	CEPDL	56630
1	RIH	OLQDL	115370
2	RIH	URXR	529157
2	RIH	IL2DR	153856
2	RIH	CEPDR	17787
10	CEPVR	IL2VR	77914
10	CEPVR	OLQVR	20486
12	IL2DR	RIPR	212800
13	RIH	CEPDR	64924
13	RIH	OLQDR	153476
24	RIH	IL2DR	28800
25	IL2DL	GLRDL	87200
30	RIH	IL2DL	100800
32	IL2DL	GLRDL	119040
32	IL2DL	RMED	56960
33	IL2DR	CEPshDR	22620
33	IL2DR	RIH	21380
41	RIH	URXL	124681
41	RIH	CEPDL	190520
44	RIH	CEPshDL	7465
44	RIH	RIPL	38935
45	RIH	CEPDL	61459
45	RIH	OLQDL	52941
53	RMEV	BWM-DR03	207699
53	RMEV	BWM-DL01	300977
53	RMEV	BWM-DL03	58454
53	RMEV	RMEL	30471
59	RMEV	RMEL	49853
59	RMEV	RMDDL	30947
61	RIH	RMED	44740
61	RIH	IL1DR	28356
61	RIH	OLQDR	204164
61	RIH	URYDL	274740
63	URADR	RMER	112488
63	URADR	RMED	403512
64	IL2DR	RIH	122625
64	IL2DR	RMED	106975
65	RIH	URXR	6646
65	RIH	IL1DR	2176
65	RIH	CEPDR	49578
68	RMEV	RMDDL	96800
71	RIH	RMEL	194631
71	RIH	IL2DL	298169
72	RMEV	BWM-DR03	92338
72	RMEV	BWM-DR01	254200
72	RMEV	BWM-DL01	106460
72	RMEV	BWM-DL03	26072
72	RMEV	RMDDL	537731
85	IL2DR	RIH	27575
85	IL2DR	RMED	12425
89	URADR	RMER	85600
92	IL2DR	RIPR	29213
92	IL2DR	RMEV	27587
95	RMEV	RMDDL	56000
96	RMEV	RMDDL	69600
98	URADL	RMEL	21253
98	URADL	RMEV	347
99	RMDDL	BWM-DR03	71863
99	RMDDL	BWM-DR01	26537
104	URADR	BWM-DR03	47892
104	URADR	RMEL	58508
106	RMEV	SMDVR	117600
111	RMEV	RMDDL	190400
112	RMEV	RMDDR	17200
112	RMEV	RMDDL	215600
113	RMEV	RMDDL	39200
114	RMEV	BWM-DR03	81182
114	RMEV	BWM-DR01	441517
114	RMEV	RMDDL	579669
114	RMEV	URADR	25636
114	RMEV	SMDVR	246395
117	RIH	GLRDR	23608
117	RIH	RMEL	5151
117	RIH	IL2DR	400042
118	URADR	RMER	171750
118	URADR	RMDDL	194650
119	RIH	RMED	75520
119	RIH	IL2DR	22080
120	RMEV	RMED	4835
120	RMEV	URADR	31953
120	RMEV	SMDVR	164812
123	URYDL	RMDDR	69145
123	URYDL	RMDVL	59898
123	URYDL	URADL	8557
126	RMDDL	BWM-DR03	48012
126	RMDDL	BWM-DR05	3146
126	RMDDL	BWM-DR01	63243
130	OLLL	RMED	39968
130	OLLL	RMDVL	51646
130	OLLL	IL1DL	25988
130	OLLL	URYDL	35198
131	OLLR	RMED	52254
131	OLLR	RMDVR	433223
131	OLLR	IL1DR	31595
131	OLLR	URYDL	74128
132	RMDDL	BWM-DL03	4092
132	RMDDL	RMEV	14308
135	RMDDL	BWM-DL05	51220
135	RMDDL	RMDDR	780
136	IL1DL	RMEL	176000
147	IL1DL	RMEL	134308
147	IL1DL	URADL	2492
148	RMDDL	BWM-DR03	17435
148	RMDDL	BWM-DR01	2024
148	RMDDL	URADR	130141
150	IL1DL	RMEL	84975
150	IL1DL	IL2DL	11825
151	URADL	BWM-DL02	206400
152	IL2DR	RIPR	56071
152	IL2DR	URADR	15129
154	OLLR	RMED	56000
155	OLLR	RMED	12185
155	OLLR	RMDVR	177580
155	OLLR	OLQDR	21436
156	RMEV	BWM-DL01	639448
156	RMEV	BWM-DL03	254139
156	RMEV	RMDDL	101109
156	RMEV	SMDVL	263704
157	RMEV	BWM-DL01	207370
157	RMEV	RMDDR	78832
157	RMEV	SMDVL	86598
158	URYDR	RMDDL	67452
158	URYDR	RMDVR	142148
159	IL1DL	RMEL	97600
161	OLQDR	CEPshDR	63200
164	IL1DL	URADL	9748
164	IL1DL	SMDDR	683052
165	RMDDL	RMED	13236
165	RMDDL	URADR	34764
166	OLLL	RMED	52000
167	OLLL	RMED	104800
169	RMEV	SMDVL	237600
174	RMDDR	BWM-DL01	73373
174	RMDDR	BWM-DL03	271556
174	RMDDR	BWM-DL02	4160
174	RMDDR	BWM-DL05	18911
175	URADR	BWM-DR02	224640
175	URADR	RMED	95632
175	URADR	RMDDL	35627
175	URADR	RMDVR	10501
176	RMDDR	URADL	24000
183	IL1DL	RMDVL	90400
189	OLLL	AVER	974834
189	OLLL	RIBL	317724
189	OLLL	RMED	138643
192	RMEV	BWM-DL01	91148
192	RMEV	SMDVL	246452
197	OLLR	RMED	110400
203	RMDDR	BWM-DL01	25600
205	RMDDR	BWM-DL01	1110429
205	RMDDR	BWM-DL03	834710
205	RMDDR	RMDVL	1794061
207	IL1DL	BWM-DL01	583443
207	IL1DL	RMEL	321204
207	IL1DL	RMDVL	454651
207	IL1DL	URADL	183102
209	URADL	BWM-DL01	141983
209	URADL	BWM-DL02	115122
209	URADL	RMEL	235040
209	URADL	IL1DL	447055
214	OLLL	RMED	100800
216	OLLR	RMED	338400
217	OLLL	SMDVL	344000
218	SMDDR	SMDVL	158400
219	OLLR	RMDVR	23479
219	OLLR	IL1DR	41321
221	RMEV	BWM-DL01	144567
221	RMEV	SMDVL	51433
223	OLQDR	CEPshDR	108494
223	OLQDR	URYDL	8306
224	OLQDL	CEPshDL	116355
224	OLQDL	RMDVL	406743
224	OLQDL	OLLL	53702
225	OLQDL	CEPshDL	232560
225	OLQDL	AVER	12240
226	RMDDL	RMDVR	104000
230	OLQDL	RIH	145286
230	OLQDL	RMEL	4314
231	OLLL	AVER	470166
231	OLLL	RMDVL	181034
232	RMEV	BWM-DR01	299140
232	RMEV	BWM-DL01	4729
232	RMEV	SMDVR	44930
233	URYDL	RMDVL	80800
234	OLQDR	RMDVR	295761
234	OLQDR	URYDL	259439
238	RIBL	AVER	213600
241	CEPDL	RMDVL	14511
241	CEPDL	OLLL	9489
245	RMDDL	BWM-DR03	132840
245	RMDDL	BWM-DR01	968154
245	RMDDL	RMDVR	1119006
246	URADR	BWM-DR02	17208
246	URADR	BWM-DR01	221308
246	URADR	RIPR	211270
246	URADR	IL1DR	6214
248	RIH	RIPL	451922
248	RIH	OLQVL	446478
249	RIH	RIPR	90400
250	RIH	OLQVL	72000
252	OLLL	AVER	204000
253	OLLL	SMDDR	84800
255	OLLR	RMDVR	256800
256	CEPDL	AVER	177005
256	CEPDL	OLLL	629063
256	CEPDL	SMDDR	55531
257	IL1DR	BWM-DR03	9645
257	IL1DR	SMDDL	137555
263	RMDDL	BWM-DR03	28086
263	RMDDL	BWM-DR01	110494
263	RMDDL	RMED	161420
266	RIH	RIPR	77162
266	RIH	OLQVR	117238
271	OLLL	AVER	176697
271	OLLL	SMDDR	199303
272	SMDDL	BWM-DR03	247907
272	SMDDL	BWM-DR01	72375
272	SMDDL	SMDVR	493318
273	IL1DR	RMDDL	10173
273	IL1DR	RMDVR	598627
275	RMDDL	BWM-DR03	110151
275	RMDDL	BWM-DR05	9049
281	OLLR	AVEL	96929
281	OLLR	RMDVR	210271
284	CEPDR	RMDVR	260049
284	CEPDR	OLLR	117551
285	RMEV	BWM-DR01	22625
285	RMEV	BWM-DL01	235634
285	RMEV	BWM-DL03	67324
285	RMEV	SMDVR	215216
291	IL1DR	RMER	200800
295	RIS	AVER	57164
295	RIS	SMDDR	45236
296	OLLL	RIBL	127490
296	OLLL	RMED	74910
298	CEPDR	AVEL	526931
298	CEPDR	OLLR	372269
299	OLLR	CEPDR	116000
301	SMDVL	BWM-DL01	119938
301	SMDVL	RMEV	13662
302	OLQDL	CEPshDL	26550
302	OLQDL	AVER	182957
302	OLQDL	RIBL	48894
306	OLLR	RMED	63200
308	OLLR	CEPDR	103200
310	CEPDL	AVER	108945
310	CEPDL	OLLL	291055
311	OLLR	RMDVR	1382
311	OLLR	CEPDR	49818
312	OLLL	AVER	93582
312	OLLL	RMDVL	1618
315	IL1DR	BWM-DR02	67747
315	IL1DR	BWM-DR01	218676
315	IL1DR	RIPR	155217
315	IL1DR	RMDDL	178371
315	IL1DR	RMDVR	201525
315	IL1DR	URADR	12863
321	CEPDR	AVEL	208029
321	CEPDR	OLLR	63171
322	URYDL	AVER	45599
322	URYDL	SMDDR	58401
323	RMEV	SMDVL	149600
324	OLLL	AVER	88800
325	OLLL	AVER	78400
326	SMDDL	BWM-DR03	234945
326	SMDDL	BWM-DR05	321205
326	SMDDL	BWM-DR01	94205
326	SMDDL	RMED	289425
326	SMDDL	IL1DR	38590
326	SMDDL	SMBDL	111230
331	RIBL	AVER	100719
331	RIBL	OLLL	3430
331	RIBL	SMDDR	207051
333	OLLR	SMDDL	584800
340	OLLR	AVEL	149309
340	OLLR	RIBR	181091
341	OLLL	RIBL	262400
343	OLLR	AVEL	166730
343	OLLR	SMDDL	56470
346	SMDDR	BWM-DL05	114535
346	SMDDR	CEPDL	70265
347	SMDDR	SMDVL	132800
348	URYDR	CEPshDR	7111
348	URYDR	RMDVR	104889
349	OLQDR	RIBR	196226
349	OLQDR	RMDVR	104749
349	OLQDR	OLLR	127026
351	SMBDR	BWM-DL03	37145
351	SMBDR	BWM-DL05	8064
351	SMBDR	RMED	73191
353	RMDDR	BWM-DL03	24468
353	RMDDR	BWM-DL05	177132
354	OLLR	RMDVR	134631
354	OLLR	IL1DR	182969
358	RIH	RIPR	19035
358	RIH	OLQVR	52165
362	OLLL	RMEV	16113
362	OLLL	SMDVL	144687
364	CEPDR	AVEL	20000
369	OLLL	AVER	93617
369	OLLL	SMDDR	7983
372	SMBDL	BWM-DR05	23635
372	SMBDL	RMED	32365
375	URADL	IL1DL	52000
377	OLLR	RIBR	22400
382	OLLL	RMDVL	269422
382	OLLL	IL1DL	352178
384	OLQDL	RIH	259200
386	URYDR	AVEL	56105
386	URYDR	URADR	33663
386	URYDR	SMDDL	141432
387	SMDDR	RIAL	23384
387	SMDDR	CEPDL	124616
388	OLLL	SMDDR	772800
390	OLLR	AVEL	68909
390	OLLR	RMDVR	19891
391	SMDDR	BWM-DR03	18821
391	SMDDR	BWM-DR01	951
391	SMDDR	BWM-DL03	11212
391	SMDDR	BWM-DL05	14616
392	SMBDR	BWM-DL05	217100
392	SMBDR	RMED	601900
392	SMBDR	RMDDR	148200
392	SMBDR	RMDVL	88400
392	SMBDR	CEPDL	234000
393	RIBL	AVER	74489
393	RIBL	CEPDL	3111
394	RMDDR	BWM-DL03	1684
394	RMDDR	BWM-DL05	127540
394	RMDDR	SMBDR	7577
398	IL2R	RIH	61600
399	RIS	AVER	16338
399	RIS	RIBL	65982
399	RIS	RIMR	77293
399	RIS	RMED	169668
399	RIS	SMDDR	294719
400	RIS	SMDDR	23200
402	OLLR	AVEL	8994
402	OLLR	SMDDL	195006
404	SMDDL	BWM-DR05	120749
404	SMDDL	CEPDR	8852
407	URADR	BWM-DR01	222564
407	URADR	RIPR	237437
409	OLQDL	RIH	32000
410	IL2R	RIH	32000
413	URYDR	AVEL	219817
413	URYDR	SMDDL	167383
418	SMDDL	BWM-DR03	92229
418	SMDDL	BWM-DR01	127363
418	SMDDL	BWM-DL03	13176
418	SMDDL	RMEV	134829
418	SMDDL	SMDDR	7027
418	SMDDL	SMDVR	55776
419	RIAR	RMDDL	239602
419	RIAR	RMDVR	116398
420	RIAL	RMDDR	252608
420	RIAL	RMDVL	57792
423	RIBL	AVER	58326
423	RIBL	CEPDL	2474
424	IL1DL	BWM-DL01	169808
424	IL1DL	RIPL	30408
424	IL1DL	RMDVL	122658
424	IL1DL	URADL	5125
429	IL2R	RIH	20000
434	CEPDL	OLLL	60000
435	SMBDR	BWM-DL05	61610
435	SMBDR	RMED	53590
436	CEPDL	AVER	62938
436	CEPDL	OLLL	73062
438	OLLL	AVER	86659
438	OLLL	CEPDL	84541
439	URADL	BWM-DL01	130398
439	URADL	BWM-DL02	4506
439	URADL	RIPL	125097
443	IL2R	RIH	1256614
443	IL2R	OLQVR	121786
445	RIS	CEPshDL	4306
445	RIS	RMED	89294
447	SMDDR	RIAL	401600
449	SMDDR	RMEV	94400
452	URADR	BWM-DR02	294048
452	URADR	BWM-DR01	9952
453	IL2L	RIH	791691
453	IL2L	OLQDL	34709
454	IL2R	GLRR	2087
454	IL2R	RIH	148313
455	RIH	RIPL	153490
455	RIH	OLQVL	107310
457	SMDDR	RIAL	204800
461	SMBDL	BWM-DR05	181506
461	SMBDL	BWM-DR07	131518
461	SMBDL	RMED	270176
467	RIH	RIPR	16668
467	RIH	OLQVR	135332
469	RIS	AVEL	196337
469	RIS	RIBR	32338
469	RIS	SMDDL	150525
471	SMDDL	RIAL	988800
472	RIAL	RMDVL	12267
472	RIAL	CEPDL	15929
472	RIAL	SMDDR	149404
473	SMDDL	BWM-DR05	22423
473	SMDDL	CEPDR	503977
474	CEPDL	RIBL	271527
474	CEPDL	RIS	13273
475	SMDDR	BWM-DR03	454237
475	SMDDR	BWM-DL05	36621
475	SMDDR	RMEV	156342
477	RIAR	RMDDL	315928
477	RIAR	RMDVR	628072
478	CEPDL	RMDVL	23156
478	CEPDL	OLLL	35244
479	OLLR	RMDVR	22400
480	OLLR	AVEL	159200
481	URADL	IL1DL	699200
484	RIS	RMED	40000
485	SMDDR	AVER	4498
485	SMDDR	RIS	153102
486	SMDDR	RIAL	127200
491	SMDDL	AVEL	143097
491	SMDDL	RIS	1704
494	SMBDL	BWM-DR05	36590
494	SMBDL	RMED	26896
494	SMBDL	RMDDL	2114
495	RIAL	RMDDR	980321
495	RIAL	RMDVL	879679
498	CEPDL	RMDVL	183548
498	CEPDL	OLLL	38053
500	OLLR	AVEL	76800
501	IL1DR	BWM-DR02	569064
501	IL1DR	URADR	18936
506	RIMR	RIBR	86304
506	RIMR	SMDDR	373664
506	RIMR	SMDVL	7232
508	RIAL	RIAR	42006
508	RIAL	SMDDR	516394
515	OLLR	CEPDR	84800
517	OLLL	AVER	187372
517	OLLL	CEPDL	104628
519	OLLL	AVER	283575
519	OLLL	RIBL	183054
519	OLLL	RMEL	61371
521	IL2L	RIH	2304037
521	IL2L	OLQVL	251163
522	IL2R	RIH	121974
522	IL2R	URAVR	34826
527	RIS	RMED	52800
531	RIS	RIBR	60970
531	RIS	SMDDL	41430
532	SMDDL	RIAL	57110
532	SMDDL	CEPDR	10090
533	RIAL	RMDDR	253289
533	RIAL	RMDVL	44311
534	RIAR	RIAL	2836
534	RIAR	RMDDL	38155
534	RIAR	RMDVR	87009
536	RIS	AVEL	15315
536	RIS	CEPDR	125392
536	RIS	SMDDL	33693
537	SMDDR	RIAL	4727
537	SMDDR	CEPDL	64873
539	CEPDR	BWM-DR07	42230
539	CEPDR	SMDDL	970
545	IL1DL	RIPL	34441
545	IL1DL	URADL	759
546	URADL	BWM-DL01	37885
546	URADL	BWM-DL02	8965
546	URADL	RIPL	186824
546	URADL	IL1DL	12725
547	IL1DR	BWM-DR02	192456
547	IL1DR	BWM-DR01	6990
547	IL1DR	RMDVR	263754
550	IL2L	RIH	202866
550	IL2L	OLQDL	6734
554	RIH	RIPL	13517
554	RIH	OLQVL	27283
558	SMDDR	RIAL	87200
559	RIAL	SMDDR	398177
559	RIAL	SMDVL	184223
564	SMDDL	RIAR	184000
565	SMDDR	RIAL	414258
565	SMDDR	RIAR	208143
568	RMDDL	BWM-DR03	123937
568	RMDDL	BWM-DR01	201397
568	RMDDL	RMDVR	156470
568	RMDDL	SMBDL	6197
573	RIS	AVER	199886
573	RIS	RIBL	319331
573	RIS	RMEL	385147
573	RIS	CEPDL	313236
574	OLLR	AVEL	136800
576	IL1DL	BWM-DL02	654963
576	IL1DL	RMDVL	146835
576	IL1DL	URADL	96602
578	IL1DR	RMHL	481279
578	IL1DR	URADR	50045
578	IL1DR	URBR	520676
581	IL2L	RIH	424000
582	RIH	GLRVL	315974
582	RIH	GLRL	78542
582	RIH	RIPL	18958
582	RIH	IL2VL	8125
583	RIH	OLQVL	64281
583	RIH	BAGL	362119
592	SMDDL	RIS	37686
592	SMDDL	CEPDR	43114
597	CEPDR	AVEL	100000
598	CEPDL	AVER	40677
598	CEPDL	RMDVL	35521
598	CEPDL	OLLL	209402
600	IL1DL	BWM-DL01	255667
600	IL1DL	BWM-DL02	46581
600	IL1DL	RIPL	69872
600	IL1DL	URADL	15880
601	IL1DL	BWM-DL01	87839
601	IL1DL	BWM-DL02	144779
601	IL1DL	URADL	14582
603	IL1DR	RMER	27200
605	IL2L	RMEL	5387
605	IL2L	OLQVL	129013
609	SMDDR	RIAL	910259
609	SMDDR	RIAR	35341
611	SMDDL	RIAL	84800
614	CEPDR	BWM-DR07	12372
614	CEPDR	RMDDL	58000
614	CEPDR	RMDVR	23280
614	CEPDR	SMBDL	22349
615	RIAR	CEPDR	103843
615	RIAR	SMDDL	71358
617	SMBDL	BWM-DR03	168085
617	SMBDL	BWM-DR05	26450
617	SMBDL	BWM-DR07	69538
617	SMBDL	RMED	152727
620	IL1DR	BWM-DR02	75931
620	IL1DR	RMDDL	3325
620	IL1DR	RMDVR	23943
622	RMDDL	BWM-DR02	39039
622	RMDDL	BWM-DR01	111361
625	IL2R	RIPR	112133
625	IL2R	IL2VR	510267
629	SMDDR	SMDVL	58400
631	SMDDR	RIAL	185600
633	SMDDR	RIAL	142400
634	SMDDR	RIAL	92000
636	SMDDL	RIAL	895418
636	SMDDL	RIAR	723782
637	RIAL	RIAR	7892
637	RIAL	CEPDL	19034
637	RIAL	SMDDR	145074
639	SMBDR	BWM-DL05	181700
639	SMBDR	RMED	115599
639	SMBDR	RMDDR	8301
642	IL1DL	BWM-DL01	158130
642	IL1DL	RIPL	7872
642	IL1DL	RMDVL	168398
645	OLLR	AVEL	68349
645	OLLR	RMDVR	131653
645	OLLR	CEPDR	51198
647	CEPDL	AVER	7855
647	CEPDL	RMDVL	131573
647	CEPDL	OLLL	348571
649	URADL	BWM-DL01	19788
649	URADL	BWM-DL02	34982
649	URADL	RMDVL	287630
656	SMDDR	RIAR	96000
658	RIAL	SMDDL	908000
659	SMDDR	RIAL	364246
659	SMDDR	SMDVL	161354
661	SMBDL	BWM-DR07	38910
661	SMBDL	RMED	121090
664	SMBDL	BWM-DR03	112111
664	SMBDL	BWM-DR07	10289
665	RIAR	RMDDL	11398
665	RIAR	RMDVR	71802
670	RMDDL	BWM-DR02	7151
670	RMDDL	BWM-DR04	180849
671	RMHL	RMDDL	4716
671	RMHL	RMDVR	23579
671	RMHL	IL1DR	46591
671	RMHL	URADR	37914
672	URBR	ADER	111879
672	URBR	RMHL	13721
674	RIML	SMDDL	154400
675	RIAL	SMDDR	48930
675	RIAL	SMDVL	67070
679	RIAL	SMDDR	92853
679	RIAL	SMDVL	83147
683	RMEL	RMHL	10057
683	RMEL	RMDDL	57883
683	RMEL	URADR	2460
684	RMEL	RMHL	85600
685	URBR	RMER	15988
685	URBR	URADR	177816
685	URBR	URAVR	13396
687	AVKL	RIMR	86381
687	AVKL	SMDVL	56819
690	RIAL	RIAR	7348
690	RIAL	SMDDR	74878
690	RIAL	SMDVL	31374
691	RIAR	SMDDR	236209
691	RIAR	SMDVL	29391
693	SMDDL	RIAL	44000
694	RIAL	SMDDR	66400
695	RIAL	SMDDR	46600
695	RIAL	SMDDL	70200
699	RMDDL	RMDVR	382400
700	RMDDL	BWM-DR02	54276
700	RMDDL	RMEL	48924
701	URADL	RMDVL	69130
701	URADL	IL1DL	2070
702	IL1DL	RMHR	100418
702	IL1DL	RMDVL	194929
702	IL1DL	URADL	275854
703	RMEL	BWM-VR02	893641
703	RMEL	BWM-DR02	1117560
706	IL2VR	IL2R	29355
706	IL2VR	URAVR	38645
709	RIS	AVER	70912
709	RIS	RIMR	54688
713	SMDDL	RIAL	432800
714	SMDDR	RIAL	304967
714	SMDDR	RIAR	19833
717	SMBDL	BWM-DR05	182308
717	SMBDL	BWM-DR07	369414
717	SMBDL	RMED	401078
720	RMDDR	BWM-DL01	9396
720	RMDDR	BWM-DL03	9485
720	RMDDR	RMDVL	22101
720	RMDDR	IL1DL	618
721	RIAL	RMDDR	187774
721	RIAL	RMDVL	105826
722	CEPDL	RMDVL	125513
722	CEPDL	OLLL	64087
723	RMDDL	BWM-DR04	238400
724	OLLL	AVER	427908
724	OLLL	RIBL	312908
724	OLLL	RMEL	68644
724	OLLL	CEPDL	79341
725	URBR	URADR	288834
725	URBR	URAVR	223166
726	SMDDL	SMDVR	33600
727	SMDDL	RIAL	262400
728	RIAL	RIAR	59133
728	RIAL	SMDDL	283490
728	RIAL	SMDVR	526978
729	RIAR	SMDDR	276800
730	OLQDL	RMDDR	15200
734	OLQDR	RMDDL	294400
735	RMDDL	BWM-DR02	99500
735	RMDDL	BWM-DR04	396800
735	RMDDL	RMDVR	694100
737	OLLR	AVEL	4259
737	OLLR	CEPDR	13341
738	RMDDR	BWM-DL02	25909
738	RMDDR	BWM-DL04	2167
738	RMDDR	RMDVL	47124
744	RMDDR	GLRL	16826
744	RMDDR	BWM-DL01	20387
744	RMDDR	URADL	20387
745	URBR	RMER	123112
745	URBR	URADR	236421
745	URBR	OLLR	16467
747	RIH	IL2L	506
747	RIH	OLQVL	34694
749	RIML	SMDVR	24000
750	RIML	SMDVR	23200
752	RIAL	SIADR	209641
752	RIAL	SMDVL	368759
754	SMDDL	RIAL	91572
754	SMDDL	SMDVR	54028
756	RIAR	SMDDR	478746
756	RIAR	SMDVL	281254
762	RIS	RMDL	132000
764	SMBDR	BWM-DL05	162461
764	SMBDR	RMED	87365
764	SMBDR	RMDDR	107980
764	SMBDR	CEPDL	128594
767	OLQDL	RMDDR	36089
767	OLQDL	RMDVL	56855
767	OLQDL	IL1DL	7056
770	RIAR	RMDDL	300554
770	RIAR	RMDVR	165047
773	OLLL	RMDVL	12360
773	OLLL	CEPDL	105240
774	OLLR	RMDVR	23405
774	OLLR	IL1DR	47385
774	OLLR	CEPDR	6810
778	IL2R	RMEL	15068
778	IL2R	IL2VR	34254
778	IL2R	URAVR	39478
781	AVKL	RIMR	86110
781	AVKL	SMDVL	36290
782	RIML	SMDVR	84800
785	RIAL	SMDDL	635312
785	RIAL	SMDVR	441488
787	RIAR	SMDDR	92400
787	RIAR	SMDVL	39600
788	SMDDR	RIAR	147200
792	OLQDL	RMDDR	68000
793	OLQDL	RMDDR	139200
794	RIAL	RIAR	98210
794	RIAL	RMDL	713778
794	RIAL	CEPDL	64012
798	RMDDR	BWM-DL02	88085
798	RMDDR	IL1L	38315
799	OLLR	IL1DR	101232
799	OLLR	URBR	241968
801	RMEL	GLRR	9132
801	RMEL	URAVR	53268
803	RIAR	SMDVL	397600
806	RIAR	RIAL	180182
806	RIAR	SMDVR	143818
807	RIAL	SMDDL	572449
807	RIAL	SMDVR	340351
808	RIAR	SIADL	36370
808	RIAR	SMDDR	251895
808	RIAR	SMDDL	66004
808	RIAR	SMDVL	314531
809	CEPDL	BWM-DL05	29317
809	CEPDL	RMDDR	252275
809	CEPDL	RMDVR	6153
809	CEPDL	RMDVL	10134
809	CEPDL	SMBDR	59721
810	SMBDL	RMDDL	107200
813	RMDDR	BWM-DL02	7200
813	RMDDR	BWM-DL04	37600
813	RMDDR	RMDVL	111200
814	RIS	AVEL	45459
814	RIS	RIBR	59344
814	RIS	CEPDR	81598
815	RIAL	RMDDR	569878
815	RIAL	RMDVL	310922
820	IL1DL	RMHR	139947
820	IL1DL	RMDVL	1654
823	RIS	CEPshDL	51156
823	RIS	RMED	39244
825	RIAR	RIAL	154529
825	RIAR	SMDVL	509472
827	RIAR	RMDDL	137600
828	OLQDR	RMDDL	508000
830	RIAR	RIAL	110200
830	RIAR	RMDDR	469800
833	SMBDL	BWM-DR03	741766
833	SMBDL	BWM-DR01	156427
833	SMBDL	RMED	314115
833	SMBDL	RMDDL	42891
836	OLLR	AVEL	503632
836	OLLR	RIBR	196499
836	OLLR	RMDVR	124670
838	IL1DR	RMHL	69790
838	IL1DR	URBR	123010
839	OLLL	RMEL	71816
839	OLLL	IL1DL	12186
839	OLLL	URBL	1598
846	RIAR	SIADL	10162
846	RIAR	SMDVR	340238
848	RIAR	RMDDR	322363
848	RIAR	SIADR	60037
849	RIS	RIML	49148
849	RIS	SMDDL	23652
850	RIAL	RIAR	5793
850	RIAL	RMDDL	43876
850	RIAL	SIADL	53531
851	SMDDL	RIAL	136800
853	RIAL	RMDR	27556
853	RIAL	SMDDL	38844
855	CEPDR	RMDR	88000
859	IL1DL	BWM-DL02	98436
859	IL1DL	RMDVL	66364
862	CEPDL	AVER	28404
862	CEPDL	OLLL	53196
863	OLLL	AVER	1730
863	OLLL	CEPDL	41470
868	RIAR	SMDDR	155364
868	RIAR	SMDVL	243036
870	RIAR	RIAL	69793
870	RIAR	SIADL	108607
871	SMDDL	RIAL	234192
871	SMDDL	RMDR	101808
872	RIAR	RMDDL	187547
872	RIAR	SIADL	13253
874	OLQDL	RMDDR	141600
876	SMBDL	BWM-DR05	26573
876	SMBDL	BWM-DR07	134601
876	SMBDL	RMDDL	48427
880	RIAL	RIAR	12210
880	RIAL	RMDR	42190
881	IL1DR	BWM-DR02	38499
881	IL1DR	BWM-DR04	1597
881	IL1DR	RMDDL	1508
881	IL1DR	RMDVR	44797
883	RIS	AVER	17090
883	RIS	RIBL	34297
883	RIS	RMDL	41320
883	RIS	CEPDL	23294
884	CEPDR	AVEL	102901
884	CEPDR	RMDVR	6882
884	CEPDR	OLLR	53417
888	RMDDR	BWM-DL02	9277
888	RMDDR	BWM-DL04	130240
888	RMDDR	URADL	35682
891	URBL	URADL	328416
891	URBL	IL2L	163584
895	AVKL	AVKR	17938
895	AVKL	RIML	46014
895	AVKL	SMDVR	13648
897	RIH	CEPshDR	15835
897	RIH	URXR	102565
899	RIH	IL2DL	180002
899	RIH	CEPDL	11739
899	RIH	URYDL	161859
900	RIAR	SMDVL	377600
901	RIAR	SIADR	148500
901	RIAR	SIADL	172229
901	RIAR	SMDVL	441672
907	RIAR	RMDDR	93143
907	RIAR	SIADR	27657
908	RIAR	RIAL	73448
908	RIAR	SIADL	497629
908	RIAR	SMDVR	239324
912	RIAL	RMDDL	543540
912	RIAL	SIADL	14860
913	OLQDR	RMDDL	582034
913	OLQDR	SIBVR	124366
919	OLLL	AVER	23077
919	OLLL	CEPDL	28123
920	OLLL	AVER	1820199
920	OLLL	RIBL	1524575
920	OLLL	RMDVL	878426
921	RMHL	BWM-DR02	48960
921	RMHL	RMDR	16954
921	RMHL	RMDDL	5704
921	RMHL	IL1R	9982
923	ADER	RMEL	25966
923	ADER	RMDR	58423
923	ADER	RMHL	1212
924	IL1DL	RMHR	342361
924	IL1DL	URADL	159276
924	IL1DL	URBL	311163
927	RIAL	RIAR	104226
927	RIAL	SIADL	72721
927	RIAL	SMDVR	41453
929	RIAR	SIADR	110400
931	RIAR	RMDDR	224443
931	RIAR	SIADR	62757
932	RIML	BWM-DR04	110124
932	RIML	RMDL	364633
932	RIML	RMDR	1184445
932	RIML	SMDDL	787998
935	SMBDR	BWM-DL05	72866
935	SMBDR	RMED	23134
936	SMBDL	BWM-DR03	85179
936	SMBDL	BWM-DR05	212949
936	SMBDL	BWM-DR07	209794
936	SMBDL	RMED	273678
940	RMDDR	BWM-DL02	14104
940	RMDDR	BWM-DL04	28296
942	IL1VR	RMER	29600
949	PVT	CEPshDL	90565
949	PVT	DVC	169150
949	PVT	RIBL	207485
950	OLQDL	RMDDR	22390
950	OLQDL	SIBVL	20810
951	OLQDL	RMDDR	368448
951	OLQDL	SIBVL	843552
952	AVKR	RIML	33901
952	AVKR	RMDR	14899
953	OLQDR	RMDDL	284152
953	OLQDR	SIBVR	163848
955	RIAL	RMDDR	87568
955	RIAL	RMDVL	154032
956	OLLR	AVEL	174704
956	OLLR	RIBR	313296
957	IL1R	RMHL	651200
958	RMEL	BWM-VR02	333441
958	RMEL	BWM-DR02	213759
959	IL1VR	URBR	509
959	IL1VR	URAVR	35491
960	IL2L	RMER	26400
964	RIAR	SMDVR	104800
968	OLQDL	RMDDR	72798
968	OLQDL	SIBVL	348002
969	RIAR	RMDL	28800
974	ADER	RMEL	109600
979	RIAR	SMDVL	95200
981	RIAR	SMDDR	30065
981	RIAR	SMDVL	24335
982	RIAR	SIADR	152000
983	OLQDR	RMDDL	367488
983	OLQDR	SIBVR	560512
985	SMBDR	BWM-DL01	803031
985	SMBDR	BWM-DL03	2529231
985	SMBDR	BWM-DL07	562754
985	SMBDR	BWM-DL05	689215
985	SMBDR	RMED	1662969
986	SMBDL	BWM-DR03	72083
986	SMBDL	BWM-DR01	257439
986	SMBDL	RMED	247747
986	SMBDL	RMDDL	13932
987	RIAL	RIAR	194194
987	RIAL	RMDL	561610
987	RIAL	RMDR	20196
989	RMDL	RIAL	236491
989	RMDL	RIAR	293910
989	RMDL	RMDR	15571
989	RMDL	RMFL	209241
989	RMDL	CEPDR	211187
992	IL1DR	URBR	5147
992	IL1DR	OLLR	29253
997	IL1VR	URBR	1162
997	IL1VR	URAVR	62038
1003	RIAR	SIADR	46632
1003	RIAR	SMDVL	51768
1005	RIAR	SIADR	108800
1009	RIMR	BWM-DL04	47696
1009	RIMR	RMDL	480212
1009	RIMR	RMDR	115988
1009	RIMR	SAADR	96476
1009	RIMR	SMDDR	299184
1009	RIMR	SMDVL	44444
1012	RIMR	RMDL	97600
1013	RIAR	RIAL	2030
1013	RIAR	RMDR	117170
1018	OLLR	AVEL	480902
1018	OLLR	RIBR	511744
1018	OLLR	RMDVR	147355
1020	RMER	BWM-VL02	619626
1020	RMER	BWM-DL02	504374
1021	IL1VL	URBL	542400
1022	IL1VR	URBR	966876
1022	IL1VR	URAVR	14724
1023	SAADL	RIML	262563
1023	SAADL	SAADR	22237
1024	RIMR	SAADR	28129
1024	RIMR	SMDVL	70271
1026	AVKL	PVT	4065
1026	AVKL	AVKR	22183
1026	AVKL	RICL	86758
1026	AVKL	SMDVR	1394
1027	AVKL	RICL	143080
1027	AVKL	SMDVR	25720
1032	SMBDL	RMDDL	22962
1032	SMBDL	CEPDR	22135
1032	SMBDL	OLQDR	34902
1034	RMDDR	BWM-DL01	7336
1034	RMDDR	BWM-DL04	15169
1034	RMDDR	RMDVL	99095
1037	RIAR	RMDL	42493
1037	RIAR	RMDR	124771
1037	RIAR	CEPDR	33536
1038	RIAR	RMDDL	154062
1038	RIAR	RMDVR	409138
1041	IL1R	BWM-DR02	7905
1041	IL1R	RMHL	16667
1041	IL1R	RMDVR	33028
1043	RMHL	BWM-VR02	123692
1043	RMHL	BWM-DR02	250773
1043	RMHL	RMDR	108442
1043	RMHL	IL1R	62693
1044	RIBL	AVER	61156
1044	RIBL	OLLL	76444
1045	RMEL	BWM-VR02	193595
1045	RMEL	BWM-DR02	84805
1048	SAADL	RIML	104000
1049	DVC	RIH	259327
1049	DVC	IL2L	509473
1050	DVC	PVT	19524
1050	DVC	RIBL	150077
1055	SMBDL	CEPshDL	37450
1055	SMBDL	GLRDL	4200
1055	SMBDL	BWM-DL05	26600
1055	SMBDL	RMED	199850
1055	SMBDL	SMBDR	28700
1057	RIMR	BWM-DL04	916670
1057	RIMR	BWM-DL06	30556
1057	RIMR	RMDL	956774
1059	RMFL	PVT	42335
1059	RMFL	AVKR	399260
1059	RMFL	RMDR	283205
1064	IL1L	BWM-DL02	1164
1064	IL1L	RMHR	2290
1064	IL1L	RMDVL	32546
1066	RMHR	BWM-VL02	64629
1066	RMHR	BWM-DL02	62013
1066	RMHR	RMER	53378
1066	RMHR	RMDL	14130
1066	RMHR	RMDVL	42650
1068	ADER	RMEL	78287
1068	ADER	RMDR	115151
1068	ADER	RMHL	4162
1070	OLLR	IL1DR	6198
1070	OLLR	IL1VR	286602
1071	RMER	BWM-VL02	167200
1073	IL1VR	RMHL	192800
1074	IL1VL	RMEL	112800
1079	PVT	DVC	35038
1079	PVT	RIBL	71362
1084	RMDL	BWM-DR04	151618
1084	RMDL	RIAL	600327
1084	RMDL	RMDR	246892
1084	RMDL	RMDDL	23562
1085	RMDR	RIAR	2660
1085	RMDR	RMDDR	14082
1085	RMDR	SIBVL	139258
1086	OLQDL	RMDDR	375381
1086	OLQDL	SMBDR	13034
1086	OLQDL	SIBVL	478785
1087	AVKR	RMDR	106555
1087	AVKR	RMFL	34245
1094	RMDDL	BWM-DR02	249617
1094	RMDDL	BWM-DR04	144888
1094	RMDDL	RMDVR	357495
1101	RMEL	BWM-VR02	54400
1109	DVC	RIGR	9344
1109	DVC	RIGL	61856
1112	DVC	PVT	66400
1124	RMDR	BWM-DL04	178216
1124	RMDR	RIAR	106580
1124	RMDR	RMDL	3203
1127	RIS	AVKL	3626
1127	RIS	RIMR	57317
1127	RIS	RMDR	53457
1136	SAADL	RIML	141331
1136	SAADL	SAADR	1869
1137	DVC	PVT	6177
1137	DVC	RIBL	72223
1138	OLQDL	SMBDR	29010
1138	OLQDL	SIBVL	54990
1140	SMBDL	BWM-DR03	47033
1140	SMBDL	BWM-DR05	31944
1140	SMBDL	BWM-DR07	52972
1140	SMBDL	RMED	16052
1141	OLQDR	RMDDL	104509
1141	OLQDR	SIBVR	69091
1145	RMDR	RIAL	85583
1145	RMDR	RMDVL	15217
1146	RMDDR	BWM-DL02	10557
1146	RMDDR	BWM-DL04	8412
1146	RMDDR	RMDVL	18001
1146	RMDDR	RMGL	631
1147	RMER	BWM-DL02	83598
1147	RMER	BWM-DL04	10002
1148	IL1L	RMHR	270400
1149	RIS	AVEL	74923
1149	RIS	RIBR	6154
1149	RIS	RMDL	70923
1150	RMEL	BWM-VR02	17272
1150	RMEL	BWM-DR02	62728
1156	URAVL	CEPshVL	46206
1156	URAVL	RIPL	56994
1158	AIBL	PVT	40800
1165	PVT	AVKL	11556
1165	PVT	RMEL	12444
1169	IL1R	BWM-VR02	426
1169	IL1R	BWM-DR02	16339
1169	IL1R	RMHL	1331
1169	IL1R	RMDVR	7504
1170	RIS	AVER	69515
1170	RIS	RIBL	2890
1170	RIS	RMDR	78794
1171	IL1R	RMHL	27200
1173	RMEL	BWM-VR02	73780
1173	RMEL	BWM-DR02	47020
1174	RMER	GLRVL	145830
1174	RMER	BWM-VL02	504363
1174	RMER	BWM-DL02	116020
1174	RMER	URAVL	26588
1179	RMEL	GLRVR	7103
1179	RMEL	BWM-VR02	19840
1179	RMEL	BWM-VR01	3796
1179	RMEL	IL2VR	80461
1181	DVC	PVT	69731
1181	DVC	URYDL	9469
1183	SMDDR	SIADR	14946
1183	SMDDR	SMDVL	25054
1188	RMDDR	BWM-DL04	98400
1189	RIMR	RMDL	189522
1189	RIMR	RMDR	382479
1191	RIAL	RMDR	381978
1191	RIAL	RMDVL	173222
1193	IL1VL	IL1DL	274494
1193	IL1VL	IL1L	307516
1193	IL1VL	OLLL	400390
1195	ADER	RMHL	28000
1197	IL1VL	RMHR	791903
1197	IL1VL	URBL	1388700
1197	IL1VL	URAVL	100996
1202	RIML	SAADR	55123
1202	RIML	SMDVL	24077
1203	SAADL	AIBL	49764
1203	SAADL	RMFR	9436
1204	RIH	DVC	133665
1204	RIH	RIBR	89555
1204	RIH	URXR	207180
1207	SMBDL	BWM-DR03	3278
1207	SMBDL	BWM-DR01	13316
1207	SMBDL	CEPDR	167779
1207	SMBDL	OLQDR	18028
1208	RIAL	RMDL	12606
1208	RIAL	RMDR	114042
1208	RIAL	RMFL	156552
1209	RMDR	RIAL	550487
1209	RMDR	RIAR	331580
1209	RMDR	RMDL	158815
1209	RMDR	RMDVL	31119
1210	PVT	AVKR	11840
1210	PVT	RMFL	58560
1212	RIAR	RMDDL	19802
1212	RIAR	RMDVR	170598
1215	RMHR	BWM-VL02	186350
1215	RMHR	BWM-DL02	149080
1215	RMHR	RMDL	37654
1215	RMHR	RMDDR	6916
1218	RMER	BWM-DL02	47994
1218	RMER	IL2L	47206
1219	RMEL	BWM-VR02	66333
1219	RMEL	BWM-DR02	512067
1225	RIGR	DVC	18400
1227	DVC	RIH	318753
1227	DVC	IL2DR	264447
1231	PVT	AVKR	11444
1231	PVT	RMFL	253356
1233	RMDR	BWM-DL04	85868
1233	RMDR	RIMR	78932
1242	URAVR	BWM-VR02	276474
1242	URAVR	BWM-VR01	180446
1242	URAVR	RMEL	11080
1243	RMEL	GLRVR	5787
1243	RMEL	BWM-VR02	131164
1243	RMEL	IL2VR	49876
1243	RMEL	URAVR	85973
1245	AIBL	SAADL	257201
1245	AIBL	SMDVR	90799
1246	DVC	IL2DL	231200
1247	DVC	RIH	81288
1247	DVC	IL2DL	84312
1252	SMBDL	BWM-DR03	21933
1252	SMBDL	BWM-DR07	3887
1252	SMBDL	CEPDR	236821
1252	SMBDL	OLQDR	14159
1254	RIML	BWM-DR04	832340
1254	RIML	RMDR	894060
1255	RIAL	RMDL	464778
1255	RIAL	RMDVR	350422
1257	RMDDR	BWM-DL02	183018
1257	RMDDR	BWM-DL04	83046
1257	RMDDR	RMDVL	249137
1260	RMEL	BWM-VR02	94287
1260	RMEL	BWM-DR02	11805
1260	RMEL	RMDR	48308
1261	RMEL	BWM-VR02	37371
1261	RMEL	BWM-DR02	4229
1263	IL1VR	RMHL	45837
1263	IL1VR	IL1R	563
1268	RMHR	RMDDR	47200
1275	IL1L	RMHR	228800
1282	AIBL	AVER	1478
1282	AIBL	RIMR	60095
1282	AIBL	SAADR	48027
1283	RIH	DVC	88929
1283	RIH	URYDL	47072
1289	RIAR	RMDL	163350
1289	RIAR	RMDR	176650
1291	RMFL	PVT	14479
1291	RMFL	AVKR	27121
1294	RMHL	BWM-DR02	24285
1294	RMHL	RMDR	11770
1294	RMHL	RMDVR	745
1298	SAADR	RMFL	35200
1299	SAADR	RMFL	288800
1308	IL2VL	GLRVL	429600
1309	IL1VR	RMHL	17872
1309	IL1VR	RMDDR	127938
1309	IL1VR	IL1R	26189
1312	OLLL	CEPshVL	667
1312	OLLL	RIBL	7596
1312	OLLL	OLQVL	14937
1317	RMDL	BWM-DR04	153438
1317	RMDL	RIML	8162
1322	SMBDR	GLRDL	85784
1322	SMBDR	GLRL	27649
1322	SMBDR	BWM-DL01	91455
1322	SMBDR	BWM-DL02	87202
1322	SMBDR	BWM-DL04	360859
1322	SMBDR	RMDDR	19851
1324	RMGL	BWM-DL04	270523
1324	RMGL	BWM-DL06	58277
1329	IL1R	RMDL	52570
1329	IL1R	RMDVR	12230
1331	URBR	RMDR	152000
1332	RMEL	BWM-DR02	109600
1333	RMEL	BWM-VR02	80304
1333	RMEL	BWM-DR02	185296
1336	OLLR	AVEL	180187
1336	OLLR	RIBR	33510
1336	OLLR	RMDDR	60703
1338	IL1VR	RMHL	271173
1338	IL1VR	RMDDR	197398
1338	IL1VR	IL1R	23429
1339	AIBR	RIML	232051
1339	AIBR	SMDVL	33549
1342	AIBR	RIML	76005
1342	AIBR	SMDVL	3995
1343	AIBR	RMFL	51690
1343	AIBR	SMDVL	81110
1346	RMHR	RMHL	124000
1348	RIMR	BWM-DL04	95920
1348	RIMR	BWM-DL06	78320
1348	RIMR	RMDR	116160
1349	SMBDL	BWM-DR02	29397
1349	SMBDL	BWM-DR04	399151
1349	SMBDL	RMDDL	5053
1350	RMFL	AVKL	113148
1350	RMFL	RMDR	49252
1351	RIAL	RMDL	11211
1351	RIAL	RMDR	268789
1354	IL1L	RMHR	413381
1354	IL1L	OLLL	31419
1356	RMER	BWM-DL02	89600
1357	IL1VL	RMDVL	7514
1357	IL1VL	IL1L	28486
1358	IL1VL	RMDDL	10354
1358	IL1VL	RMDVL	27990
1358	IL1VL	IL1L	2457
1358	IL1VL	OLLL	40800
1360	AIBL	AIZR	259200
1361	AIZR	RIMR	129600
1364	RIH	URXR	26400
1366	DVC	IL2DL	20800
1367	DVC	RIH	182038
1367	DVC	IL2DL	339562
1370	RICL	RIML	27831
1370	RICL	SMDVR	67369
1372	RIGL	DVC	244800
1374	RIAL	RMDDR	46742
1374	RIAL	RMDVL	54058
1376	IL1R	RIS	11647
1376	IL1R	RMDL	20420
1376	IL1R	RMFL	11133
1379	RIS	CEPshVL	2131
1379	RIS	AVER	30771
1379	RIS	RIBL	43898
1380	URAVL	RMEV	7152
1380	URAVL	IL1VL	70448
1381	IL1R	RMEV	4601
1381	IL1R	URAVR	91399
1383	URAVR	BWM-VR02	323569
1383	URAVR	BWM-VR01	83682
1383	URAVR	RIPR	55788
1383	URAVR	RMER	375638
1383	URAVR	RMEV	658296
1383	URAVR	IL1R	299394
1383	URAVR	IL1VR	26034
1385	RIGL	AIZL	131718
1385	RIGL	AVEL	109082
1388	AIZR	AIBL	222949
1388	AIZR	RIMR	46651
1389	DVC	RIBR	48927
1389	DVC	URYDL	15873
1395	RMHL	RMDVL	16557
1395	RMHL	SMDDR	2643
1400	RMDR	BWM-DL06	2254
1400	RMDR	RIAR	109754
1400	RMDR	RMDL	59992
1401	PVT	DVC	4724
1401	PVT	RIGL	112338
1401	PVT	RMEL	116538
1403	RMER	BWM-VL02	223983
1403	RMER	BWM-DL02	58417
1405	URAVR	BWM-VR02	163407
1405	URAVR	BWM-VR01	109393
1407	RIGL	AIZR	100634
1407	RIGL	AVER	151102
1407	RIGL	RIGR	49864
1408	AIZL	AIBR	4734
1408	AIZL	RIML	172066
1409	AIBR	RIML	23150
1409	AIBR	RMFL	25331
1409	AIBR	SAADR	100318
1415	RICL	RIML	73914
1415	RICL	SMDVR	36486
1417	RMDR	BWM-DL04	29179
1417	RMDR	SIBVL	66021
1420	RIGR	AVKL	484800
1421	RIGR	DVC	12800
1422	RMHR	BWM-VL02	147796
1422	RMHR	RMDL	63404
1425	OLLL	RMHR	201634
1425	OLLL	URBL	131966
1426	RMEL	BWM-VR02	199143
1426	RMEL	BWM-DR02	420057
1427	IL1R	RMHL	20800
1428	RMHL	BWM-VR02	37473
1428	RMHL	BWM-DR02	8004
1428	RMHL	RMEL	2183
1428	RMHL	RMDVL	51540
1429	RMED	BWM-VR02	7801
1429	RMED	RMEL	79429
1429	RMED	URAVR	43970
1434	IL2DR	RIGR	418386
1434	IL2DR	URADR	273614
1439	IL2DR	IL1DR	2497
1439	IL2DR	URADR	793
1439	IL2DR	OLQDR	35910
1441	AVKR	ALNL	16018
1441	AVKR	RIMR	67982
1443	IL2L	CEPshDL	37146
1443	IL2L	OLLL	6054
1444	ALNL	RIMR	131716
1444	ALNL	RMGL	13084
1452	RMER	BWM-VL02	307118
1452	RMER	BWM-DL02	275282
1453	RIS	AVER	95170
1453	RIS	RIBL	44830
1455	RIBR	AVEL	144800
1456	RIGR	AIZR	435040
1456	RIGR	AVER	134560
1457	RIGR	AIZR	327200
1461	DVC	AUAL	8626
1461	DVC	RIBR	291021
1461	DVC	RIGR	147553
1462	SMBDL	ADAL	204000
1463	RMHL	AVAR	3757
1463	RMHL	AVAL	120917
1463	RMHL	SMDDR	27326
1469	IL2R	URBR	111294
1469	IL2R	IL1R	97888
1469	IL2R	OLLR	3618
1470	CEPDL	GLRDL	66531
1470	CEPDL	SMBDR	24669
1471	RMDR	RMFR	47693
1471	RMDR	RMGL	62707
1472	RIGR	AVKL	626919
1472	RIGR	RMHL	73081
1474	RMDDR	BWM-DL02	27816
1474	RMDDR	BWM-DL04	58481
1474	RMDDR	RMGL	11303
1477	RMEL	BWM-VR02	37238
1477	RMEL	BWM-DR02	171375
1477	RMEL	RMDR	184188
1479	URBR	RMDR	261622
1479	URBR	RMHL	3178
1481	IL1R	RIS	1282
1481	IL1R	RMDL	111518
1487	OLLR	AVEL	60668
1487	OLLR	RIBR	78767
1487	OLLR	OLQVR	3765
1489	RIGL	AIZL	69297
1489	RIGL	BAGR	29903
1491	DVC	RIH	35580
1491	DVC	IL2L	8420
1492	RIML	SAADR	89594
1492	RIML	SMDVL	144006
1495	CEPDR	RICL	548971
1495	CEPDR	RICR	1043607
1495	CEPDR	RMHR	275422
1496	RIMR	RMDR	44580
1496	RIMR	SMDDR	88220
1498	AVKR	ALNL	3064
1498	AVKR	RIMR	40607
1498	AVKR	SAAVL	7529
1501	SMBDR	BWM-DL08	64895
1501	SMBDR	GLRDL	10665
1501	SMBDR	GLRL	7034
1501	SMBDR	BWM-DL02	3630
1501	SMBDR	BWM-DL04	95074
1501	SMBDR	CEPDL	21102
1502	SMBDL	BWM-DR02	446
1502	SMBDL	BWM-DR04	33154
1503	SMBDL	GLRDR	41941
1503	SMBDL	GLRR	36638
1503	SMBDL	BWM-DR02	42906
1503	SMBDL	BWM-DR04	284912
1503	SMBDL	BWM-DR08	37603
1505	RIGR	ALNR	107881
1505	RIGR	AVKL	329748
1505	RIGR	RMHL	67171
1507	RMGR	BWM-DR04	49652
1507	RMGR	BWM-DR06	18231
1507	RMGR	BWM-DR08	6517
1510	RMFL	BWM-DR02	38927
1510	RMFL	BWM-DR04	60370
1510	RMFL	RMGR	226304
1511	RIGR	DVC	98920
1511	RIGR	AVKL	2180038
1511	RIGR	RMHL	1521842
1512	RMHL	BWM-VR02	90740
1512	RMHL	BWM-DR02	9612
1512	RMHL	RMDR	139185
1512	RMHL	RMFL	137263
1513	RMGR	RIAL	4853
1513	RMGR	RMDL	110160
1513	RMGR	RMDVR	127387
1516	RMER	BWM-VL02	191536
1516	RMER	BWM-DL02	182864
1517	IL1R	RMDL	1430400
1518	ADER	RMEL	59200
1518	ADER	RMHL	29600
1519	RMDL	IL1R	596000
1520	OLLL	AVER	913485
1520	OLLL	RIBL	559174
1520	OLLL	RMDDL	206542
1523	RIS	RIBR	43728
1523	RIS	RMDL	24750
1523	RIS	CEPVR	6721
1526	AIZL	AIBR	107844
1526	AIZL	RIML	64156
1527	AIZL	RIML	139200
1533	DVC	AVKR	1736
1533	DVC	RIGL	106407
1533	DVC	SAADL	5457
1534	CEPDL	RICR	431486
1534	CEPDL	RMHR	364851
1534	CEPDL	OLQDL	18570
1534	CEPDL	SMBDR	83020
1534	CEPDL	SIBVL	190072
1539	RIGL	ALNL	124495
1539	RIGL	AVKR	189106
1541	RMGR	BWM-DR04	61396
1541	RMGR	BWM-DR06	3046
1541	RMGR	BWM-DR08	8358
1544	RMFL	BWM-VR02	30124
1544	RMFL	BWM-DR02	2095
1544	RMFL	RMHL	32581
1545	RMDR	RIAL	657670
1545	RMDR	RIAR	313501
1545	RMDR	RMDVL	162430
1548	IL1L	RMDR	567821
1548	IL1L	RMDVL	26579
1549	IL1R	BWM-VR02	18734
1549	IL1R	RMHL	134465
1549	IL1R	RMDDR	33304
1549	IL1R	RMDVL	12697
1550	RMHR	BWM-VL02	106009
1550	RMHR	RMDDL	58871
1550	RMHR	IL1L	33521
1554	RMED	BWM-VR01	64763
1554	RMED	URAVR	30437
1557	AIZR	AIBL	40803
1557	AIZR	RIMR	90397
1558	AIBL	RIMR	74400
1559	DVC	AIBR	61875
1559	DVC	RIBL	104712
1559	DVC	RIGL	262213
1561	CEPDR	RICL	96838
1561	CEPDR	RICR	28527
1561	CEPDR	RMHR	64235
1562	SMDDR	RMDR	102592
1562	SMDDR	SIADR	6208
1569	ALNR	SAAVR	52000
1574	RIAR	RIAL	4063
1574	RIAR	RMDDR	6602
1574	RIAR	RMDVL	94288
1574	RIAR	IL1L	61448
1576	RMEL	BWM-VR02	234668
1576	RMEL	BWM-DR02	385480
1576	RMEL	BWM-DR04	21452
1580	URAVL	BWM-VL02	40063
1580	URAVL	RMDVR	7137
1583	IL1VR	BWM-VR02	71508
1583	IL1VR	RMER	13279
1583	IL1VR	RMEV	2459
1583	IL1VR	RMDDR	3738
1583	IL1VR	IL1R	5016
1585	RIPR	URAVR	150400
1586	RIGR	AIZR	63073
1586	RIGR	AVER	69853
1586	RIGR	AVDL	2260
1586	RIGR	BAGL	60813
1588	AIZR	RIMR	145600
1591	IL2R	DVC	62499
1591	IL2R	AUAL	136420
1591	IL2R	URXR	6681
1592	URYDR	AIBL	7673
1592	URYDR	RIGR	81127
1594	RIML	SAADL	172053
1594	RIML	SMDVR	134347
1599	IL2L	CEPshDL	81540
1599	IL2L	OLLL	12860
1600	ALNR	AVKL	76553
1600	ALNR	SAAVR	118647
1603	RIGL	ALNL	191704
1603	RIGL	PLNL	395390
1603	RIGL	AVKR	3252979
1603	RIGL	RMHR	2120727
1607	IL1L	BWM-DL02	53759
1607	IL1L	RMDL	70253
1607	IL1L	RMHR	231529
1607	IL1L	RMFR	7331
1607	IL1L	RMDDR	72086
1607	IL1L	RMDVL	159443
1608	RMHR	BWM-VL02	176865
1608	RMHR	BWM-DL02	601598
1608	RMHR	RMDL	249160
1608	RMHR	RMFR	232377
1612	RMFL	PVT	6110
1612	RMFL	AVKR	70690
1616	IL2VL	GLRVL	209242
1616	IL2VL	BWM-VL01	27558
1617	RIS	AVER	260694
1617	RIS	RIBL	678730
1617	RIS	RMDR	561495
1617	RIS	OLQVL	24681
1619	IL1VR	RMDDR	8366
1619	IL1VR	OLLR	66034
1621	IL2VR	RIPR	52800
1621	IL2VR	RMEV	61600
1623	IL2DL	RIGL	456000
1626	SMBDL	RICR	2008
1626	SMBDL	SIBVL	76787
1626	SMBDL	SIBVR	1205
1628	SAADR	AIBR	998
1628	SAADR	RIML	10366
1628	SAADR	RMFL	4636
1629	OLQDR	RICL	318609
1629	OLQDR	RMHR	379412
1629	OLQDR	RMHL	513179
1633	RIAL	RMDL	78899
1633	RIAL	RMDDL	16301
1634	PVT	AVKR	36563
1634	PVT	RMHR	2285
1634	PVT	RMFR	117952
1636	IL1R	RMDL	127526
1636	IL1R	RMDDR	66874
1637	IL1L	RMHR	1171200
1639	OLLL	AVER	47369
1639	OLLL	RMDDL	75031
1642	OLLR	OLQVR	6478
1642	OLLR	URYVR	87122
1643	BAGR	RID	169610
1643	BAGR	RIBL	230390
1646	RIGL	AIZL	254060
1646	RIGL	AVEL	352548
1646	RIGL	BAGR	18192
1647	IL2DR	RIGR	22839
1647	IL2DR	IL1DR	3088
1647	IL2DR	URADR	11673
1651	IL2L	DVC	31277
1651	IL2L	RIH	108723
1654	OLQDL	RICR	800625
1654	OLQDL	RMHL	901775
1655	SMDDL	RICL	143790
1655	SMDDL	RIML	13810
1656	IL2R	URBR	48172
1656	IL2R	IL1R	13014
1656	IL2R	OLLR	6814
1657	IL2L	CEPshDL	94161
1657	IL2L	OLLL	7439
1660	CEPDR	RMDR	5049
1660	CEPDR	RMHL	31188
1660	CEPDR	RMFL	33118
1660	CEPDR	RMGR	75445
1665	IL1L	BWM-VL02	4546
1665	IL1L	RMHR	575
1665	IL1L	RMDDL	19175
1665	IL1L	RMDVR	24505
1666	URAVL	BWM-VL02	331713
1666	URAVL	BWM-VL01	33867
1666	URAVL	RMDVR	87220
1667	IL1R	BWM-VR02	44891
1667	IL1R	RMDDR	11109
1668	IL1R	BWM-VR02	119404
1668	IL1R	RMDDR	38196
1669	RMED	BWM-VR02	616389
1669	RMED	BWM-VR01	101986
1669	RMED	RMDVL	88567
1669	RMED	URAVR	40258
1670	URAVL	RMEV	139274
1670	URAVL	RMDDL	54409
1670	URAVL	IL1L	26317
1671	RIS	AVEL	28045
1671	RIS	RIBR	43310
1671	RIS	CEPVR	42245
1677	RIH	IL2DL	11483
1677	RIH	IL2L	122117
1678	AIZR	AIBL	11341
1678	AIZR	RIMR	167059
1685	RMFL	BWM-VR02	14572
1685	RMFL	BWM-DR02	254482
1685	RMFL	BWM-DR04	33306
1685	RMFL	RMDR	8327
1685	RMFL	RMHL	194114
1687	URBR	RMDR	87200
1688	IL1L	RMDR	167910
1688	IL1L	RMFR	51391
1688	IL1L	RMDVL	13499
1689	PVT	AVKL	114110
1689	PVT	RMHL	61630
1689	PVT	RMFL	86659
1690	RMDL	RIAR	13209
1690	RMDL	RMDDR	41279
1690	RMDL	IL1R	88712
1698	AIZR	AIBL	34613
1698	AIZR	RIMR	101387
1700	AUAL	AIBL	10944
1700	AUAL	RIBR	82275
1700	AUAL	URYDL	26781
1702	DVC	IL2L	92800
1703	AIBR	RIBL	83882
1703	AIBR	URYDL	8918
1704	SAADL	AIBL	6393
1704	SAADL	AVAL	40758
1704	SAADL	RIMR	212049
1708	OLLL	AVER	158807
1708	OLLL	RMDDL	103593
1714	RIGL	AIZL	281381
1714	RIGL	AVEL	487419
1716	AIZL	RIML	103389
1716	AIZL	SIBVR	30211
1718	RIH	AIZL	151438
1718	RIH	RIML	342962
1719	DVC	RIBL	149383
1719	DVC	URYDL	38617
1720	IL2DR	SAAVL	737501
1720	IL2DR	SAAVR	357370
1720	IL2DR	SMDDR	30729
1724	RMDL	RIAL	103815
1724	RMDL	RMDDR	58612
1724	RMDL	RMDDL	52773
1726	PVT	AVL	45049
1726	PVT	AVKL	73942
1726	PVT	RMFR	25010
1731	IL1R	RMDDR	18400
1732	URAVL	BWM-VL02	20717
1732	URAVL	RMDVR	30636
1732	URAVL	IL1L	2247
1733	URAVL	BWM-VL02	315356
1733	URAVL	BWM-VL01	208708
1733	URAVL	RIPL	74539
1733	URAVL	RMEL	350905
1733	URAVL	RMEV	26375
1733	URAVL	IL1VL	135316
1735	OLLL	AVER	197824
1735	OLLL	RIBL	104313
1735	OLLL	OLQVL	5864
1739	AIZR	RIH	11884
1739	AIZR	RIMR	107316
1740	DVC	IL2L	98400
1744	ALNR	SAAVR	353285
1744	ALNR	SMDDL	67515
1745	RIGR	ALNR	44870
1745	RIGR	RMHL	39130
1746	RIAR	RMDR	123828
1746	RIAR	RMDDR	7095
1746	RIAR	IL1L	2677
1748	RIAL	RMDL	79142
1748	RIAL	RMDDR	36058
1750	RIAR	RIAL	12667
1750	RIAR	RMDR	427762
1750	RIAR	RMDVL	46771
1754	IL1L	BWM-VL02	38199
1754	IL1L	RMDDL	5742
1754	IL1L	RMDVR	27130
1754	IL1L	URAVL	3329
1758	AUAR	RIBR	129090
1758	AUAR	RIBL	148510
1759	IL2DL	RIGL	388000
1763	URYDL	AVAR	40080
1763	URYDL	RIML	34480
1763	URYDL	SIBDR	1440
1765	IL2DR	RIPR	79237
1765	IL2DR	IL1DR	32310
1765	IL2DR	OLQDR	78853
1766	SAADR	AVAR	27186
1766	SAADR	RIMR	13614
1770	RMFR	RMGL	146400
1771	RMFR	BWM-DL02	85156
1771	RMFR	BWM-DL04	148541
1771	RMFR	RMHR	7716
1771	RMFR	RMGL	5787
1773	RMER	BWM-VL02	1598
1773	RMER	BWM-DL02	84002
1775	RMER	BWM-VL02	72800
1776	RMER	BWM-VL02	23531
1776	RMER	BWM-DL02	49269
1778	IL1L	RMDR	433600
1779	RIAR	RMDL	263200
1784	IL2VR	RIH	120769
1784	IL2VR	RMEV	35682
1784	IL2VR	IL1VR	4117
1784	IL2VR	CEPVR	5833
1787	DVA	AIZR	187560
1787	DVA	AVER	172440
1790	RIH	AIZL	178639
1790	RIH	RIML	168561
1795	CEPDL	IL1DL	38122
1795	CEPDL	OLQDL	42495
1795	CEPDL	SMBDR	20182
1796	IL2R	URBR	68973
1796	IL2R	IL1R	49612
1796	IL2R	OLLR	53415
1797	ALNR	RIML	10581
1797	ALNR	SAAVR	149419
1799	RIGL	ALNL	38999
1799	RIGL	RMHR	31401
1800	RMDR	RIAR	349290
1800	RMDR	RMDDR	185581
1800	RMDR	RMDDL	82186
1800	RMDR	IL1L	43744
1801	RMDL	BWM-DR02	723953
1801	RMDL	BWM-DR04	293725
1801	RMDL	RMFL	176722
1804	URBR	RMDR	36358
1804	URBR	RMHL	442
1807	PVT	AVKL	161451
1807	PVT	RMHL	263082
1807	PVT	RMFL	212267
1808	RMHR	BWM-VL02	203320
1808	RMHR	BWM-DL02	181513
1808	RMHR	RMDL	192416
1808	RMHR	IL1L	14752
1810	RMDVL	RMDDR	415200
1812	BAGL	CEPshDR	2118
1812	BAGL	RID	7006
1812	BAGL	BAGR	70876
1816	RICR	AVBR	165026
1816	RICR	RIVL	2174
1822	ALNL	AVAR	270078
1822	ALNL	AVKR	43259
1822	ALNL	RIMR	429085
1822	ALNL	SAAVL	425578
1824	RMFR	BWM-DL02	195584
1824	RMFR	BWM-DL04	27389
1824	RMFR	RMER	5618
1824	RMFR	RMDL	99372
1824	RMFR	RMHR	11236
1825	RMER	ADEL	7916
1825	RMER	BWM-VL02	230142
1825	RMER	BWM-DL02	292342
1829	RMDVL	BWM-VR04	85403
1829	RMDVL	BWM-VR02	351353
1829	RMDVL	RMDDR	167061
1829	RMDVL	IL1R	103383
1832	BAGR	RIBL	317600
1833	AUAR	AIZL	18614
1833	AUAR	AVEL	329298
1833	AUAR	RIBL	95288
1835	DVA	AIZL	389775
1835	DVA	AUAR	26261
1835	DVA	AVEL	964763
1837	DVA	AIZL	83200
1843	RICR	AVBR	493600
1844	OLQDR	RMHL	62400
1845	CEPDL	RICL	1276657
1845	CEPDL	RICR	800831
1845	CEPDL	RMHL	36112
1847	RIGL	ALNL	78221
1847	RIGL	RMHR	40979
1855	RMFL	AVKR	52000
1857	RMDR	RIAL	242758
1857	RMDR	RMDDL	76442
1861	OLLL	RMDDL	65600
1866	IL2VR	RIPR	42156
1866	IL2VR	URAVR	31444
1868	AUAR	AVER	299472
1868	AUAR	RIBR	238929
1874	RIBL	AIBR	288291
1874	RIBL	AVEL	258861
1874	RIBL	URYDL	48048
1875	OLQDR	RMHL	110981
1875	OLQDR	IL2DR	13019
1877	SAADL	RMFR	29215
1877	SAADL	OLLR	45985
1878	CEPDR	RMFL	43646
1878	CEPDR	RMGR	211554
1883	RMER	BWM-DL02	50254
1883	RMER	RMDL	7346
1885	RMGL	RIAR	9352
1885	RMGL	RMDR	317968
1885	RMGL	RMDVL	340680
1886	RMGL	RMDR	59782
1886	RMGL	RMDVL	289818
1887	RMER	BWM-VL02	46241
1887	RMER	BWM-DL02	220959
1888	IL1R	BWM-VR02	216984
1888	IL1R	RMHL	80010
1888	IL1R	RMDDR	117406
1889	RMDVR	BWM-VL02	298093
1889	RMDVR	BWM-VL04	70975
1889	RMDVR	RMDDL	362759
1889	RMDVR	IL1L	43373
1891	URAVR	BWM-VR02	108750
1891	URAVR	BWM-VR01	216850
1892	BAGL	RID	433709
1892	BAGL	RIBR	27891
1894	DVA	AIZR	89640
1894	DVA	AUAR	2623
1894	DVA	AVER	58937
1901	SAADL	AVAL	274008
1901	SAADL	AVDL	19572
1901	SAADL	RIMR	429652
1901	SAADL	RIML	208768
1902	ALNR	RIVL	264447
1902	ALNR	SAAVR	575051
1902	ALNR	SMDVL	107702
1905	RMFL	BWM-DR02	36114
1905	RMFL	RMDL	47086
1906	RIAL	RMDL	356855
1906	RIAL	RMDVR	214345
1908	IL1R	BWM-VR02	47096
1908	IL1R	RMHL	504104
1910	RMDL	RIAR	169600
1912	RMDVL	RMDDR	92000
1913	OLLL	AVER	41108
1913	OLLL	CEPVL	20492
1914	CEPVL	AVER	15404
1914	CEPVL	OLLL	10996
1915	IL1VL	RMEL	85600
1917	OLQVL	AVER	348835
1917	OLQVL	RIBL	259478
1917	OLQVL	OLLL	250886
1918	IL2VR	RIH	96800
1919	AUAR	AVEL	310733
1919	AUAR	RIBL	441728
1919	AUAR	BAGR	9139
1923	RIGL	ALNL	238772
1923	RIGL	RMHR	198028
1925	RIAR	RIAL	23820
1925	RIAR	RMDL	102580
1930	RMDR	RIAL	101600
1937	AINR	RID	33837
1937	AINR	RIBR	170747
1937	AINR	BAGL	306616
1938	BAGL	RID	161254
1938	BAGL	RIBR	7546
1939	BAGL	RID	248424
1939	BAGL	BAGR	21976
1943	AIBL	AUAL	13352
1943	AIBL	AVER	199848
1943	AIBL	RIBR	213200
1946	RICR	PVR	9523
1946	RICR	ADAL	122209
1946	RICR	AVBR	657868
1947	OLQDL	RMHL	44800
1949	ALNL	SAAVL	84800
1950	SAADR	AVAR	27121
1950	SAADR	RIMR	36879
1952	RMFR	RMDL	216516
1952	RMFR	RMHR	283484
1955	RMFR	BWM-DL02	204933
1955	RMFR	BWM-DL04	134267
1958	URBL	RMDL	210400
1960	RMEL	BWM-VR02	84268
1960	RMEL	BWM-DR04	2932
1966	RIAR	RMDDR	213907
1966	RIAR	RMDVL	471693
1967	RIAR	RMDL	158342
1967	RIAR	RMDR	777658
1970	OLLL	AVER	187138
1970	OLLL	RMDDL	243687
1970	OLLL	CEPVL	151576
1971	CEPVR	AVEL	19637
1971	CEPVR	RIBR	37163
1972	AINR	RID	86400
1976	DVA	AUAR	208730
1976	DVA	AVER	696070
1981	DVA	AIYL	70527
1981	DVA	AVEL	296417
1981	DVA	AVDR	98635
1981	DVA	RIH	5622
1986	ALNL	AVAR	132878
1986	ALNL	RIVR	275767
1986	ALNL	SAAVL	413195
1986	ALNL	SMDVR	77360
1990	RIAR	RMDR	35662
1990	RIAR	RMDDL	29938
1994	RMDR	RIAL	454867
1994	RMDR	RIAR	115477
1994	RMDR	CEPVL	128856
1995	RMFL	AVKR	247124
1995	RMFL	RMDR	442476
1998	RMDVL	BWM-VR04	156053
1998	RMDVL	BWM-VR02	105893
1998	RMDVL	RMDDR	162055
2000	BAGL	RIBR	48800
2002	BAGL	RIBR	92000
2003	PVPR	PVCR	80518
2003	PVPR	DVA	34957
2003	PVPR	AVBL	213275
2003	PVPR	AVDR	62451
2004	AUAL	AIBL	8960
2004	AUAL	RIBR	57440
2005	RICL	AVBL	723200
2006	OLQDL	RICR	5350
2006	OLQDL	RMHL	135450
2008	CEPDR	RICL	61087
2008	CEPDR	SIADL	46113
2010	RIGL	ALNL	13600
2014	RMDL	RIAL	420500
2014	RMDL	RIAR	252300
2015	RMDL	RIAR	32000
2016	RMDVR	BWM-VL02	307463
2016	RMDVR	BWM-VL04	441073
2016	RMDVR	BWM-VL01	20927
2016	RMDVR	RMDDL	814537
2018	URAVR	BWM-VR02	117292
2018	URAVR	BWM-VR01	318057
2018	URAVR	RIPR	259051
2019	IL1VR	BWM-VR02	693722
2019	IL1VR	BWM-VR01	117953
2019	IL1VR	RIPR	143942
2019	IL1VR	RMER	169932
2019	IL1VR	RMDDR	811675
2019	IL1VR	URAVR	57977
2020	RIPL	RMER	19790
2020	RIPL	IL2VL	31732
2020	RIPL	URAVL	30879
2021	IL2VL	RIPL	50219
2021	IL2VL	RMER	68181
2022	CEPVR	AVEL	136008
2022	CEPVR	RMDDR	88880
2022	CEPVR	OLLR	89512
2023	RIBL	AUAR	7602
2023	RIBL	AVEL	86342
2023	RIBL	BAGR	85256
2025	DVA	AVER	493600
2027	DVA	AIZL	273600
2028	AUAL	AVER	224128
2028	AUAL	RIBR	177472
2029	DVA	AVDR	104800
2034	SAADL	AVDL	24071
2034	SAADL	RIMR	35012
2034	SAADL	OLLR	73717
2036	ALNR	RMHL	112649
2036	ALNR	SMDVL	8151
2037	CEPDR	RICL	237397
2037	CEPDR	RICR	247263
2037	CEPDR	RMHR	131339
2038	RMFR	RMER	10731
2038	RMFR	RMDL	61930
2038	RMFR	RMHR	19339
2039	RIAL	RMDL	93658
2039	RIAL	RMDR	191942
2041	IL1L	BWM-VL02	204992
2041	IL1L	RMHR	222280
2041	IL1L	RMDDL	344123
2041	IL1L	RMDVR	21405
2042	IL1L	RMDDL	20000
2046	CEPVL	AVER	123516
2046	CEPVL	RMDDL	242302
2046	CEPVL	OLLL	159782
2047	IL1VL	RMEL	47994
2047	IL1VL	IL2VL	61172
2047	IL1VL	OLQVL	10034
2049	URAVR	RMED	29406
2049	URAVR	RMEV	146112
2049	URAVR	IL2VR	50082
2050	OLQVR	AVEL	198996
2050	OLQVR	OLLR	64452
2050	OLQVR	URYVR	135752
2051	AINR	RID	52033
2051	AINR	RIBR	157567
2052	RIBL	AVEL	15729
2052	RIBL	BAGR	69071
2054	DVA	AIZL	12673
2054	DVA	AVEL	167327
2059	AVJL	PVCR	152717
2059	AVJL	PVCL	45395
2059	AVJL	AVBR	64288
2063	SAADL	RMFR	79382
2063	SAADL	OLLR	29418
2066	RMFL	BWM-VR04	65700
2066	RMFL	BWM-DR02	25639
2066	RMFL	BWM-DR04	101595
2066	RMFL	RMDL	121465
2068	RIGR	ALNR	76396
2068	RIGR	RMHL	138804
2072	RMFR	RMGL	32800
2073	IL1R	BWM-VR02	7314
2073	IL1R	RMHL	83886
2084	AUAR	RIBL	72800
2086	RIBL	AVEL	72923
2086	RIBL	BAGR	117477
2090	AIBL	AUAL	62980
2090	AIBL	AVER	207700
2090	AIBL	RIBR	982220
2090	AIBL	RIMR	87100
2092	PVR	AVBR	73056
2092	PVR	AVJL	115744
2099	RIGL	ALNL	267805
2099	RIGL	RMHR	182595
2107	RMDR	RIAL	40142
2107	RMDR	RIAR	133458
2108	RMHR	BWM-VL02	43074
2108	RMHR	BWM-DL02	32857
2108	RMHR	RMDL	2043
2108	RMHR	IL1L	1226
2115	RMED	RMEL	80417
2115	RMED	RMDVL	40637
2115	RMED	URAVR	1346
2116	AUAL	RIBR	92800
2117	AUAR	AUAL	46088
2117	AUAR	AVER	35834
2117	AUAR	RIBR	23678
2118	AUAR	AUAL	9953
2118	AUAR	AVER	13842
2118	AUAR	RIBR	90605
2123	DVA	AIBL	3590
2123	DVA	AVER	159610
[truncated: 4,372 more rows]
