# Supplementary material for: Comparative connectomics of dauer reveals developmental plasticity
Source: Nat Commun. 2024 Feb 27;15:1546. doi: 10.1038/s41467-024-45943-3 (PMC10899629; doi:10.1038/s41467-024-45943-3)
Supplement: Supplementary file 7 — Supplementary Data 4 [file 41467_2024_45943_MOESM7_ESM.xlsx]

## Sheet: dauer_specific
pre	post	dauer_weight	adult2_weight
ADAL	PVCL	0.023921	0
ADAL	RIFL	0.261345	0
ADAL	URBL	0.0580081	0
ADAL	URYDL	0.220682	0
ADAR	AVHL	0.148091	0
ADAR	RIAR	0.937943	0
ADAR	SAAVR	0.678926	0
ADAR	SDQR	0.0276182	0
ADEL	AVFR	0.159589	0
ADER	RMEL	0.799709	0
ADFL	AVAR	0.383952	0
ADFL	AVJL	0.129843	0
ADFL	RIFL	0.034665	0
ADFL	SIAVL	0.0707971	0
ADFR	AIMR	2.43917	0
ADFR	ASHR	0.410416	0
ADFR	AVJL	0.705365	0
ADFR	AVJR	0.0884131	0
ADFR	AWCL	0.164163	0
ADFR	RIFR	0.0922525	0
ADFR	RIMR	0.029235	0
ADFR	RIPR	0.0901467	0
AFDL	AUAL	0.113313	0
AFDL	AWAL	0.92576	0
AFDR	AINL	0.120812	0
AFDR	AIZR	0.00817011	0
AIAL	AIML	0.360825	0
AIAL	AINL	0.305531	0
AIAR	AVDL	0.244077	0
AIBL	PVPR	0.162603	0
AIBL	PVT	0.119494	0
AIBR	AIBL	0.313311	0
AIBR	AVKR	0.240366	0
AIBR	RIS	0.300723	0
AIBR	SDQL	0.491925	0
AIBR	SMDDR	0.544099	0
AIBR	URYDL	0.026118	0
AIML	ASEL	0.483339	0
AIML	AVDR	1.28915	0
AIML	AWCR	0.104003	0
AIML	IL1L	0.0917411	0
AIML	URYDL	0.015719	0
AIMR	AVDL	2.19358	0
AIMR	AVER	0.923135	0
AIMR	URBR	0.0449956	0
AINL	RMFR	1.48785	0
AINR	ADFL	0.00077275	0
AINR	RMFL	1.55365	0
AIYL	AIYR	0.298744	0
AIYL	DVA	0.1169	0
AIYR	AWCR	0.0143343	0
AIZL	RIH	0.207269	0
AIZL	SIBVR	0.0884813	0
AIZL	SMDDL	0.0175926	0
ALA	ADEL	0.236645	0
ALA	ADLR	0.861429	0
ALA	AIAL	0.00424341	0
ALA	ASKL	0.0482941	0
ALA	ASKR	1.03163	0
ALA	AVFR	0.643849	0
ALA	AVHR	0.0319966	0
ALA	PVQL	0.013067	0
ALA	PVQR	0.384569	0
ALML	ADAL	0.0983177	0
ALML	HSNR	0.214372	0
ALML	URXL	0.0570392	0
ALMR	AVJR	0.0302273	0
ALMR	AVM	0.0267409	0
ALNL	AVKR	0.126697	0
ALNL	RIMR	1.64246	0
ALNL	RMHR	0.0516347	0
ALNL	SIBDR	0.149167	0
ALNL	SMDDR	0.698941	0
ALNR	AVKL	0.224207	0
AQR	SIADL	0.00699218	0
AQR	SIAVL	0.0556135	0
AQR	SIBDR	0.0749569	0
AQR	SIBVL	0.900086	0
AQR	SIBVR	0.383614	0
AQR	SMBVL	0.0437114	0
ASEL	ADAL	0.238376	0
ASEL	AIML	0.741707	0
ASEL	AIZR	0.517599	0
ASEL	ASKL	0.162179	0
ASEL	AWAL	1.74017	0
ASER	ADFL	0.77611	0
ASER	AWAL	0.0508247	0
ASER	RIR	2.78609	0
ASGL	ASIL	28.8642	0
ASGL	ASKL	0.00180747	0
ASGR	ASIR	32.2488	0
ASGR	ASKR	0.135272	0
ASHL	AIML	0.722896	0
ASHL	BDUL	1.55396	0
ASHL	BDUR	0.0152449	0
ASHL	PVNR	0.00788746	0
ASHL	URYDL	0.0350494	0
ASHR	AWAL	0.00793847	0
ASHR	BDUR	1.45144	0
ASHR	IL2DR	0.782014	0
ASHR	RIPR	0.120579	0
ASIL	ALA	0.0325627	0
ASIL	ASEL	0.0475294	0
ASIL	ASIR	0.278187	0
ASJL	AIML	0.179504	0
ASJL	RMDL	0.384727	0
ASJR	CEPVR	0.105831	0
ASJR	RIPR	0.337463	0
ASJR	RMDR	0.335551	0
ASKL	ALA	1.2422	0
ASKR	OLLR	0.0433587	0
AUAL	AIBL	0.0582944	0
AUAL	AVER	0.656419	0
AUAL	BAGL	0.22574	0
AUAL	CEPVL	0.0758491	0
AUAL	URYDL	0.0784358	0
AUAR	AFDR	0.374208	0
AUAR	AIZL	0.0545174	0
AUAR	AUAL	0.333898	0
AUAR	AVEL	1.8745	0
AUAR	BAGR	0.224506	0
AUAR	CEPVR	0.151879	0
AUAR	RIBL	2.22097	0
AVAL	AIBL	0.0950512	0
AVAL	DVC	0.179082	0
AVBR	AVER	0.052853	0
AVBR	AVKR	0.352489	0
AVFL	ADAL	0.00776185	0
AVFL	ASHL	0.0830518	0
AVFL	AWAL	0.229445	0
AVFL	RMGL	0.0141931	0
AVFR	ALA	0.195419	0
AVFR	AVDR	0.112378	0
AVFR	AVEL	0.139633	0
AVFR	AVJR	0.361024	0
AVFR	IL2L	0.00457267	0
AVFR	OLLL	0.242351	0
AVFR	RIPL	0.827022	0
AVFR	URXR	0.0403134	0
AVHL	ALML	0.186079	0
AVHL	BDUL	0.102734	0
AVHL	CEPDL	0.00575396	0
AVHL	PVCL	0.306893	0
AVHL	RIPR	0.027379	0
AVHR	AVFL	0.0956908	0
AVHR	URXR	0.282607	0
AVJL	OLQVR	0.0257757	0
AVJL	PVPR	0.266368	0
AVJL	PVR	0.334913	0
AVJL	RICR	0.149434	0
AVJL	RIFL	0.742737	0
AVJR	AIMR	0.118091	0
AVJR	AVHR	0.0811099	0
AVJR	HSNR	0.170095	0
AVJR	IL2DR	0.271935	0
AVKL	RICL	0.673143	0
AVKL	RMFR	0.482181	0
AVKL	SIADL	0.152153	0
AVKL	SMBDL	0.195096	0
AVKL	SMBVL	0.487855	0
AVKR	ALNL	0.0558852	0
AVKR	PLNL	0.0233217	0
AVM	ALMR	0.529124	0
AVM	AVFR	0.0569739	0
AVM	HSNR	0.210478	0
AVM	RID	0.917872	0
AVM	RIML	0.0261216	0
AVM	SIBVL	0.326234	0
AVM	SIBVR	0.301885	0
AWAL	ASER	0.0438288	0
AWAL	AVJR	0.163627	0
AWAL	BDUL	0.139198	0
AWAL	RIR	2.17501	0
AWAR	AVHL	0.571434	0
AWAR	AVJL	1.73546	0
AWAR	AVJR	0.126157	0
AWAR	RIPR	0.926976	0
AWBL	ADAL	0.324626	0
AWBL	AIBL	0.489094	0
AWBL	AIZR	0.0695406	0
AWBL	RIPR	0.0630366	0
AWBR	ADAR	0.365439	0
AWBR	AFDR	0.394581	0
AWBR	RMGR	0.508653	0
AWCL	AINL	0.293323	0
AWCL	RIR	1.25481	0
AWCR	ADAL	0.300407	0
AWCR	AFDL	0.100568	0
AWCR	ASGL	0.289951	0
AWCR	AWAL	0.479865	0
AWCR	RIR	0.156436	0
BAGR	AINR	0.435307	0
BAGR	AVBR	1.63885	0
BAGR	CEPVL	0.00822054	0
BAGR	DVC	0.34911	0
BDUL	RIPL	0.122938	0
BDUL	RIPR	0.432789	0
BDUR	ASHR	0.207198	0
BDUR	PVQR	0.607539	0
BDUR	RIPL	0.244546	0
BDUR	RIPR	1.13426	0
CEPDL	RMDDR	0.738855	0
CEPDL	RMDVR	0.0180208	0
CEPDL	RMFR	2.08862	0
CEPDL	SIBVL	0.556679	0
CEPDR	AVBR	0.779654	0
CEPDR	SIAVR	0.345665	0
CEPVL	ADAL	0.468717	0
CEPVL	AVBL	0.318957	0
CEPVL	RMDR	0.0507243	0
CEPVL	SIBDL	0.0428171	0
CEPVL	SIBVR	0.0199608	0
CEPVR	ADAR	0.0160231	0
CEPVR	AVBL	0.212421	0
DVA	ADFL	0.0110881	0
DVA	AIYL	0.206557	0
DVA	AVHL	0.201145	0
DVC	AUAL	0.0252642	0
DVC	BAGR	1.41651	0
DVC	FLPL	0.222558	0
DVC	IL2DL	1.97948	0
DVC	IL2DR	0.774505	0
DVC	IL2L	2.07677	0
DVC	IL2VL	0.827533	0
DVC	RIAL	2.89082	0
DVC	RIH	3.69217	0
DVC	RIR	0.144956	0
DVC	RMEV	0.325871	0
DVC	SAADL	0.0159816	0
FLPL	RIVR	0.35944	0
HSNR	AVBR	2.68756	0
HSNR	AVJR	0.492584	0
HSNR	CEPDR	0.7443	0
HSNR	CEPVR	0.0470505	0
HSNR	PVNR	0.11995	0
HSNR	PVR	0.566721	0
HSNR	RIPL	0.0531061	0
HSNR	RIPR	1.72723	0
HSNR	SIBDL	0.518676	0
IL1DL	CEPDL	0.0055757	0
IL1DL	RICL	0.0239326	0
IL1DL	RMHR	1.70667	0
IL1DL	SMDDR	2.0005	0
IL1DL	URBL	0.963823	0
IL1DR	RMHL	1.61396	0
IL1DR	SMDDL	0.402867	0
IL1DR	URBR	1.90028	0
IL1L	RICL	8.86731	0
IL1L	RICR	3.33821	0
IL1L	SIAVL	0.0474467	0
IL1R	RICL	6.33318	0
IL1R	RICR	5.81771	0
IL1R	RMEV	0.0134762	0
IL1VL	IL1DL	0.803931	0
IL1VL	IL2VL	0.179158	0
IL1VL	OLLL	1.29215	0
IL1VL	RMDVL	0.103982	0
IL1VL	RMHR	2.31931	0
IL1VL	URBL	5.65575	0
IL1VR	RMEV	0.0072019	0
IL1VR	RMHL	1.54546	0
IL1VR	URBR	3.17	0
IL2DL	RIVL	0.414503	0
IL2DL	SAAVL	0.502777	0
IL2DR	AVBR	0.119164	0
IL2DR	AVDR	0.363325	0
IL2DR	AVHR	0.013333	0
IL2DR	RIGR	1.29225	0
IL2DR	SAAVL	2.15997	0
IL2DR	SAAVR	1.04665	0
IL2DR	SMDDR	0.0899989	0
IL2L	AIYL	2.00215	0
IL2L	AUAL	0.882106	0
IL2L	DVC	0.0916021	0
IL2R	ADFR	0.412371	0
IL2R	AINL	0.256945	0
IL2R	AUAL	0.399544	0
IL2R	AUAR	0.676448	0
IL2R	DVC	0.183045	0
IL2R	IL2VR	1.64787	0
IL2R	RIBR	0.493176	0
IL2R	RIMR	0.0672915	0
IL2R	RIPR	0.328412	0
IL2R	URYVR	0.0734372	0
IL2VL	AVER	0.535386	0
IL2VL	AVKR	0.0117456	0
IL2VL	RIGL	3.27796	0
IL2VL	URYVL	0.122237	0
IL2VR	AIBL	0.131782	0
IL2VR	RIGR	2.96993	0
IL2VR	RIVL	0.0220357	0
OLLL	IL2VL	0.0603109	0
OLLL	RMHR	0.590539	0
OLLL	URBL	0.39118	0
OLLR	URBR	0.70867	0
OLLR	URYDL	0.217104	0
OLQDL	AVER	0.571687	0
OLQDL	OLLL	0.157281	0
OLQDL	RIBL	0.143198	0
OLQDR	IL2DR	0.0381289	0
OLQDR	OLLR	0.372029	0
OLQDR	RIBR	0.574701	0
OLQDR	RMDVR	1.173	0
OLQDR	RMHL	2.01078	0
OLQDR	URYDL	0.784164	0
OLQVL	AVER	1.02166	0
OLQVL	OLLL	1.12139	0
OLQVL	RIBL	0.759953	0
OLQVR	AVEL	0.745067	0
OLQVR	CEPVR	0.00988906	0
OLQVR	OLLR	0.526903	0
OLQVR	PLNR	0.0525065	0
OLQVR	RIBR	0.148625	0
OLQVR	RMHL	0.0375784	0
OLQVR	SIAVR	2.31164	0
OLQVR	URBR	0.502321	0
OLQVR	URYVR	0.397587	0
PLNL	RIGL	0.0125961	0
PLNL	RMDVR	0.124124	0
PLNL	RMHR	0.137357	0
PLNR	RIH	0.153733	0
PVCL	ALML	0.0173918	0
PVCL	AQR	0.489431	0
PVCL	AVM	0.266278	0
PVCL	PVPL	0.304852	0
PVNL	ALML	0.541803	0
PVNL	AVBR	0.192877	0
PVNL	CEPVL	0.439361	0
PVNL	CEPVR	0.234667	0
PVNL	RIPR	0.715242	0
PVNR	AVFL	0.528086	0
PVNR	HSNR	0.217778	0
PVNR	RIFL	0.453563	0
PVPL	AVM	0.110319	0
PVPR	RICL	0.771268	0
PVQL	BDUL	0.0349178	0
PVQL	RIPL	1.83281	0
PVQR	BDUR	1.25583	0
PVQR	RIPR	1.57005	0
PVT	AVBL	0.246969	0
PVT	OLQVR	0.0197437	0
PVT	RIBL	0.816679	0
PVT	RIVL	0.140462	0
PVT	RIVR	0.00439933	0
PVT	RMEL	0.377759	0
PVT	RMHL	0.951009	0
PVT	RMHR	0.00669284	0
RIAL	RMFL	0.458504	0
RIAR	IL1L	0.542342	0
RIBL	IL2VL	0.142986	0
RIBL	URAVL	0.293807	0
RIBR	DVC	0.210387	0
RICL	AVBL	12.5253	0
RICL	AVJR	0.410062	0
RICL	SIBDR	0.451785	0
RICL	SMBVL	0.485005	0
RICL	URYDL	0.234292	0
RICL	URYVR	1.1649	0
RICR	ASHR	0.0753517	0
RICR	AVBR	14.2946	0
RICR	AVER	0.523841	0
RICR	AVJL	2.80642	0
RICR	PVR	0.0278902	0
RICR	RMGR	0.0572305	0
RICR	URXR	0.00488108	0
RIFL	ADFL	0.243212	0
RIFL	AIML	0.00903593	0
RIFL	AIZL	0.400292	0
RIFL	HSNR	0.354619	0
RIFL	RIPR	0.595953	0
RIFL	RMGL	0.674094	0
RIFR	ADFR	0.0416828	0
RIFR	AWAR	0.10997	0
RIFR	RIR	0.0121152	0
RIH	DVC	0.848881	0
RIH	IL1DR	0.0894219	0
RIH	RIML	1.49813	0
RIH	SMBVL	0.478527	0
RIH	URXL	0.634717	0
RIH	URXR	2.55374	0
RIH	URYDL	1.41656	0
RIML	RIAL	0.0493188	0
RIML	RMGR	0.106072	0
RIPL	IL2VL	0.0929349	0
RIPL	RMER	0.0579594	0
RIPL	URAVL	0.0904366	0
RIS	OLQVL	0.0722853	0
RIS	RIH	0.0288775	0
RIS	RMED	1.14517	0
RIS	RMEL	1.12801	0
RIVL	PLNR	0.192328	0
RIVL	SMBVR	0.280077	0
RIVR	PLNL	0.654659	0
RIVR	RIVL	0.236585	0
RIVR	RMHL	0.0869187	0
RIVR	SAAVR	0.0545484	0
RIVR	SDQL	0.101514	0
RIVR	SMDDR	0.0402506	0
RMDDL	RMED	0.511528	0
RMDDL	RMEL	0.143286	0
RMDDR	IL1L	0.112216	0
RMDDR	RMGL	0.034952	0
RMDL	CEPDR	0.618519	0
RMDR	RIVR	0.257885	0
RMDR	SIBVL	0.601215	0
RMDVL	SMDDL	0.136121	0
RMDVL	URAVL	0.4185	0
RMED	RMEL	0.470058	0
RMED	SMDVL	0.0101156	0
RMED	SMDVR	0.028625	0
RMED	URAVL	0.00495272	0
RMED	URAVR	0.992364	0
RMEL	IL2VR	0.381726	0
RMEL	RMDDL	0.169526	0
RMEL	RMDR	0.680927	0
RMEL	RMHL	0.280158	0
RMEL	URADR	0.00720484	0
RMER	ADEL	0.0231854	0
RMER	IL2L	0.138254	0
RMER	RMDL	0.0836235	0
RMER	RMFR	0.0238479	0
RMEV	RMEL	0.235251	0
RMEV	URADR	0.168667	0
RMFL	AVL	0.152552	0
RMFL	RIH	0.177164	0
RMFL	SAADL	0.0618241	0
RMFR	RMER	0.197733	0
RMGL	AVDR	0.230772	0
RMGL	PLNL	0.0181978	0
RMGL	RIMR	0.00779672	0
RMGR	AIBL	0.473556	0
RMGR	PVCR	0.239514	0
RMGR	RMDVL	0.230518	0
RMGR	SMDVL	1.37566	0
RMHL	AVAL	0.354138	0
RMHL	IL1DR	0.136455	0
RMHL	RMDVL	0.199442	0
RMHL	RMDVR	0.0712395	0
RMHL	RMEL	0.00639318	0
RMHL	SIBVR	0.24023	0
RMHL	SMDDR	0.0877712	0
RMHL	URADR	0.111043	0
RMHR	ADEL	0.0888604	0
RMHR	RMDDR	0.158494	0
RMHR	RMDVL	0.124913	0
SAADL	ADAR	0.0341168	0
SAADL	AVAR	0.385782	0
SAADL	AVDL	0.12782	0
SAADL	RMGR	0.361288	0
SAADL	SAADR	0.0706002	0
SAADL	SIAVR	0.0857294	0
SAADR	RID	0.893272	0
SAAVL	ADAR	0.022934	0
SDQR	ADAL	0.420914	0
SMBDL	AVJL	0.0472387	0
SMBDL	CEPDR	1.24981	0
SMBDL	OLQDR	0.196489	0
SMBDL	RICR	0.00588107	0
SMBDL	RMHL	0.0981315	0
SMBDL	SIBVL	0.224892	0
SMBDR	CEPDL	1.12376	0
SMBDR	RIVR	0.107365	0
SMBDR	RMDVL	0.258904	0
SMDDL	IL1DR	0.113021	0
SMDDL	RICL	0.421127	0
SMDDL	SMBDL	0.325767	0
SMDDR	RMFR	0.0295291	0
SMDVR	RIVR	0.0183001	0
SMDVR	RMED	2.56274	0
URADR	RMDVR	0.0307542	0
URAVL	SMDDL	0.476464	0
URAVL	URYVL	0.0228746	0
URBL	AIML	0.611223	0
URBL	RMFR	0.502622	0
URBL	URADL	0.961857	0
URBR	AIMR	2.84598	0
URBR	ASJR	0.077572	0
URBR	AVAR	0.0617241	0
URBR	AVFL	0.172562	0
URBR	AVFR	0.125309	0
URBR	RIPR	0.0109694	0
URBR	RMER	0.407392	0
URBR	URADR	2.05914	0
URBR	URAVR	0.692836	0
URXL	ALML	0.724822	0
URYDL	ADAL	0.098646	0
URYDL	AVAR	0.117385	0
URYDL	RIML	0.100984	0
URYDL	SIBDR	0.00421743	0
URYDL	URADL	0.0250611	0
URYDR	AIBL	0.0224715	0
URYDR	RICR	0.0596398	0
URYDR	RIGR	0.237604	0
URYDR	SIBDL	0.0395741	0
URYVL	AVAR	0.685161	0
URYVL	IL2VL	0.0985868	0
URYVL	RICR	0.34044	0
URYVL	RMEV	0.192168	0
URYVL	SAADL	0.277117	0
URYVR	AVAR	0.0265135	0
URYVR	DVC	0.118775	0
URYVR	IL2VR	0.145666	0
URYVR	RICL	0.102993	0
URYVR	RIH	0.374883	0
URYVR	RIMR	0.026278	0
URYVR	SAADR	0.682992	0

## Sheet: dauer_loss
pre	post	dauer_weight	adult2_weight
ALMR	BDUR	0	5.56992
ASGL	AIAL	0	11.9419
ASGR	AIAR	0	10.1636
ASHR	AVBR	0	2.07913
AWCL	AIBR	0	0.574107
IL2DL	RIPL	0	8.00202
IL2R	OLQDR	0	4.35328
IL2VL	RMEL	0	1.37722
IL2VR	RMEL	0	1.55252
IL2VR	RMER	0	1.82271
OLQVL	IL2L	0	3.7265
RICL	AVAL	0	2.8246
RICR	AVAL	0	1.1836
RICR	AVAR	0	2.28523
RIGL	OLQVL	0	0.437646
RIH	RIBL	0	1.5441
RIR	AIZR	0	5.72161
RIR	URXR	0	2.92221
URBL	IL1L	0	0.44618
URBL	URXL	0	9.49122
URBR	IL1R	0	0.0825
URBR	URXR	0	7.79443
URXL	RICL	0	1.67704
URYVL	SMDVR	0	4.84382
URYVR	RMDVL	0	3.76899
URYVR	SMDVL	0	5.28232

## Sheet: common_list
pre	post	dauer_weight	adult2_weight
ADAL	AVBL	4.79448	3.7559
ADAL	AVJR	1.06805	1.99545
ADAR	AVBL	2.03495	1.0827
ADAR	AVBR	6.93524	6.2351
ADFL	AIZL	7.88206	8.31777
ADFL	RIAL	3.11922	5.33952
ADFR	AIZR	5.22308	6.86241
ADFR	RIAR	2.34497	5.66617
ADLL	AIAL	4.80042	5.90646
ADLL	AIBL	0.94839	4.13303
ADLR	AIAR	4.70658	5.29214
ADLR	AIBR	2.23444	5.31563
AFDL	AIYL	23.0228	15.3696
AFDR	AIYR	16.2842	14.493
AIAL	AIBL	13.8409	11.3601
AIAR	AIBR	8.19154	7.07533
AIAR	ASKR	0.00248416	0.299393
AIBL	AVBL	9.82029	3.67056
AIBL	RIBR	8.41178	5.8271
AIBL	RIMR	10.333	5.32936
AIBL	SMDDR	4.37253	3.96825
AIBL	SMDVR	0.265929	1.68711
AIBR	AVBR	4.49415	4.90894
AIBR	RIBL	8.19588	4.88905
AIBR	RIML	4.89226	6.42091
AIBR	SMDDL	4.74967	1.71037
AIBR	SMDVL	0.347513	1.56636
AIML	AIAL	2.44612	2.68835
AIMR	AIAR	1.4318	2.87683
AINL	AFDR	3.34523	1.82191
AINL	AUAR	0.645229	0.600922
AINR	AFDL	2.06316	3.28091
AINR	AUAL	1.25045	0.657965
AIYL	AIZL	9.94211	10.631
AIYL	RIBL	5.94722	6.99911
AIYR	AIZR	5.05886	7.90185
AIYR	RIBR	2.4298	6.87418
AIZL	AIAL	3.48962	2.36856
AIZL	AIBR	2.09721	4.38667
AIZL	AVER	0.556117	1.33239
AIZL	RIML	2.47256	3.82171
AIZR	AIBL	1.64486	4.15838
AIZR	AVEL	0.745724	1.78748
AIZR	RIMR	2.47152	4.54604
AIZR	SMBDR	2.62264	2.31646
ALA	AVEL	0.88849	1.47617
ALA	AVER	2.6116	0.846621
ALML	BDUL	1.09496	7.00024
ALMR	CEPDR	1.24649	2.05002
ASEL	AIBL	4.9881	3.16993
ASEL	AIYL	2.5643	5.81489
ASEL	AIYR	2.67897	1.82312
ASER	AIBL	1.21962	1.04894
ASER	AIBR	4.16068	4.00706
ASER	AIYL	5.47833	4.38633
ASER	AIYR	9.49471	7.96921
ASER	AWCR	0.72892	1.68724
ASHL	AIAL	14.3187	9.53947
ASHL	AIBL	1.88276	2.34598
ASHR	AIAR	19.1183	7.78321
ASHR	AIBR	1.3428	2.00985
ASJL	PVQL	4.44594	10.9541
ASJR	ASKR	1.76939	0.53756
ASJR	PVQR	5.79522	10.688
ASKL	AIAL	7.89788	12.5759
ASKR	AIAR	4.10857	11.1818
AUAL	AVEL	0.180098	2.11386
AUAL	RIAL	7.5238	12.2095
AUAL	RIBL	4.2266	4.04909
AUAR	AVER	1.02258	1.84678
AUAR	RIAR	5.19995	8.44469
AUAR	RIBR	5.54833	5.38386
AVKL	AVER	0.0962477	0.246209
AVKL	RIML	0.869811	1.12342
AVKL	RIMR	1.10247	0.57641
AVKR	RIMR	0.318033	0.79967
AWAL	AWBL	1.13319	1.15224
AWAR	ASER	1.81958	3.30959
AWBL	ADFL	0.621583	4.91627
AWBL	AIZL	0.584673	1.03433
AWBR	ADFR	0.457696	3.80217
AWBR	AIZR	1.74549	1.9783
AWCL	AIAL	2.47482	0.650719
AWCL	AIBL	0.67271	3.42389
AWCL	AIYL	14.0266	7.52786
AWCR	AIAL	4.90884	3.26244
AWCR	AIBL	3.17984	1.27081
AWCR	AIBR	2.29637	1.84652
AWCR	AIYL	3.51026	2.08957
AWCR	AIYR	2.43373	2.78074
AWCR	AWCL	0.723856	1.97264
BAGL	RIAR	4.43076	5.58338
BAGL	RIBR	6.07685	4.19458
BAGR	RIAL	8.24066	8.98328
BAGR	RIBL	5.25342	4.12212
CEPDL	AVER	1.24714	2.49004
CEPDL	OLLL	5.30466	2.68811
CEPDL	RICL	5.90324	3.84274
CEPDL	RICR	3.72304	3.93528
CEPDR	OLLR	1.77603	3.03448
CEPDR	RICL	2.76562	3.75998
CEPDR	RICR	7.92006	2.96192
CEPVL	OLLL	3.04216	2.08466
CEPVL	RICL	3.97134	4.30269
CEPVL	RICR	3.33647	2.3325
CEPVR	AVEL	0.603932	1.78933
CEPVR	OLLR	1.11218	2.41314
CEPVR	OLQVR	0.354792	0.775741
CEPVR	RICL	1.74313	2.6866
CEPVR	RICR	4.89043	2.50973
DVA	AIZR	1.21109	0.800257
DVA	AVEL	4.86771	3.77636
DVA	AVER	5.28252	3.1925
DVA	RIR	0.150009	0.289931
DVC	RIBL	4.15401	1.31148
IL1DL	RIPL	0.417625	0.925695
IL1DL	RMDVL	3.64892	3.22803
IL1DR	RIPR	0.454596	1.04744
IL1DR	RMDVR	3.31726	3.65435
IL1L	RMDDL	1.13941	1.42869
IL1L	RMDVL	0.679674	1.84163
IL1R	RMDDR	0.835545	2.22918
IL1R	RMDVR	0.15453	1.32647
IL1VL	RMDDL	2.16519	2.77432
IL1VR	RIPR	1.20469	1.57364
IL1VR	RMDDR	4.9912	3.17973
IL2DR	RIPR	1.33092	6.37377
IL2L	OLQVL	1.11345	2.55387
IL2L	RIH	11.2211	7.51953
IL2R	RIH	4.80466	5.55177
IL2VL	RMER	0.199687	2.96279
IL2VR	RIPR	0.278103	6.77382
IL2VR	RMEV	0.284916	0.443109
OLLL	AVER	21.4285	9.66495
OLLL	CEPVL	2.10742	0.781303
OLLL	RIBL	10.0008	8.2569
OLLL	SMDDR	3.11881	3.7286
OLLL	SMDVR	8.17123	5.46044
OLLR	AVEL	7.58324	9.92572
OLLR	CEPDR	1.24522	2.04877
OLLR	RIBR	3.98916	4.80215
OLLR	SMDDL	2.49438	4.05511
OLLR	SMDVL	4.81937	3.82691
OLQDL	RICR	2.60457	2.07257
OLQDL	RMDDR	3.62906	2.04306
OLQDL	SIBVL	5.11404	2.05542
OLQDR	RICL	0.933133	1.24838
OLQVL	RICL	3.02968	4.18583
OLQVL	RMDVR	5.06543	2.74913
OLQVR	RICR	4.5404	4.05131
OLQVR	RMDVL	4.44132	2.24975
OLQVR	SIBDR	2.33186	1.96413
PVCL	AVBR	1.80811	1.96385
PVPR	AVBR	1.10507	1.41469
PVQL	AIAL	0.868143	4.24134
PVQL	ASKL	1.15105	1.0465
PVQR	AIAR	1.29164	3.56507
PVQR	ASKR	0.517987	0.791844
PVR	AVBL	0.769413	1.83085
PVR	RIPR	1.45721	1.58763
PVT	AVKL	1.37323	2.02768
PVT	AVKR	1.0483	2.81101
PVT	RIGL	0.612403	0.683527
RIAL	RIAR	5.6338	6.64129
RIAL	RMDDL	5.33157	5.458
RIAL	RMDDR	7.19254	5.98402
RIAL	RMDL	10.1627	9.44282
RIAL	RMDR	7.78227	7.46057
RIAL	RMDVL	8.21371	4.69809
RIAL	RMDVR	6.57946	6.13381
RIAL	SIAVR	1.08814	1.41772
RIAL	SMDDL	8.91647	3.36633
RIAL	SMDDR	9.89185	3.89921
RIAL	SMDVL	3.91892	4.34704
RIAL	SMDVR	7.34263	4.60558
RIAR	RIAL	5.94114	5.50446
RIAR	RMDDL	4.31398	5.71869
RIAR	RMDDR	5.81056	6.4973
RIAR	RMDL	3.39773	6.40545
RIAR	RMDR	5.75095	9.27008
RIAR	RMDVL	6.8385	5.74532
RIAR	RMDVR	7.5511	5.27824
RIAR	SIADR	2.09929	1.17109
RIAR	SMDDL	1.86787	4.97827
RIAR	SMDDR	10.3375	5.10206
RIAR	SMDVL	10.9191	4.83232
RIAR	SMDVR	3.98876	4.28982
RIBL	AVAL	0.655235	0.319106
RIBL	AVEL	1.27066	1.41882
RIBL	RIAL	1.24125	1.90817
RIBR	BAGL	1.37685	2.72491
RICL	AVAR	0.619131	2.59405
RICL	SMDDR	0.00406693	1.81969
RIFL	AVBL	3.46316	7.50133
RIFR	AVBR	0.753414	8.05413
RIGL	BAGR	0.34674	2.46865
RIGR	BAGL	0.219253	2.918
RIGR	RIBR	0.929766	1.08378
RIH	AIZR	2.45649	1.9755
RIH	OLQDR	1.04745	2.8132
RIH	OLQVL	2.20257	3.40877
RIH	OLQVR	0.8925	3.0887
RIH	RIAL	0.0619477	2.13048
RIH	RIAR	3.25779	8.41539
RIH	RIPR	0.595317	9.58652
RIML	AIBR	0.0358852	0.887663
RIML	AVBR	1.48069	4.73688
RIML	RIBL	0.692887	1.70494
RIML	RMDR	8.33235	6.07627
RIML	SMDDL	3.69012	2.13171
RIML	SMDDR	1.03709	0.302212
RIMR	AVBL	1.44571	1.90113
RIMR	RMDL	9.03529	5.00023
RIMR	SAAVR	0.167731	1.1225
RIMR	SMDDL	0.0449215	0.853904
RIMR	SMDDR	3.08377	1.29669
RIMR	SMDVR	4.40334	2.64751
RIR	DVA	0.102066	1.00712
RIR	RIAL	3.02333	1.3834
RIR	RIAR	1.14011	1.01568
RIR	URXL	1.4046	1.76052
RIS	AVEL	2.16924	5.09107
RIS	AVER	2.68569	2.61379
RIS	CEPVL	0.442309	0.930633
RIS	CEPVR	0.318359	0.237981
RIS	RIBL	4.81605	2.28535
RIS	RIBR	1.28644	3.60306
RIVL	SAADR	2.7331	3.46187
RIVR	RIAL	0.507301	0.234002
RMDDL	RMDVR	8.24002	5.79075
RMDDR	RMDVL	6.85544	4.80851
RMDL	IL1R	2.91756	0.757188
RMDL	RIAL	3.98645	4.90484
RMDL	RIAR	2.22885	2.40597
RMDL	RMDR	2.20595	3.36564
RMDR	IL1L	1.9964	0.672859
RMDR	RIAL	6.24739	4.09494
RMDR	RIAR	5.05184	4.62586
RMDR	RMDL	2.71143	2.89722
RMDR	RMDVL	0.611428	0.058328
RMDVL	RMDDR	5.38188	5.1981
RMDVR	RMDDL	6.43467	4.09851
RMED	SMDDL	0.902975	0.177407
RMED	SMDDR	1.17908	0.643702
RMGL	RMDR	1.4	2.18281
RMGL	RMDVL	1.84659	1.35432
RMGR	RMDL	0.98316	2.02657
SAADL	AVAL	1.71544	2.8899
SAADL	RIML	2.7846	0.908792
SAADL	RIMR	2.24124	3.13232
SAADR	AVAR	0.786309	3.6709
SAADR	RIML	0.192165	2.4046
SAADR	RIMR	0.296029	1.69461
SAAVL	AVAL	2.34385	4.12729
SAAVL	RIML	0.526106	0.373899
SAAVL	RIMR	0.648778	2.97046
SAAVR	AVAR	3.01036	5.56564
SAAVR	RIML	0.513952	2.36975
SAAVR	SMDDL	1.29603	0.675674
SMBDL	RMED	6.0209	1.4099
SMBDL	SAAVR	2.35037	2.17915
SMBDR	RMED	7.66679	1.4009
SMBDR	SAAVL	1.6171	3.25561
SMBVL	RMEV	0.892069	2.23764
SMBVR	RMEV	2.41942	1.66264
SMBVR	SAADR	2.09994	3.39391
SMDDL	RIAL	9.45376	2.38769
SMDDL	RIAR	2.65869	4.62142
SMDDL	SMDVR	1.86975	3.38874
SMDDR	RIAL	9.55554	4.01573
SMDDR	RIAR	1.48347	2.70518
SMDDR	SMDVL	1.56985	2.77203
SMDVL	RIAL	4.31907	2.84892
SMDVL	RIAR	4.6385	4.5049
SMDVL	SMDDR	1.98649	2.14963
SMDVR	RIAL	5.11065	5.08731
SMDVR	RIAR	5.48819	3.26839
SMDVR	SMDDL	2.90889	3.54609
URADL	RIPL	0.913547	2.07574
URADR	RIPR	1.31416	1.72161
URAVR	RIPR	1.02792	1.43485
URAVR	RMER	1.17303	1.63435
URBL	CEPDL	0.339738	0.253727
URBR	CEPDR	0.0637838	0.474407
URXL	AUAL	2.20403	3.66905
URXL	RIAL	3.35672	6.72456
URXL	RIGL	6.01993	7.51307
URXR	AUAR	1.60888	4.3257
URXR	RIAR	2.98364	5.48464
URXR	RIGR	7.88639	6.61624
URYDL	AVER	0.13355	1.31573
URYDL	RMDVL	0.412073	2.49778
URYDL	SMDDR	0.171043	6.71433
URYDR	AVEL	0.808112	1.47524
URYDR	SMDDL	0.904449	7.09222
URYVL	AVER	0.0126393	3.5351
URYVL	RMDDL	1.36685	3.22219
URYVL	RMDVR	0.591552	4.02706
URYVR	AVEL	0.158854	1.01817
URYVR	RIBR	0.0247878	0.650829
URYVR	RMDDR	0.242152	3.11355
