# Supplementary material for: Comparative connectomics of dauer reveals developmental plasticity
Source: Nat Commun. 2024 Feb 27;15:1546. doi: 10.1038/s41467-024-45943-3 (PMC10899629; doi:10.1038/s41467-024-45943-3)
Supplement: Supplementary file 9 — Supplementary Data 6 [file 41467_2024_45943_MOESM9_ESM.xlsx]

## Sheet: Dauer
		ADAL	ADAR	ADEL	ADER	ADFL	ADFR	ADLL	ADLR	AFDL	AFDR	AIAL	AIAR	AIBL	AIBR	AIML	AIMR	AINL	AINR	AIYL	AIYR	AIZL	AIZR	ALA	ALML	ALMR	ALNL	ALNR	AQR	ASEL	ASER	ASGL	ASGR	ASHL	ASHR	ASIL	ASIR	ASJL	ASJR	ASKL	ASKR	AUAL	AUAR	AVAL	AVAR	AVBL	AVBR	AVDL	AVDR
		1	2	3	4	5	6	7	8	9	10	11	12	13	14	15	16	17	18	19	20	21	22	23	24	25	26	27	28	29	30	31	32	33	34	35	36	37	38	39	40	41	42	43	44	45	46	47	48
ADAL	1	0	61792	40192	0	173888	0	216816	0	0	0	608784	0	320512	0	0	0	0	0	0	0	0	0	0	475472	0	0	0	261920	32480	0	0	0	1346400	0	0	0	0	0	54336	0	0	0	481488	619680	1060576	1229296	210080	246736
ADAR	2	61792	0	0	9184	0	104048	0	143344	0	0	0	321040	185344	150368	0	0	0	0	0	0	0	0	0	0	598576	0	1056	90048	0	16784	0	0	0	1537248	0	0	0	0	0	92848	0	0	482272	521232	521200	1040160	155120	109840
ADEL	3	40192	0	0	179728	0	0	22256	0	0	0	0	0	0	0	64	0	0	0	0	0	0	0	159408	113424	0	79392	0	125696	0	0	0	0	0	0	0	0	0	0	0	0	0	0	0	201936	0	0	31792	0
ADER	4	0	9184	179728	0	0	0	0	0	0	0	0	0	0	0	0	0	0	0	0	0	0	0	64	0	190368	0	53328	0	0	0	0	0	0	0	0	0	0	0	0	0	0	0	61488	36368	0	0	0	0
ADFL	5	173888	0	0	0	0	110320	0	0	1253376	0	112896	0	58912	125312	0	0	0	32960	933616	0	1447616	144016	0	0	0	0	0	0	250480	265360	0	0	498480	0	0	0	0	0	0	0	870096	333776	13760	44784	0	0	0	2304
ADFR	6	0	104048	0	0	110320	0	0	11968	0	1527984	0	86592	0	0	0	703200	0	0	0	680352	0	2130704	0	0	0	0	0	0	167152	331456	0	0	0	556208	0	0	0	0	0	0	0	806400	0	0	0	0	10160	0
ADLL	7	216816	0	22256	0	0	0	0	276672	0	0	438816	35776	917920	0	4720	0	0	0	0	0	0	0	709024	0	0	0	0	0	828320	0	0	0	470592	0	236768	0	0	0	1015136	7328	0	0	395168	0	0	0	155232	411856
ADLR	8	0	143344	0	0	0	11968	276672	0	0	0	0	470640	0	1287632	0	0	0	207376	0	0	0	928	1001936	0	0	0	0	0	0	842304	0	0	0	326736	22064	264224	0	0	4320	1681360	0	0	0	421136	0	0	503392	0
AFDL	9	0	0	0	0	1253376	0	0	0	0	289104	170352	0	547248	0	0	0	364416	2495664	3015008	0	667440	0	0	0	0	0	0	0	37392	2537184	0	0	0	0	106496	0	0	0	0	0	1220352	0	1664	0	0	0	0	0
AFDR	10	0	0	0	0	0	1527984	0	0	289104	0	0	74912	0	391408	0	0	2530752	465504	55536	3375872	0	529072	0	0	0	0	0	0	1370656	378224	0	0	0	0	0	208160	0	0	0	0	110848	1540192	0	0	0	0	0	0
AIAL	11	608784	0	0	0	112896	0	438816	0	170352	0	0	482544	2546800	0	2254160	0	71248	177696	38176	0	599120	0	131760	0	0	0	0	0	454864	200704	768480	0	929008	1456	536752	0	547584	0	2122528	0	0	0	464	0	0	0	0	92176
AIAR	12	0	321040	0	0	0	86592	35776	470640	0	74912	482544	0	30928	2729504	0	1575600	10544	13824	0	1856	0	842560	506352	0	0	0	0	0	62064	675792	0	458432	4512	1297120	0	931504	0	348848	0	1832192	0	0	0	4464	0	0	297600	0
AIBL	13	320512	185344	0	0	58912	0	917920	0	547248	0	2546800	30928	0	994848	589904	0	257600	84768	204800	13200	190512	2115680	5376	0	0	0	0	166304	2054256	210880	65840	0	837136	0	185728	0	0	0	430256	0	320304	0	1614592	274544	1092416	1504	95104	501584
AIBR	14	0	150368	0	0	125312	0	0	1287632	0	391408	0	2729504	994848	0	0	832560	25792	202384	0	217040	1226224	153520	18016	0	0	0	0	2448	253760	3403488	0	129888	19408	442112	0	19600	0	0	0	182032	0	159984	0	864464	0	786224	475984	118864
AIML	15	0	0	64	0	0	0	4720	0	0	0	2254160	0	589904	0	0	116144	0	0	14144	0	0	0	264288	209888	0	40064	0	0	247824	0	2883344	0	156144	0	27360	0	651488	19088	698592	0	0	0	0	0	0	0	251280	157552
AIMR	16	0	0	0	0	0	703200	0	0	0	0	0	1575600	0	832560	116144	0	0	0	0	0	0	152656	270016	0	44224	0	51488	0	0	246880	0	1689440	0	446368	0	2128	0	948592	0	811888	0	0	0	0	0	52144	168736	233904
AINL	17	0	0	0	0	0	0	0	0	364416	2530752	71248	10544	257600	25792	0	0	0	378624	2288	153920	0	25344	0	0	0	0	0	0	767504	8464	4048	8624	0	0	206672	239792	0	0	0	0	410416	1748160	0	95376	0	0	77856	0
AINR	18	0	0	0	0	32960	0	0	207376	2495664	465504	177696	13824	84768	202384	0	0	378624	0	102512	77072	62512	0	0	0	65328	0	0	0	320944	1157008	60880	0	0	0	146208	130960	0	0	0	0	2123264	37248	24544	0	0	0	0	97648
AIYL	19	0	0	0	0	933616	0	0	0	3015008	55536	38176	0	204800	0	14144	0	2288	102512	0	503264	2003200	60992	0	0	0	0	0	115664	1201088	1759712	33392	0	0	0	0	0	0	0	0	0	1300992	80208	0	0	0	0	0	0
AIYR	20	0	0	0	0	0	680352	0	0	0	3375872	0	1856	13200	217040	0	0	153920	77072	503264	0	98032	1735728	0	0	0	0	0	210848	951216	1800352	0	0	0	0	0	93360	0	0	0	0	225104	1754304	0	0	0	0	0	0
AIZL	21	0	0	0	0	1447616	0	0	0	667440	0	599120	0	190512	1226224	0	0	0	62512	2003200	98032	0	696512	0	0	0	0	0	192	266240	406112	0	0	99216	21456	0	0	0	0	0	0	43536	65776	8736	0	0	0	0	0
AIZR	22	0	0	0	0	144016	2130704	0	928	0	529072	0	842560	2115680	153520	0	152656	25344	0	60992	1735728	696512	0	0	0	0	0	0	0	145184	304192	0	0	0	108656	0	80912	0	0	0	0	67184	189424	55840	0	0	0	135168	56640
ALA	23	0	0	159408	64	0	0	709024	1001936	0	0	131760	506352	5376	18016	264288	270016	0	0	0	0	0	0	0	0	1920	1792	0	0	3904	15728	64240	1856	0	0	270112	98112	733024	1045808	1865776	1490944	0	0	0	0	0	0	37600	106160
ALML	24	475472	0	113424	0	0	0	0	0	0	0	0	0	0	0	209888	0	0	0	0	0	0	0	0	0	0	0	0	0	0	0	0	0	0	0	0	0	464	0	0	0	0	0	0	0	104416	177328	230640	353520
ALMR	25	0	598576	0	190368	0	0	0	0	0	0	0	0	0	0	0	44224	0	65328	0	0	0	0	1920	0	0	0	0	0	0	0	0	0	0	0	0	0	0	0	0	0	0	0	0	67648	7104	94416	196176	149168
ALNL	26	0	0	79392	0	0	0	0	0	0	0	0	0	0	0	40064	0	0	0	0	0	0	0	1792	0	0	0	0	0	0	0	0	0	0	0	0	0	15424	0	0	0	0	0	3248	129104	0	0	0	0
ALNR	27	0	1056	0	53328	0	0	0	0	0	0	0	0	0	0	0	51488	0	0	0	0	0	0	0	0	0	0	0	0	0	0	0	0	0	0	0	0	0	49568	0	0	0	0	7296	0	0	0	0	0
AQR	28	261920	90048	125696	0	0	0	0	0	0	0	0	0	166304	2448	0	0	0	0	115664	210848	192	0	0	0	0	0	0	0	0	0	0	0	0	0	0	0	0	0	0	0	0	0	752128	745328	724640	902752	229536	41056
ASEL	29	32480	0	0	0	250480	167152	828320	0	37392	1370656	454864	62064	2054256	253760	247824	0	767504	320944	1201088	951216	266240	145184	3904	0	0	0	0	0	0	359360	382608	0	761328	0	141712	283568	119712	0	223760	0	0	0	0	0	0	0	0	0
ASER	30	0	16784	0	0	265360	331456	0	842304	2537184	378224	200704	675792	210880	3403488	0	246880	8464	1157008	1759712	1800352	406112	304192	15728	0	0	0	0	0	359360	0	0	612336	0	313760	243984	0	0	5264	0	342752	11952	21456	4832	0	0	0	2368	0
ASGL	31	0	0	0	0	0	0	0	0	0	0	768480	0	65840	0	2883344	0	4048	60880	33392	0	0	0	64240	0	0	0	0	0	382608	0	0	0	0	0	3464592	0	451168	0	421632	0	0	0	0	0	0	0	0	0
ASGR	32	0	0	0	0	0	0	0	0	0	0	0	458432	0	129888	0	1689440	8624	0	0	0	0	0	1856	0	0	0	0	0	0	612336	0	0	0	0	0	3000304	0	1158832	0	128480	0	0	0	0	0	0	0	0
ASHL	33	1346400	0	0	0	498480	0	470592	0	0	0	929008	4512	837136	19408	156144	0	0	0	0	0	99216	0	0	0	0	0	0	0	761328	0	0	0	0	389120	0	0	0	0	62800	0	0	0	661216	25664	43664	0	194352	733200
ASHR	34	0	1537248	0	0	0	556208	0	326736	0	0	1456	1297120	0	442112	0	446368	0	0	0	0	21456	108656	0	0	0	0	0	0	0	313760	0	0	389120	0	0	0	0	0	0	82624	0	0	0	261280	0	300416	803536	358496
ASIL	35	0	0	0	0	0	0	236768	22064	106496	0	536752	0	185728	0	27360	0	206672	146208	0	0	0	0	270112	0	0	0	0	0	141712	243984	3464592	0	0	0	0	151968	408720	0	190608	0	0	0	0	0	0	0	0	0
ASIR	36	0	0	0	0	0	0	0	264224	0	208160	0	931504	0	19600	0	2128	239792	130960	0	93360	0	80912	98112	0	0	0	0	0	283568	0	0	3000304	0	0	151968	0	0	274288	0	0	0	34048	0	0	0	0	0	0
ASJL	37	0	0	0	0	0	0	0	0	0	0	547584	0	0	0	651488	0	0	0	0	0	0	0	733024	464	0	15424	0	0	119712	0	451168	0	0	0	408720	0	0	332640	1770496	800	0	0	0	0	0	0	81376	0
ASJR	38	0	0	0	0	0	0	0	0	0	0	0	348848	0	0	19088	948592	0	0	0	0	0	0	1045808	0	0	0	49568	0	0	5264	0	1158832	0	0	0	274288	332640	0	30336	1610992	0	0	0	0	0	0	0	64416
ASKL	39	54336	0	0	0	0	0	1015136	4320	0	0	2122528	0	430256	0	698592	0	0	0	0	0	0	0	1865776	0	0	0	0	0	223760	0	421632	0	62800	0	190608	0	1770496	30336	0	302256	0	0	0	0	0	0	0	1392
ASKR	40	0	92848	0	0	0	0	7328	1681360	0	0	0	1832192	0	182032	0	811888	0	0	0	0	0	0	1490944	0	0	0	0	0	0	342752	0	128480	0	82624	0	0	800	1610992	302256	0	0	0	0	0	0	0	0	0
AUAL	41	0	0	0	0	870096	0	0	0	1220352	110848	0	0	320304	0	0	0	410416	2123264	1300992	225104	43536	67184	0	0	0	0	0	0	0	11952	0	0	0	0	0	0	0	0	0	0	0	566768	902528	0	0	0	129952	14528
AUAR	42	0	0	0	0	333776	806400	0	0	0	1540192	0	0	0	159984	0	0	1748160	37248	80208	1754304	65776	189424	0	0	0	0	0	0	0	21456	0	0	0	0	0	34048	0	0	0	0	566768	0	0	1400816	0	0	23168	26960
AVAL	43	481488	482272	0	61488	13760	0	395168	0	1664	0	464	0	1614592	0	0	0	0	24544	0	0	8736	55840	0	0	0	3248	7296	752128	0	4832	0	0	661216	0	0	0	0	0	0	0	902528	0	0	459792	617376	396240	0	391040
AVAR	44	619680	521232	201936	36368	44784	0	0	421136	0	0	0	4464	274544	864464	0	0	95376	0	0	0	0	0	0	0	67648	129104	0	745328	0	0	0	0	25664	261280	0	0	0	0	0	0	0	1400816	459792	0	742912	1472768	127824	0
AVBL	45	1060576	521200	0	0	0	0	0	0	0	0	0	0	1092416	0	0	0	0	0	0	0	0	0	0	104416	7104	0	0	724640	0	0	0	0	43664	0	0	0	0	0	0	0	0	0	617376	742912	0	521600	429968	258208
AVBR	46	1229296	1040160	0	0	0	0	0	0	0	0	0	0	1504	786224	0	52144	0	0	0	0	0	0	0	177328	94416	0	0	902752	0	0	0	0	0	300416	0	0	0	0	0	0	0	0	396240	1472768	521600	0	437504	694560
AVDL	47	210080	155120	31792	0	0	10160	155232	503392	0	0	0	297600	95104	475984	251280	168736	77856	0	0	0	0	135168	37600	230640	196176	0	0	229536	0	2368	0	0	194352	803536	0	0	81376	0	0	0	129952	23168	0	127824	429968	437504	0	184848
AVDR	48	246736	109840	0	0	2304	0	411856	0	0	0	92176	0	501584	118864	157552	233904	0	97648	0	0	0	56640	106160	353520	149168	0	0	41056	0	0	0	0	733200	358496	0	0	0	64416	1392	0	14528	26960	391040	0	258208	694560	184848	0
AVEL	49	56304	179728	49248	0	0	0	21168	0	0	0	0	0	485200	387280	228144	0	0	0	48768	0	795184	1004336	156000	124832	0	0	0	0	0	0	0	0	0	0	0	0	94384	0	0	0	152400	174304	62336	0	32432	0	0	609632
AVER	50	191840	55776	0	1712	0	0	0	0	0	0	0	0	321024	452224	0	75648	0	0	0	17968	787296	1019856	453696	0	103840	0	0	0	0	0	0	0	0	54080	0	0	0	7488	0	0	149472	126048	0	494960	63968	158608	584320	0
AVFL	51	48416	84720	0	0	0	277136	279040	62832	0	0	0	0	98448	0	529408	670496	0	0	0	0	0	0	0	0	0	53888	112064	0	392592	4512	0	0	94432	295696	0	0	290464	112768	272256	0	0	0	0	0	0	0	0	0
AVFR	52	0	0	50352	0	142272	800	0	0	0	0	0	4592	0	0	912544	618384	0	0	0	0	0	0	237248	0	928	100336	39216	0	18928	55136	0	0	283840	0	0	0	422224	550992	0	0	0	0	0	0	62992	0	0	99248
AVHL	53	0	168592	7536	0	0	680112	0	2400	0	0	0	0	0	0	32368	97792	82176	0	0	0	0	93248	179264	185440	0	0	0	266960	0	2848	0	0	94752	839728	0	0	54000	0	0	0	0	0	0	320608	299536	219600	270016	0
AVHR	54	234944	0	0	9440	664848	0	318880	0	0	0	0	0	43648	0	0	23376	0	0	0	0	98848	0	256320	0	115440	0	0	782368	10576	0	0	0	350048	23600	0	0	0	126176	0	0	0	0	763136	0	457136	211600	0	392496
AVJL	55	73600	322752	64	0	41504	309696	328688	375312	0	0	0	0	0	0	153824	0	233904	0	0	0	0	5392	294880	73440	0	0	0	0	0	0	0	0	520048	615472	116768	0	133440	0	176416	0	0	0	0	375152	535104	2043072	1611888	154080
AVJR	56	389040	0	0	0	68800	112064	218368	181664	0	0	69120	0	0	0	0	264352	0	0	0	0	1664	0	48752	58800	123088	0	0	0	0	47440	0	0	820976	365056	0	0	0	54544	99520	295984	0	0	885840	0	2012304	462816	111056	912192
AVKL	57	0	0	38112	0	0	0	0	0	0	0	0	0	442112	911088	0	0	0	0	0	0	20208	128144	0	0	0	0	122640	117024	0	0	0	0	0	0	0	0	0	0	0	0	0	0	0	528	120272	0	0	0
AVKR	58	31024	0	12496	0	0	0	0	0	0	0	0	0	763056	569232	0	0	0	0	0	0	213552	114080	0	0	0	176240	0	241280	0	0	0	0	0	0	0	0	0	0	0	0	0	0	0	364288	0	154144	0	0
AVL	59	0	0	0	0	0	0	0	0	0	0	0	0	76064	131648	0	0	0	0	0	0	0	19856	0	0	0	0	0	25376	0	0	0	0	0	0	0	0	0	0	0	0	0	0	0	0	0	0	0	0
AVM	60	0	0	0	0	0	0	0	0	0	0	0	0	0	0	0	0	0	0	0	0	0	0	0	602160	785680	0	0	0	0	0	0	0	0	0	0	0	0	0	0	0	0	0	0	0	759712	289824	246160	668784
AWAL	61	26416	0	0	0	639440	0	999712	0	993504	0	363872	52624	76752	0	33104	0	0	0	1222320	0	853872	0	0	0	0	0	0	0	2029504	147376	0	0	922176	108640	570272	0	42688	0	65056	0	0	0	0	0	0	0	0	0
AWAR	62	0	20352	0	0	0	551504	0	907584	0	452880	3792	330240	0	34592	0	12256	17696	0	0	849440	0	838992	28784	0	0	0	0	0	0	3538096	0	0	0	573776	0	159744	0	130832	0	27504	0	50336	0	0	0	0	16768	0
AWBL	63	81264	0	0	0	1135312	152208	344800	0	684368	0	337312	5248	165472	127216	32560	0	0	0	448176	36224	1244960	44048	0	0	0	0	0	0	548080	124320	0	0	489776	16416	23968	0	0	0	0	0	0	9312	55488	0	0	0	0	0
AWBR	64	0	266528	0	0	0	1119408	0	348400	0	398848	0	370448	0	57728	0	387648	0	0	0	192272	0	1159456	2944	0	0	0	0	0	0	1014160	0	0	0	776256	0	94576	0	41600	0	28928	0	0	0	40832	0	0	0	0
AWCL	65	206240	0	0	0	1600	77152	572624	0	511984	1019088	1409168	885680	922864	318000	103472	0	537856	209072	607152	1020032	122464	618528	27168	0	0	0	0	0	2156096	268016	1043344	304272	0	0	2081504	2084864	0	0	239584	0	0	0	0	0	0	0	0	0
AWCR	66	60640	0	0	0	0	0	95680	580528	142848	297232	908176	1457024	688528	1737104	75728	184064	172800	569920	1319120	919616	487472	157632	0	0	0	0	0	0	499216	1765936	372272	1336464	0	0	1408368	1529712	0	0	0	0	0	99664	0	0	0	0	0	0
BAGL	67	0	0	0	0	0	0	0	0	0	846080	0	0	170336	0	0	0	1248176	17280	64512	234432	0	59824	0	0	0	0	0	1544096	137600	136464	0	0	0	0	0	9696	0	0	0	0	301568	112448	26592	1450064	279904	0	686560	57728
BAGR	68	0	0	0	0	0	0	0	0	517536	0	0	0	0	107872	0	0	0	612880	307008	47472	27040	0	0	0	0	0	0	1780448	0	751936	0	0	0	0	38432	0	0	0	0	0	207264	114432	857584	239040	0	361776	171840	497632
BDUL	69	1056	0	71696	0	0	0	4848	0	0	0	235440	0	0	0	122320	0	0	0	0	0	0	0	0	601024	0	0	0	0	0	0	0	0	789616	0	0	0	93056	0	273632	0	0	0	27392	0	139632	0	71136	0
BDUR	70	0	129168	0	0	0	0	0	13424	0	0	20112	159104	0	0	0	121152	0	0	0	0	0	0	0	0	273888	0	0	0	0	0	0	0	66432	669584	0	0	0	4096	0	358432	0	0	0	20048	0	128960	0	0
CEPDL	71	0	0	64448	0	0	0	13968	0	9504	0	592	0	0	0	118800	0	33664	11968	0	0	0	0	13840	428544	0	9616	0	0	0	0	0	0	0	0	17504	0	0	0	0	0	90608	0	0	0	17696	0	68272	0
CEPDR	72	864	77712	0	120976	0	0	0	3760	0	16928	0	0	0	0	0	72208	15184	43280	0	0	0	0	0	0	446400	0	0	0	0	0	0	0	0	0	0	11072	0	7712	0	0	59520	37792	0	0	0	325072	0	15568
CEPVL	73	296784	0	71664	0	0	0	0	0	35168	0	0	0	0	0	13232	0	0	70576	0	0	0	0	62016	504864	0	0	0	0	0	97216	28016	0	0	0	82016	0	97104	0	14896	0	169984	0	0	0	184368	0	0	0
CEPVR	74	0	92768	0	42688	0	0	0	0	0	7360	0	0	0	0	0	0	96560	0	0	0	0	0	0	0	575984	0	0	0	0	0	0	29392	0	33344	0	146944	0	97888	0	10304	0	148928	0	0	162448	274448	0	0
DVA	75	136304	220928	2912	0	237904	19312	0	0	0	0	0	0	679216	376800	0	0	0	0	466320	883024	1347104	1214208	0	0	0	0	0	2634832	0	0	0	0	0	0	0	0	0	0	0	0	60016	288384	632320	403184	591648	776384	541328	507664
DVC	76	0	0	0	0	0	0	0	0	0	0	0	0	842880	831616	0	0	0	0	0	0	69840	147600	0	0	0	0	0	72464	0	0	0	0	0	0	0	0	0	0	0	0	17424	0	265568	161392	209328	0	0	0
FLPL	77	0	0	6784	295776	0	0	0	0	0	0	0	0	124656	358816	0	0	0	0	0	0	0	0	0	0	0	0	0	0	0	0	0	0	0	0	0	0	0	0	0	0	0	0	100992	528096	0	187216	0	0
FLPR	78	102560	0	119776	172080	0	0	0	0	0	0	0	0	56896	0	0	0	0	0	0	0	0	0	0	0	0	0	0	0	0	0	0	0	0	0	0	0	0	0	0	0	0	0	236864	325744	0	66336	0	0
HSNL	79	0	0	0	0	0	0	0	0	0	0	0	0	0	0	0	0	0	0	0	0	0	0	0	0	0	0	0	0	0	0	0	0	0	0	0	0	0	0	0	0	0	0	0	0	0	0	0	0
HSNR	80	0	0	188160	222816	0	0	0	0	0	0	0	0	0	0	41568	5392	0	0	0	0	0	0	0	663760	2022912	0	0	0	0	0	0	0	0	0	0	0	0	0	0	0	0	0	0	0	232352	321888	1792	260224
IL1DL	81	0	0	0	0	0	0	95968	0	1056	0	7536	0	0	0	77824	0	51232	34144	0	0	0	0	76256	0	0	0	0	0	0	2192	0	0	0	0	31584	0	11184	0	1856	0	61968	0	0	0	0	0	0	59744
IL1DR	82	0	0	0	0	0	0	0	29744	0	52832	0	11744	0	26272	0	0	55216	37952	0	0	0	0	40912	0	0	0	0	0	0	1584	0	0	0	0	0	20832	0	32512	0	0	63056	24592	0	0	0	0	83664	21296
IL1L	83	66944	0	913184	0	0	0	52192	0	32176	0	2848	0	0	0	131200	0	0	28448	4320	0	0	0	69216	47200	0	0	0	0	0	76304	0	0	0	0	50160	0	81104	0	27600	0	0	0	0	0	0	0	0	0
IL1R	84	0	7712	0	405648	0	0	0	95888	0	61520	0	0	0	0	0	0	35616	0	0	0	0	0	106544	0	143776	0	0	0	84752	0	0	0	0	0	0	119680	0	0	0	0	0	25152	0	0	0	0	0	0
IL1VL	85	60416	0	0	0	0	0	0	0	0	0	0	0	0	30272	0	0	0	0	0	0	0	0	0	0	0	0	0	0	0	0	0	0	0	0	0	0	0	0	0	0	0	0	0	47504	0	8624	0	0
IL1VR	86	0	46624	0	0	0	0	0	0	0	0	0	0	66464	0	0	0	0	0	0	0	0	0	0	0	0	0	0	0	0	0	0	0	0	0	0	0	0	0	0	0	0	0	28992	0	0	0	0	0
IL2DL	87	89280	0	0	0	0	0	55808	0	2960	0	992	0	0	0	0	0	31760	23680	0	0	4720	0	0	0	0	0	0	0	0	0	0	0	0	0	35440	0	0	0	0	0	176272	0	101808	0	72256	52432	132000	149168
IL2DR	88	0	115264	0	0	0	0	0	46416	0	23840	0	1840	0	31264	0	0	10496	78800	0	0	0	226672	50816	0	0	0	0	0	0	0	0	0	0	78720	0	11040	0	41616	0	0	197312	61344	0	189600	0	26032	117552	287040
IL2L	89	79056	0	399184	0	626032	0	83616	0	175744	0	32768	0	0	0	74080	0	0	24608	733968	0	53744	0	37600	0	0	0	0	0	26880	30672	0	0	0	0	46112	0	17520	0	9744	0	941392	0	5776	0	0	0	0	39360
IL2R	90	0	104768	0	918400	0	572512	0	78272	0	6368	0	0	0	43456	0	0	101824	0	0	380992	0	70720	103168	0	3792	0	0	2720	52928	0	0	0	0	0	0	75216	0	40976	0	8480	175056	740816	0	108400	0	0	0	0
IL2VL	91	58640	0	0	0	0	0	0	0	0	0	0	0	0	173952	0	0	0	0	0	0	16160	0	0	0	0	0	0	0	0	0	0	0	0	0	0	0	0	0	0	0	0	0	0	42240	90336	0	0	165440
IL2VR	92	0	99408	0	0	0	0	0	0	0	0	0	0	220240	0	0	0	0	0	0	0	0	0	0	0	0	0	0	0	0	0	0	0	0	0	0	0	0	0	0	0	0	0	0	0	67664	0	192784	0
OLLL	93	81104	0	0	0	0	0	171216	0	134544	0	0	0	0	172000	31456	0	0	51696	49440	0	0	0	49600	0	0	107184	0	0	5520	5184	0	0	0	0	73088	0	30672	0	0	0	0	0	0	0	0	0	1984	0
OLLR	94	0	68032	0	362672	0	0	0	68064	0	0	0	0	0	4320	0	18480	144512	0	0	0	0	0	117600	0	0	0	58624	0	80528	0	0	0	0	0	0	50976	0	25712	0	45072	0	37472	0	0	0	0	40128	0
OLQDL	95	0	0	0	0	0	0	22432	0	11424	0	0	0	0	4704	6624	0	49680	25072	0	0	15488	0	100048	0	0	0	0	0	0	8432	0	0	0	0	128960	0	44848	0	0	0	55888	0	0	0	0	0	3584	68560
OLQDR	96	0	0	0	0	0	0	0	113664	0	0	0	11632	0	0	0	65808	44704	105984	0	0	0	0	58080	0	0	0	0	0	0	0	0	0	0	0	0	96032	0	49536	0	0	126048	0	0	25712	0	0	121488	0
OLQVL	97	60192	0	0	0	56896	0	9392	0	0	0	0	0	0	0	0	0	0	49296	0	0	0	0	0	0	0	0	0	0	0	0	0	0	0	0	0	0	0	0	0	0	28592	0	24608	0	5184	0	0	130736
OLQVR	98	0	32848	0	0	0	0	0	0	0	0	0	0	0	0	0	0	3792	0	0	0	0	0	0	0	0	0	0	0	0	0	0	0	0	0	0	0	0	0	0	0	0	29808	0	7600	0	13840	41632	0
PLNL	99	69056	0	0	0	0	0	0	0	0	0	0	0	0	0	0	0	0	0	0	0	0	0	0	0	0	0	0	0	0	0	0	0	0	0	0	0	0	0	0	0	0	0	0	1264	0	95472	0	0
PLNR	100	0	0	0	0	0	0	0	0	0	0	0	0	0	0	0	0	0	0	0	0	0	0	0	0	0	0	0	0	0	0	0	0	0	0	0	0	0	0	0	0	0	0	0	0	0	0	0	0
PVCL	101	97472	0	0	0	0	0	0	0	0	0	0	0	0	0	0	0	0	0	0	0	0	0	0	650672	0	0	0	1398112	0	0	0	0	3088	0	0	0	0	0	0	0	0	0	972112	0	1551216	1131792	0	716400
PVCR	102	0	38400	0	0	0	0	0	0	0	0	0	0	0	0	0	0	0	0	0	0	0	0	0	0	427888	0	0	1483344	0	0	0	0	0	0	0	0	0	0	0	0	0	0	0	635888	1133808	1230512	963088	147424
PVNL	103	0	0	0	0	0	0	0	0	0	0	0	0	0	0	139440	0	0	0	0	0	0	0	0	111136	290064	0	0	0	0	0	0	0	0	16800	0	0	0	0	0	8272	0	0	0	0	408592	39136	864	0
PVNR	104	0	0	0	0	0	0	0	0	0	0	992	0	0	0	400	52704	0	0	0	0	0	0	0	0	0	0	0	0	0	0	0	0	5952	0	0	0	0	0	4128	0	0	0	0	0	0	0	0	0
PVPL	105	212112	0	0	0	0	0	0	0	0	0	0	0	36480	400352	0	0	0	0	0	0	1632	0	0	0	0	0	0	2168480	0	0	0	0	0	0	0	0	0	0	0	0	0	0	170272	109840	643872	714016	0	74464
PVPR	106	0	0	0	0	0	0	0	0	0	0	0	0	695280	0	0	0	0	0	0	3456	0	18816	0	0	0	0	0	2207408	0	0	0	0	0	21360	0	0	0	0	0	0	0	0	0	215792	622784	401376	114064	26272
PVQL	107	58848	0	0	0	0	0	298976	0	0	0	177040	0	157808	0	148000	0	0	0	0	0	0	0	735152	0	0	0	0	0	205696	0	0	0	220496	0	0	0	1633360	0	2183696	0	0	0	0	0	0	0	0	26864
PVQR	108	0	60400	0	0	0	0	0	198176	0	0	0	160688	0	0	0	0	0	0	0	0	0	0	339328	0	0	0	0	0	0	527072	0	0	0	74800	0	0	0	1876992	0	2480368	0	0	0	0	0	0	0	0
PVR	109	3184	0	80256	47456	0	0	0	0	0	0	0	0	0	0	0	0	0	0	0	0	0	0	0	619712	1290336	0	0	84816	0	0	0	0	0	0	0	0	0	0	0	0	0	0	0	0	1247712	619184	244688	0
PVT	110	0	0	18992	0	0	0	0	0	0	0	0	0	250160	342464	0	0	0	0	0	0	0	0	0	0	0	0	0	63024	0	0	0	0	0	0	0	0	0	0	0	0	0	0	0	3504	87040	0	0	0
RIAL	111	36464	0	22656	0	942016	0	2528	0	11872	0	0	0	0	26512	0	0	0	92128	795024	0	2983680	0	0	0	0	0	0	13184	0	133216	0	0	178912	0	22944	0	0	0	0	0	712160	0	315600	387184	0	0	0	0
RIAR	112	0	250336	0	0	0	1287696	0	0	0	0	0	0	102448	0	0	0	142032	0	245264	776752	526128	2285008	0	0	0	0	0	111088	186864	0	0	0	0	36656	0	95216	0	0	0	0	0	1056752	560720	382768	128	0	0	0
RIBL	113	0	0	0	0	48688	0	0	0	49424	0	0	0	0	240336	0	0	80560	709280	1947200	24672	1691664	0	0	0	0	0	0	0	0	0	0	0	0	0	0	0	0	0	0	0	1495232	321760	213488	0	0	297056	0	59248
RIBR	114	0	0	0	0	0	0	0	0	0	5664	0	0	577520	0	0	0	858944	102928	0	1533296	0	572256	0	0	0	0	0	0	0	0	0	0	0	0	0	78816	0	0	0	0	1011136	1550048	0	507344	285824	0	277088	864
RICL	115	659104	1247520	0	0	0	0	0	0	0	0	0	0	0	0	0	0	0	0	0	0	0	0	0	226624	0	0	0	522304	0	0	0	0	0	0	0	0	0	0	0	0	0	0	375696	380672	1101776	1889744	311008	697328
RICR	116	1053152	823136	0	0	0	0	0	0	0	0	0	0	85792	0	0	0	0	0	0	0	0	0	0	12544	90656	0	6464	615440	0	0	0	0	0	68624	0	0	0	0	0	0	0	0	113744	714000	1455776	1784832	125056	312560
RID	117	29680	0	0	0	29792	0	0	0	7152	0	0	0	60544	89600	0	0	99232	219600	0	0	1856	36448	0	153488	0	0	0	0	0	5760	0	0	784	0	0	0	0	0	0	0	8800	48656	102720	0	354800	598016	275968	817664
RIFL	118	631888	0	115712	0	879344	0	116720	0	0	0	1266592	0	319376	0	272288	0	0	0	0	0	160368	60544	5792	129216	0	0	0	0	38352	0	0	0	1981280	169424	0	0	0	0	87328	0	0	0	0	4192	611584	22032	18032	0
RIFR	119	0	391008	0	0	79392	776160	0	0	0	0	0	521168	85440	145456	0	479904	0	0	0	656	0	86064	0	0	61376	0	0	0	0	175264	0	0	0	2030336	0	0	0	0	0	85680	0	0	0	0	10224	458640	0	0
RIGL	120	0	0	5536	0	0	0	0	0	0	0	0	0	51328	1436640	0	0	0	0	0	0	1130528	225968	0	0	0	727056	0	104816	0	0	0	0	0	0	0	0	0	0	0	0	0	0	0	0	0	135776	76896	175072
RIGR	121	0	0	12880	0	0	0	0	0	0	0	0	0	760224	0	0	0	0	0	0	0	49072	1235888	0	0	0	0	558864	74256	0	0	0	0	0	0	0	4240	0	0	0	0	14576	0	49728	0	737536	0	215040	0
RIH	122	0	0	0	94400	138048	26688	0	0	0	0	0	0	0	0	0	0	29680	44720	247776	636784	1536848	1327216	0	0	0	0	0	0	0	0	0	0	0	0	0	0	0	0	0	0	386320	0	0	0	31792	0	0	0
RIML	123	1955888	1200	0	0	0	0	0	0	0	0	0	0	74432	2144480	0	0	0	4096	0	0	1442960	0	0	0	0	0	191936	0	0	0	0	0	145392	0	0	0	0	0	0	0	26960	0	424192	1396336	928976	512368	42624	114368
RIMR	124	0	1651616	0	0	0	2592	0	0	0	0	0	0	3168912	192448	0	0	20832	0	0	0	0	1563792	0	0	0	234960	0	0	0	0	0	0	0	20032	0	0	0	0	0	0	63728	0	1310960	657312	608848	284816	199680	0
RIPL	125	0	0	0	0	0	0	118672	0	0	0	419488	97104	40640	0	0	0	0	0	0	0	0	0	0	188128	0	0	0	64	33904	0	0	0	650208	11776	0	0	49120	7136	926000	24192	0	0	11488	0	373936	0	0	0
RIPR	126	0	97680	0	0	50448	83744	0	89600	0	0	8416	249312	77968	29584	0	3200	0	0	0	0	39408	20352	33472	0	239232	0	0	0	0	1248	0	0	69648	1435872	0	0	0	73984	0	598352	0	0	0	125248	68096	873040	12800	9232
RIR	127	0	0	0	0	886960	1131552	0	0	124272	74784	70368	2112	38736	174464	0	0	0	0	527216	847616	664896	462480	0	0	0	0	0	756848	120656	263584	0	0	0	0	0	0	0	0	0	0	153792	133968	0	178336	0	0	0	0
RIS	128	0	1680	0	78416	0	0	0	0	0	0	0	0	177728	220400	0	0	0	0	0	0	0	0	0	0	0	0	0	0	0	0	0	0	0	0	0	0	0	0	0	0	0	0	319088	0	0	0	0	0
RIVL	129	120496	0	97696	184224	0	0	0	0	49072	0	0	0	606912	58256	0	0	0	31808	1728	0	0	8816	0	0	0	0	302720	39632	0	39856	0	0	0	0	0	0	0	0	0	0	118240	0	351680	0	141296	217152	162144	0
RIVR	130	140864	72128	19904	64528	0	0	0	0	0	75200	0	0	0	301632	0	0	62560	0	0	0	0	0	0	0	0	243888	0	0	112496	0	0	0	0	0	0	864	0	0	0	0	0	64912	73904	225184	234640	54800	26544	17152
RMDDL	131	0	0	0	46480	0	0	0	0	0	0	0	0	0	0	0	12432	0	0	0	0	0	0	0	0	71216	0	151440	0	0	0	0	0	0	0	0	0	0	0	0	0	0	0	76176	0	0	0	0	0
RMDDR	132	5056	0	0	0	0	0	0	0	0	0	0	0	0	0	34064	0	0	0	0	0	0	0	0	99568	1312	157808	0	0	0	0	0	0	0	0	0	0	0	0	0	0	0	0	0	0	0	0	0	0
RMDL	133	0	0	672080	177792	0	0	0	0	0	0	0	0	0	0	36544	0	0	0	0	0	0	0	13648	0	0	0	393472	0	0	0	0	0	0	0	0	0	42576	0	0	0	0	0	0	0	0	0	0	0
RMDR	134	0	0	63296	277952	0	0	0	0	0	0	0	0	0	0	0	30960	0	0	0	0	0	0	20144	0	3664	175824	0	0	0	0	0	0	0	0	0	1728	0	26016	0	0	0	0	9504	0	0	2256	0	0
RMDVL	135	0	0	0	0	0	0	0	0	0	0	0	0	0	0	0	0	0	0	0	0	0	0	0	0	0	0	0	0	0	0	0	0	0	0	0	0	0	0	0	0	0	0	82288	0	0	0	0	42944
RMDVR	136	0	0	0	0	0	0	0	0	0	0	0	0	98416	0	0	0	0	0	0	0	0	0	0	5856	0	0	87616	0	0	0	0	0	0	0	0	0	0	0	0	0	0	0	0	45616	0	28240	864	0
RMED	137	0	0	0	0	0	0	0	0	0	0	0	0	0	0	0	0	0	0	0	0	0	0	0	0	0	0	0	0	0	0	0	0	0	0	0	0	0	0	0	0	0	0	0	0	0	0	0	0
RMEL	138	0	0	0	1527248	0	0	0	0	0	0	0	0	0	0	0	0	0	0	0	0	0	0	0	0	0	0	0	0	0	0	0	0	0	0	0	0	0	0	0	0	0	0	0	0	0	0	0	0
RMER	139	0	0	1007936	0	0	0	0	0	0	0	0	0	0	0	0	0	0	0	0	0	0	0	0	0	0	0	0	0	0	0	0	0	0	0	0	0	0	0	0	0	0	0	0	0	0	0	0	0
RMEV	140	0	0	0	0	0	0	0	0	0	0	0	0	6912	4192	0	0	10464	3904	0	32880	0	0	0	0	0	0	0	0	0	0	0	0	0	0	0	0	0	0	0	0	0	0	0	0	0	0	0	0
RMFL	141	15040	0	0	38992	0	0	0	0	0	0	0	0	80976	966480	0	0	0	147024	0	0	0	0	0	0	0	0	10816	0	0	0	0	0	0	0	0	0	0	0	0	0	0	0	0	241072	0	0	0	0
RMFR	142	0	22896	158784	242208	0	0	0	0	0	0	0	0	340528	29536	0	0	310832	0	0	0	0	44000	0	77456	0	86880	0	4384	0	0	0	0	0	0	0	28208	0	0	0	0	0	0	146560	0	404768	0	0	0
RMGL	143	131840	0	0	0	528	0	0	0	0	0	0	0	0	154336	441408	0	0	0	0	0	0	0	0	74048	0	1477152	0	0	0	0	0	0	487936	0	0	0	209040	0	55136	0	0	0	38688	0	864	0	0	31840
RMGR	144	0	149936	0	54096	0	0	0	0	0	0	0	0	321008	0	0	274320	0	0	0	0	0	0	0	0	141712	0	1989792	0	0	0	0	0	0	242960	0	0	0	0	0	157552	0	0	864	50736	5824	138176	19712	0
RMHL	145	6224	0	0	645488	0	0	0	0	0	0	0	0	0	110752	0	0	0	0	0	0	0	0	0	0	0	138928	965616	34560	0	0	0	0	0	0	0	0	0	0	0	0	0	0	368528	101456	6384	1728	0	29360
RMHR	146	0	0	462784	16832	0	0	0	0	0	0	0	0	520528	0	0	0	0	0	0	0	0	0	0	0	0	957888	88816	0	0	0	0	0	0	0	0	0	0	0	0	0	0	0	648368	208848	14832	0	0	0
SAADL	147	0	44256	0	168976	0	0	0	0	0	0	0	0	202592	147312	0	3392	0	21648	0	0	928	5472	0	0	58032	195104	134000	0	0	0	0	0	0	0	0	0	0	0	0	0	0	0	428320	455280	0	127312	127008	0
SAADR	148	40944	93312	0	0	0	0	0	0	0	0	0	0	102720	144224	54592	0	0	0	0	0	0	0	0	186608	0	52768	103408	0	0	0	0	0	0	0	0	0	0	0	0	0	0	0	545088	302496	0	0	0	5920
SAAVL	149	107664	39168	56656	0	0	0	7104	0	0	0	0	0	46752	0	0	0	0	6352	0	0	0	0	0	0	0	358768	0	1728	0	48416	0	0	0	0	8432	0	0	0	0	0	0	0	1801312	640848	0	139120	0	0
SAAVR	150	133696	56144	0	0	0	0	0	0	0	0	0	0	115632	58160	0	0	2592	0	0	0	0	0	800	0	0	0	228224	0	92544	0	0	0	0	0	0	5984	0	0	0	0	0	0	429472	1859648	37248	0	0	14992
SDQL	151	41472	992	97200	0	0	0	0	0	0	0	0	0	165184	810656	2464	0	0	0	0	0	0	0	0	781984	0	0	0	0	0	0	0	0	8384	0	0	0	0	0	0	0	0	0	88736	349392	217776	234416	0	153424
SDQR	152	105760	353680	0	102544	0	0	0	0	0	0	0	0	0	16656	0	0	0	23760	0	0	0	0	0	0	292848	0	0	9248	0	0	0	0	0	0	0	0	0	0	0	0	0	0	314224	69600	1096768	767920	0	0
SIADL	153	0	74528	0	0	0	0	0	0	0	0	0	0	0	435616	0	142272	0	0	0	0	44496	0	108560	0	36032	0	291584	18352	0	0	0	0	0	44352	0	0	0	108544	0	0	0	0	0	606480	19488	105840	0	39152
SIADR	154	28048	38336	24336	0	0	0	19728	0	0	0	0	0	788320	0	120480	0	0	0	0	0	0	152752	10496	219984	0	373424	0	0	0	0	0	0	0	0	0	0	61296	0	0	0	0	0	489936	0	1664	0	85216	0
SIAVL	155	206208	0	0	0	31824	0	0	0	0	0	0	0	0	60656	0	0	0	0	0	0	0	0	0	7584	0	0	0	8816	0	0	0	0	0	0	0	0	0	0	0	0	0	0	157728	159280	76896	134080	0	64
SIAVR	156	0	266064	0	0	0	0	0	0	0	0	0	0	1920	0	0	0	0	0	0	0	0	0	0	0	0	0	64	19776	0	0	0	0	0	0	0	0	0	0	0	0	0	0	33536	99360	56656	3376	592	2192
SIBDL	157	42336	70720	0	40832	2000	0	0	0	0	0	0	0	0	2000	0	194112	0	0	18736	0	6752	0	115440	0	232368	0	0	51296	0	0	0	0	0	0	0	0	0	86768	0	0	0	0	0	112400	141504	323792	101376	202240
SIBDR	158	52528	448096	144288	0	0	0	21984	0	0	0	0	0	0	0	31472	0	0	0	8576	0	31984	0	16000	46064	0	348560	0	16864	0	0	0	0	26416	0	0	0	33984	0	0	0	0	0	52624	117488	289312	56304	95120	94816
SIBVL	159	306256	28272	0	0	66208	0	0	0	0	0	0	0	93072	95584	0	0	0	0	0	0	128	30768	0	0	461728	0	0	485504	0	0	0	0	0	0	0	0	0	0	0	0	0	0	0	2928	416608	155472	341520	0
SIBVR	160	36832	159072	0	0	0	78752	0	0	0	0	0	0	46448	152112	0	0	0	0	0	0	90512	0	0	125536	0	0	27376	517696	0	0	0	0	0	864	0	0	0	0	0	0	0	0	0	0	134912	286192	103632	312304
SMBDL	161	210800	114720	0	48928	556432	0	0	0	0	0	0	0	0	217280	0	187760	0	0	0	0	1250112	55120	0	0	203440	0	57248	0	0	0	0	0	0	0	0	0	0	0	0	0	0	0	6208	443152	31792	198976	35104	43408
SMBDR	162	54864	228592	1856	0	0	342320	0	0	0	0	0	0	411936	0	46528	0	0	0	0	0	343104	662608	0	132304	0	126864	0	0	0	0	0	0	0	0	0	0	0	0	0	0	0	0	317616	8768	0	30048	25088	6160
SMBVL	163	141008	0	0	0	832448	0	682144	0	0	0	0	0	0	0	154768	0	0	0	0	0	1597360	137824	0	0	0	21168	0	19920	0	0	0	0	215008	0	0	0	0	0	0	0	0	0	225616	27664	0	38400	0	114224
SMBVR	164	0	179504	0	65008	0	1032640	0	290336	0	0	0	0	0	0	0	220128	0	0	0	62416	759072	1272736	0	0	0	0	56800	0	0	0	0	0	0	204064	0	0	0	0	0	0	0	0	13792	173712	0	0	61584	0
SMDDL	165	0	54112	0	39024	0	0	0	0	0	0	0	0	0	881248	0	33808	0	0	0	0	26752	0	45008	0	0	55904	600064	0	0	0	0	0	0	0	0	0	0	66384	0	0	0	0	261248	807600	0	1120	0	38192
SMDDR	166	4448	210688	127728	18176	0	0	0	0	0	0	0	0	630080	55600	640	0	0	0	0	0	0	0	19008	27136	0	578128	180624	0	0	0	0	0	0	0	0	0	0	0	0	0	0	0	1485280	42992	25872	0	0	0
SMDVL	167	0	0	0	0	0	0	0	0	5456	0	0	0	0	284304	0	0	0	22176	0	0	2576	0	0	0	0	0	323056	0	0	0	0	0	0	0	0	0	0	0	0	0	13008	0	517664	252272	0	76592	0	38032
SMDVR	168	41664	928	60288	0	0	0	0	0	0	36768	0	0	128640	52112	0	0	22944	0	0	0	0	0	0	0	0	233664	0	0	3840	0	0	0	0	0	0	0	0	0	0	0	0	5184	131136	638000	116240	0	0	0
URADL	169	0	0	0	0	0	0	0	0	0	0	464	0	0	0	98832	0	0	128	0	0	0	0	6912	0	0	0	0	0	0	0	0	0	0	0	2640	0	34832	0	0	0	0	0	0	0	178752	0	0	0
URADR	170	0	20864	0	0	0	0	0	0	0	0	0	0	0	0	0	0	0	192	0	0	0	0	400	0	0	0	0	0	0	0	0	0	0	0	0	64	0	0	0	0	62512	0	0	0	0	34048	44160	0
URAVL	171	54560	0	58240	0	0	0	0	0	0	0	0	0	0	86544	0	0	0	0	0	0	0	0	0	0	0	0	0	0	0	0	0	0	0	0	0	0	0	0	0	0	0	0	0	0	0	0	0	0
URAVR	172	0	64800	0	12032	0	0	0	0	0	0	0	0	54640	0	0	0	0	0	0	0	0	0	0	0	0	0	0	0	0	0	0	0	0	0	0	0	0	0	0	0	0	0	0	0	0	0	0	0
URBL	173	46592	0	1129056	0	0	0	73472	0	59680	0	0	0	0	0	118336	0	0	6656	38432	0	0	0	33520	24096	0	61024	0	0	0	0	0	0	0	0	0	0	56480	0	0	0	0	0	0	0	341760	0	67680	85376
URBR	174	0	171168	0	1387712	0	0	0	0	0	0	0	0	0	0	0	109280	24336	0	0	0	0	0	57552	0	115824	0	44192	0	2656	0	0	0	0	0	0	31136	0	78416	0	0	0	0	0	0	18736	276784	103712	0
URXL	175	595968	0	0	0	469040	0	14752	0	141216	0	0	0	0	0	160144	0	46224	29936	72928	0	8592	0	184352	177008	0	0	0	11184	0	0	0	0	468448	0	25680	0	87648	0	0	0	2107408	0	3392	0	0	0	45392	10576
URXR	176	0	288112	0	0	0	855904	0	864	0	111904	0	0	0	0	0	295696	47280	120560	0	141728	0	0	3456	0	149744	0	64	92272	7424	0	0	0	0	263328	0	21632	0	235568	0	0	1171120	1812224	0	6640	0	16144	59888	128
URYDL	177	130192	0	0	0	0	0	76032	0	34512	0	1920	0	0	254064	88352	0	41312	42624	0	0	37728	4384	58656	0	0	0	0	0	8128	82928	0	0	10864	0	33936	0	28128	0	28288	0	18320	0	83328	83152	42048	36384	231232	94656
URYDR	178	0	56144	0	0	0	0	0	25152	0	6912	0	10048	357184	6240	0	6112	30560	27616	0	27088	0	20128	31168	0	0	0	0	0	0	0	0	0	0	0	0	29776	0	39392	0	400	257408	0	45280	31776	111744	92528	166672	211856
URYVL	179	86352	0	0	0	52864	0	74016	0	0	0	0	0	0	34384	0	0	0	47312	0	0	0	0	0	0	0	0	0	0	0	0	0	0	0	0	0	0	0	0	0	0	35520	0	58128	185120	47392	50240	0	62704
URYVR	180	0	70272	0	0	0	0	0	0	0	0	0	0	70256	0	0	0	101184	0	0	0	0	0	0	0	0	0	0	0	0	0	0	0	0	0	0	0	0	0	0	0	0	19072	192272	0	148000	9024	139600	0
BWM-DL01	181	0	0	0	0	0	0	0	0	0	0	0	0	0	0	0	0	0	0	0	0	0	0	0	0	0	0	0	0	0	0	0	0	0	0	0	0	0	0	0	0	0	0	0	0	0	0	0	0
BWM-DL02	182	0	0	47024	0	0	0	0	0	0	0	0	0	0	0	0	0	0	0	0	0	0	0	0	0	0	0	0	0	0	0	0	0	0	0	0	0	0	0	0	0	0	0	0	0	0	0	0	0
BWM-DL03	183	0	0	0	0	0	0	0	0	0	0	0	0	0	0	24992	0	0	0	0	0	0	0	15808	0	0	0	0	0	0	0	0	0	0	0	0	0	17568	0	0	0	0	0	0	0	0	0	0	0
BWM-DL04	184	0	0	35536	0	0	0	0	0	0	0	0	0	0	0	0	0	0	0	0	0	0	0	48416	0	0	0	0	0	0	0	0	0	0	0	0	0	0	0	0	0	0	0	0	0	0	0	0	0
BWM-DL05	185	0	0	0	0	0	0	0	0	0	0	0	0	0	0	22368	0	0	0	0	0	0	0	12608	0	0	0	0	0	0	0	0	0	0	0	0	0	18816	0	0	0	0	0	0	0	0	0	0	0
BWM-DL06	186	0	0	0	0	0	0	0	0	0	0	0	0	0	0	0	0	0	0	0	0	0	0	5328	0	0	4320	0	0	0	0	0	0	0	0	0	0	0	0	0	0	0	0	0	0	0	0	0	0
BWM-DL07	187	0	0	0	0	0	0	0	0	0	0	0	0	0	0	20640	0	0	0	0	0	0	0	63200	0	0	0	0	0	0	0	0	0	0	0	0	0	75888	0	0	0	0	0	0	0	0	0	0	0
BWM-DL08	188	0	0	0	0	0	0	0	0	0	0	0	0	0	0	0	0	0	0	0	0	0	0	0	0	0	0	0	0	0	0	0	0	0	0	0	0	0	0	0	0	0	0	0	0	0	0	0	0
BWM-DR01	189	0	0	0	0	0	0	0	183584	0	0	0	0	0	0	0	0	0	0	0	0	0	0	50240	0	0	0	0	0	0	0	0	0	0	0	0	0	0	3792	0	0	0	0	0	0	0	0	0	0
BWM-DR02	190	0	0	0	0	0	0	0	0	0	0	0	0	0	0	0	0	0	0	0	0	0	0	0	0	0	0	0	0	0	0	0	0	0	0	0	0	0	0	0	0	0	0	0	0	0	0	0	0
BWM-DR03	191	0	0	0	0	0	0	0	3856	0	0	0	0	0	0	0	0	0	0	0	0	0	0	23328	0	0	0	0	0	0	0	0	0	0	0	0	0	0	4896	0	0	0	0	0	0	0	0	0	0
BWM-DR04	192	0	0	0	0	0	0	0	0	0	0	0	0	0	0	0	0	0	0	0	0	0	0	0	0	0	0	0	0	0	0	0	0	0	0	0	0	0	0	0	0	0	0	0	0	0	0	0	0
BWM-DR05	193	0	0	0	0	0	0	0	0	0	0	0	0	0	0	0	0	0	0	0	0	0	0	2848	0	0	0	0	0	0	0	0	0	0	0	0	0	0	20288	0	0	0	0	0	0	0	0	0	0
BWM-DR06	194	0	0	0	0	0	0	0	0	0	0	0	0	0	0	0	0	0	0	0	0	0	0	21552	0	0	0	0	0	0	0	0	0	0	0	0	0	0	0	0	0	0	0	0	0	0	0	0	0
BWM-DR07	195	0	0	0	0	0	0	0	0	0	0	0	0	0	0	0	400	0	0	0	0	0	0	41344	0	0	0	0	0	0	0	0	0	0	0	0	0	0	13376	0	0	0	0	0	0	0	256	0	0
BWM-DR08	196	0	0	0	0	0	0	0	0	0	0	0	0	0	0	0	0	0	0	0	0	0	0	14656	0	0	0	0	0	0	0	0	0	0	0	0	0	0	0	0	0	0	0	0	0	0	0	0	0
BWM-VL01	197	0	0	0	0	0	0	0	0	0	0	0	0	0	0	0	0	0	0	0	0	0	0	0	0	0	0	0	0	0	0	0	0	0	0	0	0	1664	0	0	0	0	0	0	0	0	0	0	0
BWM-VL02	198	0	0	0	0	0	0	0	0	0	0	0	0	0	0	0	0	0	0	0	0	0	0	0	0	0	0	0	0	0	0	0	0	0	0	0	0	0	0	0	0	0	0	0	0	0	0	0	0
BWM-VL03	199	0	0	0	0	0	0	0	0	0	0	0	0	0	0	0	0	0	0	0	0	0	0	0	0	0	0	0	0	0	0	0	0	0	0	0	0	0	0	0	0	0	0	0	0	0	0	0	0
BWM-VL04	200	0	0	0	0	0	0	0	0	0	0	0	0	0	0	0	0	0	0	0	0	0	0	0	0	0	0	0	0	0	0	0	0	0	0	0	0	0	0	0	0	0	0	0	0	0	0	0	0
BWM-VL05	201	0	0	0	0	0	0	0	0	0	0	0	0	0	0	0	0	0	0	0	0	0	0	0	0	0	0	0	0	0	0	0	0	0	0	0	0	0	0	0	0	0	0	0	0	0	0	0	0
BWM-VL06	202	0	0	0	0	0	0	0	0	0	0	0	0	0	0	0	0	0	0	0	0	0	0	0	0	0	0	0	0	0	0	0	0	0	0	0	0	0	0	0	0	0	0	0	0	0	0	0	0
BWM-VL07	203	0	0	0	0	0	0	0	0	0	0	0	0	0	0	0	0	0	0	0	0	0	0	0	0	0	0	0	0	0	0	0	0	0	0	0	0	0	0	0	0	0	0	0	0	0	0	0	0
BWM-VL08	204	0	0	0	0	0	0	0	0	0	0	0	0	0	0	0	0	0	0	0	0	0	0	0	0	0	0	0	0	0	0	0	0	0	0	0	0	0	0	0	0	0	0	0	0	0	0	0	0
BWM-VR01	205	0	0	0	0	0	0	0	0	0	0	0	0	0	0	0	0	0	0	0	0	0	0	0	0	0	0	0	0	0	0	0	0	0	0	0	0	0	0	0	0	0	0	0	0	0	0	0	0
BWM-VR02	206	0	0	0	0	0	0	0	0	0	0	0	0	0	0	0	0	0	0	0	0	0	0	0	0	0	0	0	0	0	0	0	0	0	0	0	0	0	0	0	0	0	0	0	0	0	0	0	0
BWM-VR03	207	0	0	0	0	0	0	0	0	0	0	0	0	0	0	0	0	0	0	0	0	0	0	0	0	0	0	0	0	0	0	0	0	0	0	0	0	0	0	0	0	0	0	0	0	0	0	0	0
BWM-VR04	208	0	0	0	0	0	0	0	0	0	0	0	0	0	0	0	0	0	0	0	0	0	0	0	0	0	0	0	0	0	0	0	0	0	0	0	0	0	0	0	0	0	0	0	0	0	0	0	0
BWM-VR05	209	0	0	0	0	0	0	0	0	0	0	0	0	0	0	0	0	0	0	0	0	0	0	0	0	0	0	0	0	0	0	0	0	0	0	0	0	0	0	0	0	0	0	0	0	0	0	0	0
BWM-VR06	210	0	0	0	0	0	0	0	0	0	0	0	0	0	0	0	0	0	0	0	0	0	0	0	0	0	0	0	0	0	0	0	0	0	0	0	0	0	0	0	0	0	0	0	0	0	0	0	0
BWM-VR07	211	0	0	0	0	0	0	0	0	0	0	0	0	0	0	0	0	0	0	0	0	0	0	0	0	0	0	0	0	0	0	0	0	0	0	0	0	0	0	0	0	0	0	0	0	0	0	0	0
BWM-VR08	212	0	0	0	0	0	0	0	0	0	0	0	0	0	0	0	0	0	0	0	0	0	0	0	0	0	0	0	0	0	0	0	0	0	0	0	0	0	0	0	0	0	0	0	0	0	0	0	0
CEPshDL	213	0	0	59104	0	12576	0	374992	0	1034992	0	0	0	0	619040	11328	0	1113424	679120	0	0	0	0	920544	527600	0	0	0	0	0	1520	0	0	0	0	1231744	0	261504	12688	81392	0	45408	0	0	0	2384	0	247328	474240
CEPshDR	214	0	0	0	138240	0	0	156512	1219920	18752	75488	0	0	44000	0	0	156448	647312	965520	0	0	0	0	974096	0	19344	0	0	0	914768	0	0	0	0	0	633920	1877952	0	209488	0	53824	12000	260032	0	223824	0	23344	401168	183232
CEPshVL	215	0	0	948512	0	0	0	650704	0	138416	0	962704	0	651696	89488	546320	0	375344	5082896	2428720	304336	315008	0	1861232	283600	0	0	0	0	0	2634480	1283696	0	0	0	6261840	0	2446208	0	286528	0	1497808	5248	2059824	0	0	0	0	0
CEPshVR	216	0	0	0	8304	0	0	0	1350512	0	0	0	330320	407952	458688	0	183792	4104944	156848	0	714512	0	592	1892176	0	478160	0	0	0	269312	0	0	463568	0	0	0	5857392	0	2810320	0	0	0	406368	0	3684848	0	0	0	0
GLRDL	217	0	0	0	0	0	0	0	0	0	0	0	0	0	0	0	0	0	0	0	0	0	0	0	0	0	0	0	0	0	0	0	0	0	0	0	0	0	0	0	0	0	0	0	0	0	0	0	0
GLRDR	218	0	0	0	0	0	0	0	0	0	0	0	0	0	0	0	0	0	0	0	0	0	0	0	0	0	0	0	0	0	0	0	0	0	0	0	0	0	0	0	0	0	0	0	0	0	0	0	0
GLRL	219	0	0	3664	0	0	0	0	0	0	0	0	0	0	0	0	0	0	0	0	0	0	0	0	0	0	0	0	0	0	0	0	0	0	0	0	0	0	0	0	0	0	0	0	0	0	0	0	0
GLRR	220	0	0	0	0	0	0	0	0	0	0	0	0	0	0	0	0	0	0	0	0	0	0	0	0	0	0	0	0	0	0	0	0	0	0	0	0	0	0	0	0	0	0	0	0	0	0	0	0
GLRVL	221	0	0	0	0	0	0	0	0	0	0	0	0	0	0	0	0	0	0	0	0	0	0	0	0	0	0	0	0	0	0	0	0	0	0	0	0	0	0	0	0	0	0	0	0	0	0	0	0
GLRVR	222	0	0	0	0	0	0	0	0	0	0	0	0	0	0	0	0	0	0	0	0	0	0	0	0	0	0	0	0	0	0	0	0	0	0	0	0	0	0	0	0	0	0	0	0	0	0	0	0
[truncated: 174 more columns]

## Sheet: Dauer_normalized
		ADAL	ADAR	ADEL	ADER	ADFL	ADFR	ADLL	ADLR	AFDL	AFDR	AIAL	AIAR	AIBL	AIBR	AIML	AIMR	AINL	AINR	AIYL	AIYR	AIZL	AIZR	ALA	ALML	ALMR	ALNL	ALNR	AQR	ASEL	ASER	ASGL	ASGR	ASHL	ASHR	ASIL	ASIR	ASJL	ASJR	ASKL	ASKR	AUAL	AUAR	AVAL	AVAR	AVBL	AVBR	AVDL	AVDR
		1	2	3	4	5	6	7	8	9	10	11	12	13	14	15	16	17	18	19	20	21	22	23	24	25	26	27	28	29	30	31	32	33	34	35	36	37	38	39	40	41	42	43	44	45	46	47	48
ADAL	1	0	0.167815	0.121546	0	0.798124	0	0.720997	0	0	0	1.81205	0	1.17212	0	0	0	0	0	0	0	0	0	0	1.0328	0	0	0	0.660224	0.169262	0	0	0	4.05994	0	0	0	0	0	0.232896	0	0	0	1.29447	1.83076	3.33093	3.44686	0.488101	0.886558
ADAR	2	0.167815	0	0	0.0453946	0	0.255845	0	0.459633	0	0	0	1.05461	0.439443	0.575357	0	0	0	0	0	0	0	0	0	0	1.58363	0	0.00474473	0.241544	0	0.0824102	0	0	0	3.91114	0	0	0	0	0	0.397178	0	0	1.51148	1.67166	1.77675	3.02132	0.587034	0.278122
ADEL	3	0.121546	0	0	0.707772	0	0	0.146918	0	0	0	0	0	0	0	0.000975866	0	0	0	0	0	0	0	0.444625	0.362215	0	0.174545	0	0.55796	0	0	0	0	0	0	0	0	0	0	0	0	0	0	0	0.527338	0	0	0.167815	0
ADER	4	0	0.0453946	0.707772	0	0	0	0	0	0	0	0	0	0	0	0	0	0	0	0	0	0	0	0.000975866	0	0.640976	0	0.135713	0	0	0	0	0	0	0	0	0	0	0	0	0	0	0	0.28327	0.177439	0	0	0	0
ADFL	5	0.798124	0	0	0	0	0.258941	0	0	3.02892	0	0.388866	0	0.234107	0.433487	0	0	0	0.0718439	2.95119	0	5.39506	0.598172	0	0	0	0	0	0	0.861623	1.0923	0	0	1.41938	0	0	0	0	0	0	0	2.09495	1.55166	0.0356696	0.147188	0	0	0	0.0132583
ADFR	6	0	0.255845	0	0	0.258941	0	0	0.0344245	0	3.47775	0	0.325132	0	0	0	1.71197	0	0	0	1.80862	0	6.73328	0	0	0	0	0	0	0.635895	1.35161	0	0	0	1.25392	0	0	0	0	0	0	0	3.36337	0	0	0	0	0.0314633	0
ADLL	7	0.720997	0	0.146918	0	0	0	0	1.09337	0	0	1.68088	0.20648	2.56737	0	0.00992692	0	0	0	0	0	0	0	2.37536	0	0	0	0	0	1.98017	0	0	0	1.47177	0	0.802499	0	0	0	3.97063	0.0381261	0	0	0.911863	0	0	0	0.397144	1.27085
ADLR	8	0	0.459633	0	0	0	0.0344245	1.09337	0	0	0	0	1.43991	0	3.50225	0	0	0	0.633001	0	0	0	0.00363426	2.76089	0	0	0	0	0	0	2.45713	0	0	0	1.1566	0.127165	0.725641	0	0	0.00908565	4.32948	0	0	0	0.928621	0	0	1.85287	0
AFDL	9	0	0	0	0	3.02892	0	0	0	0	0.682063	0.430626	0	1.1846	0	0	0	1.19126	6.8354	9.98203	0	1.58797	0	0	0	0	0	0	0	0.143419	7.88513	0	0	0	0	0.268565	0	0	0	0	0	4.5789	0	0.00265839	0	0	0	0	0
AFDR	10	0	0	0	0	0	3.47775	0	0	0.682063	0	0	0.152504	0	1.20765	0	0	8.22494	1.48968	0.221118	9.94347	0	1.59561	0	0	0	0	0	0	4.07562	1.25311	0	0	0	0	0	0.651475	0	0	0	0	0.450177	4.66774	0	0	0	0	0	0
AIAL	11	1.81205	0	0	0	0.388866	0	1.68088	0	0.430626	0	0	1.05609	8.05342	0	5.49884	0	0.380352	0.734625	0.0802902	0	1.90361	0	0.394048	0	0	0	0	0	1.36382	0.441462	1.83244	0	2.17342	0.00642726	1.56297	0	1.31318	0	5.96904	0	0	0	0.00181713	0	0	0	0	0.347812
AIAR	12	0	1.05461	0	0	0	0.325132	0.20648	1.43991	0	0.152504	1.05609	0	0.0675703	7.43068	0	5.46149	0.0314296	0.0534707	0	0.00726852	0	2.94476	1.21637	0	0	0	0	0	0.225593	1.79734	0	1.33431	0.0120133	3.71233	0	2.46554	0	0.891841	0	4.67026	0	0	0	0.00854724	0	0	0.74536	0
AIBL	13	1.17212	0.439443	0	0	0.234107	0	2.56737	0	1.1846	0	8.05342	0.0675703	0	2.45491	1.46696	0	0.690678	0.395327	0.622535	0.0487933	0.547898	6.03624	0.0138304	0	0	0	0	0.539048	6.98892	1.00295	0.139313	0	1.97599	0	0.590837	0	0	0	1.5308	0	0.950426	0	5.42572	0.644711	3.56363	0.0124171	0.261431	1.17185
AIBR	14	0	0.575357	0	0	0.433487	0	0	3.50225	0	1.20765	0	7.43068	2.45491	0	0	1.90496	0.0576098	0.80085	0	0.747547	3.6667	0.494495	0.0513508	0	0	0	0	0.00935486	0.890394	9.37481	0	0.449841	0.0955003	1.69959	0	0.0773963	0	0	0	0.544365	0	0.491265	0	2.60301	0	2.73374	1.67745	0.271863
AIML	15	0	0	0.000975866	0	0	0	0.00992692	0	0	0	5.49884	0	1.46696	0	0	0.331761	0	0	0.0608739	0	0	0	0.807378	0.760267	0	0.115388	0	0	1.16142	0	6.93484	0	0.434395	0	0.0558599	0	2.33511	0.0813671	2.8077	0	0	0	0	0	0	0	0.701782	0.463436
AIMR	16	0	0	0	0	0	1.71197	0	0	0	0	0	5.46149	0	1.90496	0.331761	0	0	0	0	0	0	0.37406	0.652855	0	0.098899	0	0.215128	0	0	0.601672	0	6.45889	0	1.24921	0	0.00531679	0	2.49559	0	2.98289	0	0	0	0	0	0.141635	0.457513	0.529794
AINL	17	0	0	0	0	0	0	0	0	1.19126	8.22494	0.380352	0.0314296	0.690678	0.0576098	0	0	0	1.13197	0.0182723	0.567685	0	0.0920006	0	0	0	0	0	0	2.45881	0.0379915	0.0135612	0.0307566	0	0	0.570949	0.81643	0	0	0	0	1.72378	5.14214	0	0.26621	0	0	0.258806	0
AINR	18	0	0	0	0	0.0718439	0	0	0.633001	6.8354	1.48968	0.734625	0.0534707	0.395327	0.80085	0	0	1.13197	0	0.256821	0.31857	0.130631	0	0	0	0.314902	0	0	0	0.858392	4.18741	0.244976	0	0	0	0.393308	0.468921	0	0	0	0	5.68287	0.159941	0.103778	0	0	0	0	0.396336
AIYL	19	0	0	0	0	2.95119	0	0	0	9.98203	0.221118	0.0802902	0	0.622535	0	0.0608739	0	0.0182723	0.256821	0	1.28054	4.97019	0.13753	0	0	0	0	0	0.558734	3.45147	5.90591	0.0853715	0	0	0	0	0	0	0	0	0	4.17307	0.174579	0	0	0	0	0	0
AIYR	20	0	0	0	0	0	1.80862	0	0	0	9.94347	0	0.00726852	0.0487933	0.747547	0	0	0.567685	0.31857	1.28054	0	0.404715	4.98812	0	0	0	0	0	0.719382	2.81659	6.41117	0	0	0	0	0	0.204764	0	0	0	0	0.708142	5.2291	0	0	0	0	0	0
AIZL	21	0	0	0	0	5.39506	0	0	0	1.58797	0	1.90361	0	0.547898	3.6667	0	0	0	0.130631	4.97019	0.404715	0	1.54396	0	0	0	0	0	0.0029276	0.729039	1.28569	0	0	0.22381	0.0897124	0	0	0	0	0	0	0.245514	0.214892	0.0385635	0	0	0	0	0
AIZR	22	0	0	0	0	0.598172	6.73328	0	0.00363426	0	1.59561	0	2.94476	6.03624	0.494495	0	0.37406	0.0920006	0	0.13753	4.98812	1.54396	0	0	0	0	0	0	0	0.37517	0.871953	0	0	0	0.268902	0	0.302249	0	0	0	0	0.141299	0.772751	0.125012	0	0	0	0.343168	0.123329
ALA	23	0	0	0.444625	0.000975866	0	0	2.37536	2.76089	0	0	0.394048	1.21637	0.0138304	0.0513508	0.807378	0.652855	0	0	0	0	0	0	0	0	0.00824439	0.00629265	0	0	0.0140996	0.0549514	0.274757	0.00558599	0	0	0.661469	0.439375	2.71018	3.19724	5.73443	5.09247	0	0	0	0	0	0	0.127031	0.30908
ALML	24	1.0328	0	0.362215	0	0	0	0	0	0	0	0	0	0	0	0.760267	0	0	0	0	0	0	0	0	0	0	0	0	0	0	0	0	0	0	0	0	0	0.00181713	0	0	0	0	0	0	0	0.341587	0.419219	0.758484	0.938682
ALMR	25	0	1.58363	0	0.640976	0	0	0	0	0	0	0	0	0	0	0	0.098899	0	0.314902	0	0	0	0	0.00824439	0	0	0	0	0	0	0	0	0	0	0	0	0	0	0	0	0	0	0	0	0.230607	0.0174646	0.419824	0.496716	0.456739
ALNL	26	0	0	0.174545	0	0	0	0	0	0	0	0	0	0	0	0.115388	0	0	0	0	0	0	0	0.00629265	0	0	0	0	0	0	0	0	0	0	0	0	0	0.066931	0	0	0	0	0	0.0127199	0.59373	0	0	0	0
ALNR	27	0	0.00474473	0	0.135713	0	0	0	0	0	0	0	0	0	0	0	0.215128	0	0	0	0	0	0	0	0	0	0	0	0	0	0	0	0	0	0	0	0	0	0.115186	0	0	0	0	0.0203922	0	0	0	0	0
AQR	28	0.660224	0.241544	0.55796	0	0	0	0	0	0	0	0	0	0.539048	0.00935486	0	0	0	0	0.558734	0.719382	0.0029276	0	0	0	0	0	0	0	0	0	0	0	0	0	0	0	0	0	0	0	0	0	2.43489	2.59725	2.47887	2.93002	0.640909	0.157014
ASEL	29	0.169262	0	0	0	0.861623	0.635895	1.98017	0	0.143419	4.07562	1.36382	0.225593	6.98892	0.890394	1.16142	0	2.45881	0.858392	3.45147	2.81659	0.729039	0.37517	0.0140996	0	0	0	0	0	0	1.13604	0.858527	0	1.85357	0	0.658104	0.909339	0.309821	0	0.770093	0	0	0	0	0	0	0	0	0
ASER	30	0	0.0824102	0	0	1.0923	1.35161	0	2.45713	7.88513	1.25311	0.441462	1.79734	1.00295	9.37481	0	0.601672	0.0379915	4.18741	5.90591	6.41117	1.28569	0.871953	0.0549514	0	0	0	0	0	1.13604	0	0	1.53601	0	1.43049	0.565296	0	0	0.0102298	0	1.43341	0.0318671	0.0510142	0.0210989	0	0	0	0.0133929	0
ASGL	31	0	0	0	0	0	0	0	0	0	0	1.83244	0	0.139313	0	6.93484	0	0.0135612	0.244976	0.0853715	0	0	0	0.274757	0	0	0	0	0	0.858527	0	0	0	0	0	7.72152	0	2.02149	0	1.28804	0	0	0	0	0	0	0	0	0
ASGR	32	0	0	0	0	0	0	0	0	0	0	0	1.33431	0	0.449841	0	6.45889	0.0307566	0	0	0	0	0	0.00558599	0	0	0	0	0	0	1.53601	0	0	0	0	0	9.62891	0	2.91757	0	0.814512	0	0	0	0	0	0	0	0
ASHL	33	4.05994	0	0	0	1.41938	0	1.47177	0	0	0	2.17342	0.0120133	1.97599	0.0955003	0.434395	0	0	0	0	0	0.22381	0	0	0	0	0	0	0	1.85357	0	0	0	0	1.13049	0	0	0	0	0.170777	0	0	0	2.48513	0.055658	0.119594	0	0.877337	1.89284
ASHR	34	0	3.91114	0	0	0	1.25392	0	1.1566	0	0	0.00642726	3.71233	0	1.69959	0	1.24921	0	0	0	0	0.0897124	0.268902	0	0	0	0	0	0	0	1.43049	0	0	1.13049	0	0	0	0	0	0	0.17966	0	0	0	1.02483	0	0.972535	2.92999	0.967656
ASIL	35	0	0	0	0	0	0	0.802499	0.127165	0.268565	0	1.56297	0	0.590837	0	0.0558599	0	0.570949	0.393308	0	0	0	0	0.661469	0	0	0	0	0	0.658104	0.565296	7.72152	0	0	0	0	0.535818	1.47877	0	0.884606	0	0	0	0	0	0	0	0	0
ASIR	36	0	0	0	0	0	0	0	0.725641	0	0.651475	0	2.46554	0	0.0773963	0	0.00531679	0.81643	0.468921	0	0.204764	0	0.302249	0.439375	0	0	0	0	0	0.909339	0	0	9.62891	0	0	0.535818	0	0	1.26671	0	0	0	0.111989	0	0	0	0	0	0
ASJL	37	0	0	0	0	0	0	0	0	0	0	1.31318	0	0	0	2.33511	0	0	0	0	0	0	0	2.71018	0.00181713	0	0.066931	0	0	0.309821	0	2.02149	0	0	0	1.47877	0	0	0.811483	4.6852	0.000841264	0	0	0	0	0	0	0.242654	0
ASJR	38	0	0	0	0	0	0	0	0	0	0	0	0.891841	0	0	0.0813671	2.49559	0	0	0	0	0	0	3.19724	0	0	0	0.115186	0	0	0.0102298	0	2.91757	0	0	0	1.26671	0.811483	0	0.167277	4.89993	0	0	0	0	0	0	0	0.183429
ASKL	39	0.232896	0	0	0	0	0	3.97063	0.00908565	0	0	5.96904	0	1.5308	0	2.8077	0	0	0	0	0	0	0	5.73443	0	0	0	0	0	0.770093	0	1.28804	0	0.170777	0	0.884606	0	4.6852	0.167277	0	0.717295	0	0	0	0	0	0	0	0.00545139
ASKR	40	0	0.397178	0	0	0	0	0.0381261	4.32948	0	0	0	4.67026	0	0.544365	0	2.98289	0	0	0	0	0	0	5.09247	0	0	0	0	0	0	1.43341	0	0.814512	0	0.17966	0	0	0.000841264	4.89993	0.717295	0	0	0	0	0	0	0	0	0
AUAL	41	0	0	0	0	2.09495	0	0	0	4.5789	0.450177	0	0	0.950426	0	0	0	1.72378	5.68287	4.17307	0.708142	0.245514	0.141299	0	0	0	0	0	0	0	0.0318671	0	0	0	0	0	0	0	0	0	0	0	2.15609	2.59725	0	0	0	0.334722	0.0743004
AUAR	42	0	0	0	0	1.55166	3.36337	0	0	0	4.66774	0	0	0	0.491265	0	0	5.14214	0.159941	0.174579	5.2291	0.214892	0.772751	0	0	0	0	0	0	0	0.0510142	0	0	0	0	0	0.111989	0	0	0	0	2.15609	0	0	3.16739	0	0	0.0891067	0.087828
AVAL	43	1.29447	1.51148	0	0.28327	0.0356696	0	0.911863	0	0.00265839	0	0.00181713	0	5.42572	0	0	0	0	0.103778	0	0	0.0385635	0.125012	0	0	0	0.0127199	0.0203922	2.43489	0	0.0210989	0	0	2.48513	0	0	0	0	0	0	0	2.59725	0	0	1.50627	1.57774	1.36672	0	1.15304
AVAR	44	1.83076	1.67166	0.527338	0.177439	0.147188	0	0	0.928621	0	0	0	0.00854724	0.644711	2.60301	0	0	0.26621	0	0	0	0	0	0	0	0.230607	0.59373	0	2.59725	0	0	0	0	0.055658	1.02483	0	0	0	0	0	0	0	3.16739	1.50627	0	1.94187	3.70318	0.487563	0
AVBL	45	3.33093	1.77675	0	0	0	0	0	0	0	0	0	0	3.56363	0	0	0	0	0	0	0	0	0	0	0.341587	0.0174646	0	0	2.47887	0	0	0	0	0.119594	0	0	0	0	0	0	0	0	0	1.57774	1.94187	0	1.54877	1.08937	0.773559
AVBR	46	3.44686	3.02132	0	0	0	0	0	0	0	0	0	0	0.0124171	2.73374	0	0.141635	0	0	0	0	0	0	0	0.419219	0.419824	0	0	2.93002	0	0	0	0	0	0.972535	0	0	0	0	0	0	0	0	1.36672	3.70318	1.54877	0	1.77655	1.96385
AVDL	47	0.488101	0.587034	0.167815	0	0	0.0314633	0.397144	1.85287	0	0	0	0.74536	0.261431	1.67745	0.701782	0.457513	0.258806	0	0	0	0	0.343168	0.127031	0.758484	0.496716	0	0	0.640909	0	0.0133929	0	0	0.877337	2.92999	0	0	0.242654	0	0	0	0.334722	0.0891067	0	0.487563	1.08937	1.77655	0	0.457749
AVDR	48	0.886558	0.278122	0	0	0.0132583	0	1.27085	0	0	0	0.347812	0	1.17185	0.271863	0.463436	0.529794	0	0.396336	0	0	0	0.123329	0.30908	0.938682	0.456739	0	0	0.157014	0	0	0	0	1.89284	0.967656	0	0	0	0.183429	0.00545139	0	0.0743004	0.087828	1.15304	0	0.773559	1.96385	0.457749	0
AVEL	49	0.148702	0.444457	0.255004	0	0	0	0.105932	0	0	0	0	0	1.56643	1.02062	0.687616	0	0	0	0.15809	0	3.98588	3.34725	0.768915	0.359287	0	0	0	0	0	0	0	0	0	0	0	0	0.264123	0	0	0	0.671329	0.453239	0.311974	0	0.069051	0	0	1.74737
AVER	50	0.548168	0.123195	0	0.0103307	0	0	0	0	0	0	0	0	0.925862	1.07392	0	0.37194	0	0	0	0.0361071	2.49034	3.80473	1.02318	0	0.233535	0	0	0	0	0	0	0	0	0.131405	0	0	0	0.0283674	0	0	0.342125	0.356797	0	1.36487	0.167344	0.653258	1.55281	0
AVFL	51	0.175017	0.287544	0	0	0	0.666146	0.633977	0.180098	0	0	0	0	0.316416	0	1.32206	1.80892	0	0	0	0	0	0	0	0	0	0.152874	0.273545	0	1.10078	0.0120133	0	0	0.437525	1.27976	0	0	0.94908	0.482818	1.32889	0	0	0	0	0	0	0	0	0
AVFR	52	0	0	0.184136	0	0.35222	0.00168253	0	0	0	0	0	0.0113402	0	0	3.52436	2.08294	0	0	0	0	0	0	1.14254	0	0.002793	0.285054	0.109398	0	0.0835543	0.12942	0	0	0.633977	0	0	0	1.71076	1.8066	0	0	0	0	0	0	0.240164	0	0	0.223877
AVHL	53	0	0.724732	0.0553888	0	0	2.50047	0	0.00336506	0	0	0	0	0	0	0.125281	0.241005	0.204797	0	0	0	0	0.281083	0.610051	1.00497	0	0	0	0.639697	0	0.0118786	0	0	0.518118	2.05127	0	0	0.164046	0	0	0	0	0	0	0.894701	0.85459	0.830328	0.666315	0
AVHR	54	0.941677	0	0	0.042568	2.67196	0	0.7001	0	0	0	0	0	0.127132	0	0	0.0878616	0	0	0	0	0.441765	0	0.709017	0	0.497692	0	0	1.75481	0.0676713	0	0	0	0.982697	0.122825	0	0	0	0.290606	0	0	0	0	2.02899	0	1.42749	0.575425	0	1.21583
AVJL	55	0.277617	1.2517	0.000975866	0	0.226939	0.769958	1.2238	0.931515	0	0	0	0	0	0	0.492611	0	0.790586	0	0	0	0	0.00965771	0.779179	0.408518	0	0	0	0	0	0	0	0	1.46222	2.02549	0.404581	0	0.312614	0	0.47703	0	0	0	0	1.38041	1.58474	5.6892	4.69234	0.435102
AVJR	56	0.992355	0	0	0	0.210316	0.277752	0.644341	0.592384	0	0	0.29175	0	0	0	0	0.808354	0	0	0	0	0.00434092	0	0.205167	0.13292	0.50284	0	0	0	0	0.210821	0	0	2.18682	1.02604	0	0	0	0.146683	0.214354	0.724295	0	0	3.12412	0	6.0956	1.34353	0.349663	3.21656
AVKL	57	0	0	0.0961397	0	0	0	0	0	0	0	0	0	1.48338	2.11891	0	0	0	0	0	0	0.046707	0.35111	0	0	0	0	0.326915	0.493452	0	0	0	0	0	0	0	0	0	0	0	0	0	0	0	0.002793	0.310157	0	0	0
AVKR	58	0.115724	0	0.0271224	0	0	0	0	0	0	0	0	0	3.39504	1.9518	0	0	0	0	0	0	0.524848	0.333309	0	0	0	0.559945	0	0.62691	0	0	0	0	0	0	0	0	0	0	0	0	0	0	0	1.46861	0	0.356158	0	0
AVL	59	0	0	0	0	0	0	0	0	0	0	0	0	0.334116	0.381194	0	0	0	0	0	0	0	0.0728871	0	0	0	0	0	0.162734	0	0	0	0	0	0	0	0	0	0	0	0	0	0	0	0	0	0	0	0
AVM	60	0	0	0	0	0	0	0	0	0	0	0	0	0	0	0	0	0	0	0	0	0	0	0	1.60715	2.32542	0	0	0	0	0	0	0	0	0	0	0	0	0	0	0	0	0	0	0	2.41298	0.839211	0.693538	1.79607
AWAL	61	0.0631285	0	0	0	1.64854	0	2.61573	0	3.81241	0	1.28182	0.25958	0.28677	0	0.069623	0	0	0	2.95772	0	2.36116	0	0	0	0	0	0	0	7.24056	0.35286	0	0	3.75241	0.427867	1.35332	0	0.0931448	0	0.193188	0	0	0	0	0	0	0	0	0
AWAR	62	0	0.041121	0	0	0	1.82282	0	2.78792	0	1.89217	0.010499	1.30278	0	0.135006	0	0.0484905	0.0683443	0	0	2.6732	0	2.19779	0.0891403	0	0	0	0	0	0	8.88816	0	0	0	1.80993	0	0.629568	0	0.364335	0	0.112527	0	0.322911	0	0	0	0	0.032742	0
AWBL	63	0.301307	0	0	0	3.37791	0.341991	1.31153	0	1.56805	0	1.25793	0.0127199	0.813233	0.375237	0.0726852	0	0	0	1.82171	0.120772	3.04739	0.125449	0	0	0	0	0	0	1.89974	0.519733	0	0	2.28693	0.0841601	0.0470435	0	0	0	0	0	0	0.0456638	0.1167	0	0	0	0	0
AWBR	64	0	0.7532	0	0	0	3.7449	0	1.2905	0	1.48661	0	0.990269	0	0.279569	0	1.19301	0	0	0	0.769487	0	3.13677	0.0221757	0	0	0	0	0	0	2.81016	0	0	0	2.17773	0	0.210686	0	0.174142	0	0.0583164	0	0	0	0.0841937	0	0	0	0
AWCL	65	0.538072	0	0	0	0.00252379	0.169834	1.78227	0	2.04256	3.03336	4.39385	2.30187	2.88399	0.881645	0.226031	0	1.48621	0.610488	1.7144	3.54263	0.411513	1.40518	0.116027	0	0	0	0	0	5.60639	0.652855	3.34685	1.31547	0	0	6.33283	5.17643	0	0	0.50136	0	0	0	0	0	0	0	0	0
AWCR	66	0.189789	0	0	0	0	0	0.290404	2.15559	0.514113	0.816093	2.74878	4.74604	2.34151	5.57401	0.181141	0.811954	0.556917	1.75723	3.62568	2.38502	1.69235	0.390414	0	0	0	0	0	0	1.39233	5.55978	1.0185	3.00513	0	0	5.1796	4.18048	0	0	0	0	0	0.304672	0	0	0	0	0	0
BAGL	67	0	0	0	0	0	0	0	0	0	2.44825	0	0	0.601369	0	0	0	3.02303	0.0859772	0.261027	0.943966	0	0.155264	0	0	0	0	0	3.38797	0.768915	0.517512	0	0	0	0	0	0.022916	0	0	0	0	1.09105	0.281083	0.138371	3.48381	0.743475	0	1.61893	0.171046
BAGR	68	0	0	0	0	0	0	0	0	1.12379	0	0	0	0	0.29838	0	0	0	2.51555	1.24383	0.137698	0.0989326	0	0	0	0	0	0	4.40244	0	1.70931	0	0	0	0	0.17505	0	0	0	0	0	0.652955	0.41481	2.66257	0.845975	0	1.12009	0.728198	2.10996
BDUL	69	0.00474473	0	0.17855	0	0	0	0.0127199	0	0	0	0.71642	0	0	0	0.294274	0	0	0	0	0	0	0	0	1.75114	0	0	0	0	0	0	0	0	2.01823	0	0	0	0.283203	0	0.671396	0	0	0	0.0769588	0	0.429953	0	0.241308	0
BDUR	70	0	0.35074	0	0	0	0	0	0.0408518	0	0	0.0910921	0.578588	0	0	0	0.318738	0	0	0	0	0	0	0	0	0.811584	0	0	0	0	0	0	0	0.413969	2.20408	0	0	0	0.0203922	0	1.63717	0	0	0	0.0901162	0	0.277954	0	0
CEPDL	71	0	0	0.310527	0	0	0	0.0722814	0	0.0435438	0	0.00376886	0	0	0	0.442505	0	0.145673	0.0546149	0	0	0	0	0.0307903	1.13433	0	0.0353667	0	0	0	0	0	0	0	0	0.085607	0	0	0	0	0	0.45472	0	0	0	0.0683443	0	0.23865	0
CEPDR	72	0.00265839	0.212234	0	0.537938	0	0	0	0.0205268	0	0.0911257	0	0	0	0	0	0.257864	0.06895	0.203754	0	0	0	0	0	0	1.10121	0	0	0	0	0	0	0	0	0	0	0.0594605	0	0.0229497	0	0	0.29175	0.187164	0	0	0	1.01682	0	0.0319007
CEPVL	73	0.716723	0	0.212133	0	0	0	0	0	0.0739639	0	0	0	0	0	0.0370829	0	0	0.224988	0	0	0	0	0.233064	1.73987	0	0	0	0	0	0.259143	0.0782712	0	0	0	0.33065	0	0.306018	0	0.0405826	0	0.466027	0	0	0	0.543389	0	0	0
CEPVR	74	0	0.202677	0	0.13016	0	0	0	0	0	0.0280982	0	0	0	0	0	0	0.338525	0	0	0	0	0	0	0	1.80027	0	0	0	0	0	0	0.0702287	0	0.13827	0	0.462998	0	0.386746	0	0.021671	0	0.511758	0	0	0.481304	0.85146	0	0
DVA	75	0.401922	0.617757	0.011172	0	0.568493	0.0666954	0	0	0	0	0	0	2.47335	0.975866	0	0	0	0	1.74798	2.44939	4.46354	3.4126	0	0	0	0	0	8.5002	0	0	0	0	0	0	0	0	0	0	0	0	0.31046	1.09445	1.72022	1.07426	1.93753	2.61125	1.46239	1.52198
DVC	76	0	0	0	0	0	0	0	0	0	0	0	0	2.24971	3.20188	0	0	0	0	0	0	0.291582	0.376886	0	0	0	0	0	0.315609	0	0	0	0	0	0	0	0	0	0	0	0	0.0677722	0	0.895038	0.55059	0.955945	0	0	0
FLPL	77	0	0	0.0151091	0.995585	0	0	0	0	0	0	0	0	0.453138	0.946456	0	0	0	0	0	0	0	0	0	0	0	0	0	0	0	0	0	0	0	0	0	0	0	0	0	0	0	0	0.653225	1.58094	0	0.458523	0	0
FLPR	78	0.241779	0	0.325098	0.395562	0	0	0	0	0	0	0	0	0.306422	0	0	0	0	0	0	0	0	0	0	0	0	0	0	0	0	0	0	0	0	0	0	0	0	0	0	0	0	0	0.713526	1.40942	0	0.178213	0	0
HSNL	79	0	0	0	0	0	0	0	0	0	0	0	0	0	0	0	0	0	0	0	0	0	0	0	0	0	0	0	0	0	0	0	0	0	0	0	0	0	0	0	0	0	0	0	0	0	0	0	0
HSNR	80	0	0	0.480698	0.689029	0	0	0	0	0	0	0	0	0	0	0.138741	0.00965771	0	0	0	0	0	0	0	1.70137	5.65689	0	0	0	0	0	0	0	0	0	0	0	0	0	0	0	0	0	0	0	0.622434	1.1708	0.00629265	0.587673
IL1DL	81	0	0	0	0	0	0	0.239693	0	0.00474473	0	0.033516	0	0	0	0.160311	0	0.152336	0.109667	0	0	0	0	0.219267	0	0	0	0	0	0	0.00629265	0	0	0	0	0.101759	0	0.0218392	0	0.00558599	0	0.268296	0	0	0	0	0	0	0.173603
IL1DR	82	0	0	0	0	0	0	0	0.0844293	0	0.139717	0	0.0583501	0	0.10573	0	0	0.146414	0.116835	0	0	0	0	0.127266	0	0	0	0	0	0	0.00753773	0	0	0	0	0	0.0665272	0	0.0986634	0	0	0.14776	0.0752763	0	0	0	0	0.226435	0.0506777
IL1L	83	0.161826	0	2.21754	0	0	0	0.247735	0	0.115623	0	0.0118786	0	0	0	0.413902	0	0	0.0993701	0.013292	0	0	0	0.248207	0.106841	0	0	0	0	0	0.27405	0	0	0	0	0.223271	0	0.182352	0	0.120301	0	0	0	0	0	0	0	0	0
IL1R	84	0	0.0153783	0	1.67926	0	0	0	0.353937	0	0.168085	0	0	0	0	0	0	0.0942552	0	0	0	0	0	0.386443	0	0.362114	0	0	0	0.274992	0	0	0	0	0	0	0.399769	0	0	0	0	0	0.0537399	0	0	0	0	0	0
IL1VL	85	0.249048	0	0	0	0	0	0	0	0	0	0	0	0	0.086381	0	0	0	0	0	0	0	0	0	0	0	0	0	0	0	0	0	0	0	0	0	0	0	0	0	0	0	0	0	0.113369	0	0.0307566	0	0
IL1VR	86	0	0.10647	0	0	0	0	0	0	0	0	0	0	0.1768	0	0	0	0	0	0	0	0	0	0	0	0	0	0	0	0	0	0	0	0	0	0	0	0	0	0	0	0	0	0.0811652	0	0	0	0	0
IL2DL	87	0.288722	0	0	0	0	0	0.172055	0	0.0171618	0	0.00376886	0	0	0	0	0	0.100447	0.0985961	0	0	0.013292	0	0	0	0	0	0	0	0	0	0	0	0	0	0.120806	0	0	0	0	0	0.601235	0	0.442942	0	0.240299	0.233097	0.566171	0.531612
IL2DR	88	0	0.382068	0	0	0	0	0	0.18427	0	0.0846312	0	0.0114412	0	0.148197	0	0	0.048154	0.234713	0	0	0	0.477569	0.141366	0	0	0	0	0	0	0	0	0	0	0.166402	0	0.0501393	0	0.120334	0	0	0.753167	0.228285	0	0.53252	0	0.16832	0.321262	0.738293
IL2L	89	0.18814	0	1.24756	0	1.72718	0	0.213715	0	0.505903	0	0.140424	0	0	0	0.190294	0	0	0.07531	1.93316	0	0.165191	0	0.120301	0	0	0	0	0	0.0582155	0.136857	0	0	0	0	0.144092	0	0.0587202	0	0.0373185	0	2.49475	0	0.0146716	0	0	0	0	0.111383
IL2R	90	0	0.289328	0	2.94274	0	1.52376	0	0.257999	0	0.0184405	0	0	0	0.104855	0	0	0.40596	0	0	1.15462	0	0.197529	0.397851	0	0.010499	0	0	0.00740312	0.158427	0	0	0	0	0	0	0.226334	0	0.136655	0	0.0270887	0.5339	1.96943	0	0.414743	0	0	0	0
IL2VL	91	0.182218	0	0	0	0	0	0	0	0	0	0	0	0	0.40623	0	0	0	0	0	0	0.0853042	0	0	0	0	0	0	0	0	0	0	0	0	0	0	0	0	0	0	0	0	0	0	0.0947263	0.207658	0	0	0.442168
IL2VR	92	0	0.317594	0	0	0	0	0	0	0	0	0	0	0.628929	0	0	0	0	0	0	0	0	0	0	0	0	0	0	0	0	0	0	0	0	0	0	0	0	0	0	0	0	0	0	0	0.268498	0	0.53501	0
OLLL	93	0.17394	0	0	0	0	0	0.45684	0	0.34438	0	0	0	0	0.400442	0.104014	0	0	0.153312	0.152774	0	0	0	0.128713	0	0	0.29525	0	0	0.0107682	0.0142678	0	0	0	0	0.209239	0	0.0830159	0	0	0	0	0	0	0	0	0	0.00922025	0
OLLR	94	0	0.206177	0	0.894836	0	0	0	0.165022	0	0	0	0	0	0.00908565	0	0.0397077	0.397312	0	0	0	0	0	0.324728	0	0	0	0.221724	0	0.232458	0	0	0	0	0	0	0.168623	0	0.0633304	0	0.129285	0	0.0754446	0	0	0	0	0.128141	0
OLQDL	95	0	0	0	0	0	0	0.0471781	0	0.0349629	0	0	0	0	0.0191472	0.0248678	0	0.124675	0.0628256	0	0	0.0418276	0	0.264258	0	0	0	0	0	0	0.0261465	0	0	0	0	0.319176	0	0.126291	0	0	0	0.268128	0	0	0	0	0	0.0125853	0.179526
OLQDR	96	0	0	0	0	0	0	0	0.311402	0	0	0	0.0253052	0	0	0	0.176262	0.144496	0.299456	0	0	0	0	0.163373	0	0	0	0	0	0	0	0	0	0	0	0	0.323113	0	0.223642	0	0	0.316416	0	0	0.133997	0	0	0.30935	0
OLQVL	97	0.156038	0	0	0	0.160883	0	0.0407845	0	0	0	0	0	0	0	0	0	0	0.149106	0	0	0	0	0	0	0	0	0	0	0	0	0	0	0	0	0	0	0	0	0	0	0.121546	0	0.0618497	0	0.0109028	0	0	0.410402
OLQVR	98	0	0.109465	0	0	0	0	0	0	0	0	0	0	0	0	0	0	0.00881645	0	0	0	0	0	0	0	0	0	0	0	0	0	0	0	0	0	0	0	0	0	0	0	0	0.078675	0	0.031968	0	0.077901	0.14813	0
PLNL	99	0.150283	0	0	0	0	0	0	0	0	0	0	0	0	0	0	0	0	0	0	0	0	0	0	0	0	0	0	0	0	0	0	0	0	0	0	0	0	0	0	0	0	0	0	0.00265839	0	0.213412	0	0
PLNR	100	0	0	0	0	0	0	0	0	0	0	0	0	0	0	0	0	0	0	0	0	0	0	0	0	0	0	0	0	0	0	0	0	0	0	0	0	0	0	0	0	0	0	0	0	0	0	0	0
PVCL	101	0.256316	0	0	0	0	0	0	0	0	0	0	0	0	0	0	0	0	0	0	0	0	0	0	1.99689	0	0	0	4.95696	0	0	0	0	0.020796	0	0	0	0	0	0	0	0	0	2.37344	0	4.66232	3.09794	0	1.92734
PVCR	102	0	0.110206	0	0	0	0	0	0	0	0	0	0	0	0	0	0	0	0	0	0	0	0	0	0	2.02469	0	0	3.8819	0	0	0	0	0	0	0	0	0	0	0	0	0	0	0	1.58807	3.70957	4.17206	2.63544	0.373992
PVNL	103	0	0	0	0	0	0	0	0	0	0	0	0	0	0	0.362248	0	0	0	0	0	0	0	0	0.398625	0.652955	0	0	0	0	0	0	0	0	0.0773963	0	0	0	0	0	0.0367464	0	0	0	0	0.94935	0.179055	0.00265839	0
PVNR	104	0	0	0	0	0	0	0	0	0	0	0.00376886	0	0	0	0.000841264	0.10748	0	0	0	0	0	0	0	0	0	0	0	0	0	0	0	0	0.0242957	0	0	0	0	0	0.0297134	0	0	0	0	0	0	0	0	0
PVPL	105	0.770833	0	0	0	0	0	0	0	0	0	0	0	0.128882	0.998479	0	0	0	0	0	0	0.0135275	0	0	0	0	0	0	5.79479	0	0	0	0	0	0	0	0	0	0	0	0	0	0	0.509537	0.231852	2.76497	2.06702	0	0.159134
PVPR	106	0	0	0	0	0	0	0	0	0	0	0	0	1.74916	0	0	0	0	0	0	0.00726852	0	0.0850013	0	0	0	0	0	6.94339	0	0	0	0	0	0.043241	0	0	0	0	0	0	0	0	0	0.615368	1.99208	1.1815	0.311402	0.12592
PVQL	107	0.181814	0	0	0	0	0	1.01493	0	0	0	0.734928	0	0.335261	0	0.46606	0	0	0	0	0	0	0	2.8602	0	0	0	0	0	0.573944	0	0	0	0.847355	0	0	0	5.46771	0	6.98942	0	0	0	0	0	0	0	0	0.1238
PVQR	108	0	0.187602	0	0	0	0	0	0.549716	0	0	0	0.801489	0	0	0	0	0	0	0	0	0	0	1.35807	0	0	0	0	0	0	1.32052	0	0	0	0.257427	0	0	0	5.99609	0	7.1103	0	0	0	0	0	0	0	0
PVR	109	0.00922025	0	0.339568	0.183093	0	0	0	0	0	0	0	0	0	0	0	0	0	0	0	0	0	0	0	1.51619	2.83829	0	0	0.233064	0	0	0	0	0	0	0	0	0	0	0	0	0	0	0	0	3.3064	1.78176	1.05134	0
PVT	110	0	0	0.0634986	0	0	0	0	0	0	0	0	0	0.609412	1.59096	0	0	0	0	0	0	0	0	0	0	0	0	0	0.264628	0	0	0	0	0	0	0	0	0	0	0	0	0	0	0	0.0140996	0.384121	0	0	0
RIAL	111	0.138943	0	0.053538	0	3.29779	0	0.00531679	0	0.0443178	0	0	0	0	0.084362	0	0	0	0.250966	2.08344	0	8.35476	0	0	0	0	0	0	0.052966	0	0.4703	0	0	0.372074	0	0.086953	0	0	0	0	0	2.07153	0	0.870708	1.24504	0	0	0	0
RIAR	112	0	0.749432	0	0	0	4.11482	0	0	0	0	0	0	0.275194	0	0	0	0.371065	0	0.528448	3.04948	1.66513	6.89123	0	0	0	0	0	0.240366	0.477973	0	0	0	0	0.143553	0	0.281016	0	0	0	0	0	2.7542	1.37446	0.911022	0.00195173	0	0	0
RIBL	113	0	0	0	0	0.260556	0	0	0	0.18639	0	0	0	0	1.36187	0	0	0.291414	2.00154	5.33193	0.0552542	4.6599	0	0	0	0	0	0	0	0	0	0	0	0	0	0	0	0	0	0	0	5.59952	1.56761	0.874679	0	0	0.880501	0	0.163306
RIBR	114	0	0	0	0	0	0	0	0	0	0.0337852	0	0	1.62431	0	0	0	2.41557	0.400711	0	4.20652	0	2.34935	0	0	0	0	0	0	0	0	0	0	0	0	0	0.160715	0	0	0	0	3.22611	6.04879	0	1.30342	0.715546	0	0.708109	0.00181713
RICL	115	2.52275	3.41536	0	0	0	0	0	0	0	0	0	0	0	0	0	0	0	0	0	0	0	0	0	0.58515	0	0	0	1.84217	0	0	0	0	0	0	0	0	0	0	0	0	0	0	1.24191	0.87128	4.27652	4.35805	0.878717	1.90826
RICR	116	3.65603	2.25025	0	0	0	0	0	0	0	0	0	0	0.23764	0	0	0	0	0	0	0	0	0	0	0.0432073	0.264695	0	0.0312614	1.44159	0	0	0	0	0	0.146851	0	0	0	0	0	0	0	0	0.486553	2.11999	4.58947	5.03756	0.530535	0.936663
RID	117	0.159167	0	0	0	0.0836889	0	0	0	0.0301846	0	0	0	0.155095	0.27257	0	0	0.342462	0.703297	0	0	0.00726852	0.15237	0	0.545745	0	0	0	0	0	0.0247332	0	0	0.00669646	0	0	0	0	0	0	0	0.0816026	0.142712	0.226973	0	1.04906	2.21676	0.951402	2.19247
RIFL	118	2.09451	0	0.261027	0	3.08269	0	0.266512	0	0	0	2.67562	0	0.88538	0	0.925996	0	0	0	0	0	0.598913	0.214825	0.013864	0.416459	0	0	0	0	0.184977	0	0	0	5.63748	0.511118	0	0	0	0	0.199649	0	0	0	0	0.00965771	2.2697	0.0984952	0.0656859	0
RIFR	119	0	1.39694	0	0	0.439544	2.26923	0	0	0	0	0	2.25873	0.218392	0.602883	0	1.2129	0	0	0	0.00474473	0	0.2298	0	0	0.14675	0	0	0	0	0.564623	0	0	0	6.68455	0	0	0	0	0	0.252547	0	0	0	0	0.0492644	2.11124	0	0
RIGL	120	0	0	0.0284684	0	0	0	0	0	0	0	0	0	0.176935	3.89051	0	0	0	0	0	0	4.53216	0.849609	0	0	0	1.65867	0	0.254937	0	0	0	0	0	0	0	0	0	0	0	0	0	0	0	0	0	0.372209	0.297168	0.809027
RIGR	121	0	0	0.0632631	0	0	0	0	0	0	0	0	0	3.14007	0	0	0	0	0	0	0	0.141904	3.66347	0	0	0	0	1.23932	0.338727	0	0	0	0	0	0	0	0.0148062	0	0	0	0	0.0466397	0	0.249283	0	2.29063	0	0.766896	0
RIH	122	0	0	0	0.519901	0.369416	0.090621	0	0	0	0	0	0	0	0	0	0	0.100279	0.135275	1.06373	1.44358	4.56564	5.16119	0	0	0	0	0	0	0	0	0	0	0	0	0	0	0	0	0	0	1.2062	0	0	0	0.0887365	0	0	0
RIML	123	5.22065	0.00168253	0	0	0	0	0	0	0	0	0	0	0.196923	6.95237	0	0	0	0.019551	0	0	6.12474	0	0	0	0	0	0.625766	0	0	0	0	0	0.64986	0	0	0	0	0	0	0	0.0651138	0	1.32708	4.68066	2.93638	1.32492	0.108153	0.484501
RIMR	124	0	4.54034	0	0	0	0.00545139	0	0	0	0	0	0	9.11954	0.483828	0	0	0.0572733	0	0	0	0	6.31157	0	0	0	0.88787	0	0	0	0	0	0	0	0.0808286	0	0	0	0	0	0	0.303124	0	3.99129	2.03021	2.24628	1.10545	0.657195	0
RIPL	125	0	0	0	0	0	0	0.309316	0	0	0	1.41477	0.210955	0.116599	0	0	0	0	0	0	0	0	0	0	0.796105	0	0	0	0.000975866	0.0788769	0	0	0	1.92777	0.0441159	0	0	0.172291	0.033516	2.61633	0.0542447	0	0	0.033415	0	1.19446	0	0	0
RIPR	126	0	0.269373	0	0	0.175084	0.306523	0	0.200221	0	0	0.0320017	1.31008	0.213614	0.0807277	0	0.0277617	0	0	0	0	0.131675	0.0436448	0.0729208	0	0.78749	0	0	0	0	0.00851359	0	0	0.238179	4.00835	0	0	0	0.280107	0	2.32768	0	0	0	0.315575	0.197058	2.34931	0.0471108	0.0505431
RIR	127	0	0	0	0	2.36429	3.20932	0	0	0.257999	0.164854	0.182487	0.0103307	0.0823093	0.441798	0	0	0	0	1.84324	2.15367	2.08149	1.5523	0	0	0	0	0	3.1439	0.262172	1.25345	0	0	0	0	0	0	0	0	0	0	0.362989	0.443279	0	0.376752	0	0	0	0
RIS	128	0	0.0203586	0	0.172493	0	0	0	0	0	0	0	0	0.860041	0.568694	0	0	0	0	0	0	0	0	0	0	0	0	0	0	0	0	0	0	0	0	0	0	0	0	0	0	0	0	0.866266	0	0	0	0	0
RIVL	129	0.316517	0	0.271089	0.652451	0	0	0	0	0.131809	0	0	0	1.70548	0.125045	0	0	0	0.114849	0.00363426	0	0	0.0757474	0	0	0	0	0.747715	0.0993365	0	0.149442	0	0	0	0	0	0	0	0	0	0	0.433756	0	0.993701	0	0.344279	0.681323	0.63041	0
RIVR	130	0.408989	0.226569	0.082242	0.172728	0	0	0	0	0	0.168253	0	0	0	0.914521	0	0	0.243462	0	0	0	0	0	0	0	0	0.77541	0	0	0.325771	0	0	0	0	0	0	0.00181713	0	0	0	0	0	0.192044	0.329574	0.832818	0.564993	0.153951	0.122286	0.0688827
RMDDL	131	0	0	0	0.112898	0	0	0	0	0	0	0	0	0	0	0	0.0337179	0	0	0	0	0	0	0	0	0.194366	0	0.472454	0	0	0	0	0	0	0	0	0	0	0	0	0	0	0	0.161893	0	0	0	0	0
RMDDR	132	0.0131574	0	0	0	0	0	0	0	0	0	0	0	0	0	0.0817372	0	0	0	0	0	0	0	0	0.220344	0.00864819	0.45472	0	0	0	0	0	0	0	0	0	0	0	0	0	0	0	0	0	0	0	0	0	0
RMDL	133	0	0	2.5635	0.426925	0	0	0	0	0	0	0	0	0	0	0.0844293	0	0	0	0	0	0	0	0.0278627	0	0	0	0.92428	0	0	0	0	0	0	0	0	0	0.113941	0	0	0	0	0	0	0	0	0	0	0
RMDR	134	0	0	0.267724	0.910988	0	0	0	0	0	0	0	0	0	0	0	0.0920343	0	0	0	0	0	0	0.0524612	0	0.00854724	0.555705	0	0	0	0	0	0	0	0	0	0.00447552	0	0.0976203	0	0	0	0	0.0275598	0	0	0.00810979	0	0
RMDVL	135	0	0	0	0	0	0	0	0	0	0	0	0	0	0	0	0	0	0	0	0	0	0	0	0	0	0	0	0	0	0	0	0	0	0	0	0	0	0	0	0	0	0	0.299254	0	0	0	0	0.120604
RMDVR	136	0	0	0	0	0	0	0	0	0	0	0	0	0.266714	0	0	0	0	0	0	0	0	0	0	0.0114748	0	0	0.215397	0	0	0	0	0	0	0	0	0	0	0	0	0	0	0	0	0.149779	0	0.0678059	0.00181713	0
RMED	137	0	0	0	0	0	0	0	0	0	0	0	0	0	0	0	0	0	0	0	0	0	0	0	0	0	0	0	0	0	0	0	0	0	0	0	0	0	0	0	0	0	0	0	0	0	0	0	0
RMEL	138	0	0	0	4.29475	0	0	0	0	0	0	0	0	0	0	0	0	0	0	0	0	0	0	0	0	0	0	0	0	0	0	0	0	0	0	0	0	0	0	0	0	0	0	0	0	0	0	0	0
RMER	139	0	0	2.60526	0	0	0	0	0	0	0	0	0	0	0	0	0	0	0	0	0	0	0	0	0	0	0	0	0	0	0	0	0	0	0	0	0	0	0	0	0	0	0	0	0	0	0	0	0
RMEV	140	0	0	0	0	0	0	0	0	0	0	0	0	0.0162196	0.0113402	0	0	0.0379915	0.0149408	0	0.122152	0	0	0	0	0	0	0	0	0	0	0	0	0	0	0	0	0	0	0	0	0	0	0	0	0	0	0	0
RMFL	141	0.0274252	0	0	0.106403	0	0	0	0	0	0	0	0	0.341082	4.16022	0	0	0	0.670959	0	0	0	0	0	0	0	0	0.0311604	0	0	0	0	0	0	0	0	0	0	0	0	0	0	0	0	0.964661	0	0	0	0
RMFR	142	0	0.0809632	0.418075	0.581751	0	0	0	0	0	0	0	0	1.0855	0.100817	0	0	1.14923	0	0	0	0	0.137126	0	0.184775	0	0.353499	0	0.0100615	0	0	0	0	0	0	0	0.131675	0	0	0	0	0	0	0.309922	0	1.07675	0	0	0
RMGL	143	0.588548	0	0	0	0.002793	0	0	0	0	0	0	0	0	0.403672	1.49368	0	0	0	0	0	0	0	0	0.169195	0	4.54272	0	0	0	0	0	0	1.39636	0	0	0	0.575929	0	0.2758	0	0	0	0.178954	0	0.00181713	0	0	0.115758
RMGR	144	0	0.746067	0	0.140693	0	0	0	0	0	0	0	0	0.673449	0	0	0.978222	0	0	0	0	0	0	0	0	0.34263	0	5.37356	0	0	0	0	0	0	0.843283	0	0	0	0	0	0.539149	0	0	0.00265839	0.153817	0.025709	0.470637	0.0641716	0
RMHL	145	0.0458994	0	0	2.38811	0	0	0	0	0	0	0	0	0	0.349865	0	0	0	0	0	0	0	0	0	0	0	0.470536	2.75601	0.14251	0	0	0	0	0	0	0	0	0	0	0	0	0	0	2.15222	0.605407	0.0134266	0.00363426	0	0.11559
RMHR	146	0	0	1.77167	0.0884	0	0	0	0	0	0	0	0	1.19655	0	0	0	0	0	0	0	0	0	0	0	0	3.13347	0.31719	0	0	0	0	0	0	0	0	0	0	0	0	0	0	0	2.06271	0.857349	0.0606383	0	0	0
SAADL	147	0	0.149442	0	0.518589	0	0	0	0	0	0	0	0	0.840827	0.595009	0	0.00629265	0	0.0522593	0	0	0.002793	0.0300163	0	0	0.127939	0.668603	0.418108	0	0	0	0	0	0	0	0	0	0	0	0	0	0	0	1.37109	1.63054	0	0.40909	0.398355	0
SAADR	148	0.144159	0.266075	0	0	0	0	0	0	0	0	0	0	0.318671	0.512801	0.151831	0	0	0	0	0	0	0	0	0.508561	0	0.15136	0.302451	0	0	0	0	0	0	0	0	0	0	0	0	0	0	0	1.59312	0.944941	0	0	0	0.0116094
SAAVL	149	0.347577	0.0781703	0.184775	0	0	0	0.0233535	0	0	0	0	0	0.119359	0	0	0	0	0.028502	0	0	0	0	0	0	0	1.24416	0	0.00363426	0	0.199413	0	0	0	0	0.0269877	0	0	0	0	0	0	0	5.57866	2.13355	0	0.508796	0	0
SAAVR	150	0.4385	0.122286	0	0	0	0	0	0	0	0	0	0	0.32816	0.14251	0	0	0.00545139	0	0	0	0	0	0.000841264	0	0	0	1.09748	0	0.221555	0	0	0	0	0	0	0.011744	0	0	0	0	0	0	1.56196	6.17582	0.14564	0	0	0.0685462
SDQL	151	0.0838572	0.00461013	0.395394	0	0	0	0	0	0	0	0	0	0.578756	2.30981	0.00349966	0	0	0	0	0	0	0	0	2.02657	0	0	0	0	0	0	0	0	0.0193154	0	0	0	0	0	0	0	0	0	0.232896	0.847557	0.74573	0.61668	0	0.397548
SDQR	152	0.30908	1.08372	0	0.382237	0	0	0	0	0	0	0	0	0	0.078776	0	0	0	0.046606	0	0	0	0	0	0	1.05084	0	0	0.0463705	0	0	0	0	0	0	0	0	0	0	0	0	0	0	1.06551	0.151428	3.64765	1.98942	0	0
SIADL	153	0	0.265267	0	0	0	0	0	0	0	0	0	0	0	1.12985	0	0.620584	0	0	0	0	0.199581	0	0.262811	0	0.125416	0	0.858897	0.073089	0	0	0	0	0	0.110105	0	0	0	0.269507	0	0	0	0	0	2.02257	0.0586529	0.30336	0	0.142073
SIADR	154	0.0917987	0.184943	0.0503412	0	0	0	0.0608402	0	0	0	0	0	2.85508	0	0.341721	0	0	0	0	0	0	0.397817	0.0330112	0.572867	0	1.11767	0	0	0	0	0	0	0	0	0	0	0.282867	0	0	0	0	0	1.43338	0	0.00349966	0	0.349999	0
SIAVL	155	0.638957	0	0	0	0.0736611	0	0	0	0	0	0	0	0	0.16795	0	0	0	0	0	0	0	0	0	0.0134266	0	0	0	0.0345255	0	0	0	0	0	0	0	0	0	0	0	0	0	0	0.43352	0.362753	0.223978	0.471276	0	0.000975866
SIAVR	156	0	0.700908	0	0	0	0	0	0	0	0	0	0	0.00656186	0	0	0	0	0	0	0	0	0	0	0	0	0	0.000975866	0.0811315	0	0	0	0	0	0	0	0	0	0	0	0	0	0	0.0680078	0.389842	0.207489	0.0129891	0.00376886	0.00629265
SIBDL	157	0.1025	0.150418	0	0.135511	0.00252379	0	0	0	0	0	0	0	0	0.00420632	0	0.44274	0	0	0.0587539	0	0.025137	0	0.320185	0	0.527405	0	0	0.174344	0	0	0	0	0	0	0	0	0	0.228757	0	0	0	0	0	0.37268	0.396875	1.21603	0.518589	0.824943
SIBDR	158	0.202173	1.17797	0.32281	0	0	0	0.109331	0	0	0	0	0	0	0	0.107413	0	0	0	0.0180367	0	0.101759	0	0.0521584	0.0977212	0	1.08052	0	0.0741658	0	0	0	0	0.0917314	0	0	0	0.16906	0	0	0	0	0	0.184708	0.364032	0.867579	0.272368	0.389337	0.267556
SIBVL	159	0.862834	0.0695557	0	0	0.157754	0	0	0	0	0	0	0	0.236126	0.218695	0	0	0	0	0	0	0.00195173	0.0899479	0	0	1.27394	0	0	1.54436	0	0	0	0	0	0	0	0	0	0	0	0	0	0	0	0.00784058	1.16222	0.567584	1.10609	0
SIBVR	160	0.123733	0.411109	0	0	0	0.395293	0	0	0	0	0	0	0.164989	0.406566	0	0	0	0	0	0	0.520137	0	0	0.517243	0	0	0.063465	1.25032	0	0	0	0	0	0.00181713	0	0	0	0	0	0	0	0	0	0	0.361138	0.958604	0.34162	1.13971
SMBDL	161	0.932962	0.249687	0	0.171887	1.22158	0	0	0	0	0	0	0	0	0.515863	0	0.485746	0	0	0	0	4.23432	0.152101	0	0	0.525454	0	0.182655	0	0	0	0	0	0	0	0	0	0	0	0	0	0	0	0.0265166	1.17262	0.0651811	0.755825	0.136924	0.103913
SMBDR	162	0.251673	0.797922	0.00726852	0	0	0.901667	0	0	0	0	0	0	1.29373	0	0.245077	0	0	0	0	0	0.744317	2.70342	0	0.314431	0	0.281958	0	0	0	0	0	0	0	0	0	0	0	0	0	0	0	0	0.808488	0.020123	0	0.0817036	0.0880972	0.0247332
SMBVL	163	0.447149	0	0	0	2.21767	0	1.6475	0	0	0	0	0	0	0	0.476929	0	0	0	0	0	4.60542	0.322675	0	0	0	0.0840591	0	0.0410537	0	0	0	0	0.598576	0	0	0	0	0	0	0	0	0	0.570411	0.133054	0	0.0908565	0	0.286501
SMBVR	164	0	0.412859	0	0.142611	0	3.00466	0	0.764574	0	0	0	0	0	0	0	0.745629	0	0	0	0.309619	1.63431	5.34357	0	0	0	0	0.18003	0	0	0	0	0	0	0.70259	0	0	0	0	0	0	0	0	0.0399432	0.451153	0	0	0.141299	0
SMDDL	165	0	0.195409	0	0.13928	0	0	0	0	0	0	0	0	0	2.97649	0	0.140087	0	0	0	0	0.0520574	0	0.0988653	0	0	0.231146	1.5632	0	0	0	0	0	0	0	0	0	0	0.164854	0	0	0	0	0.806032	2.18813	0	0.00656186	0	0.165292
SMDDR	166	0.0135612	0.614728	0.298077	0.038227	0	0	0	0	0	0	0	0	2.65351	0.111888	0.00975866	0	0	0	0	0	0	0	0.0870877	0.0570714	0	1.44977	0.467373	0	0	0	0	0	0	0	0	0	0	0	0	0	0	0	3.96252	0.154355	0.0628256	0	0	0
SMDVL	167	0	0	0	0	0	0	0	0	0.0131574	0	0	0	0	1.91872	0	0	0	0.0744014	0	0	0.0121479	0	0	0	0	0	0.889754	0	0	0	0	0	0	0	0	0	0	0	0	0	0.0416594	0	1.78109	1.06982	0	0.21745	0	0.10186
SMDVR	168	0.151562	0.002793	0.126795	0	0	0	0	0	0	0.077329	0	0	0.416089	0.149981	0	0	0.0499374	0	0	0	0	0	0	0	0	0.811113	0	0	0.0131237	0	0	0	0	0	0	0	0	0	0	0	0	0.0109028	0.338895	2.01399	0.262138	0	0	0
URADL	169	0	0	0	0	0	0	0	0	0	0	0.00181713	0	0	0	0.278526	0	0	0.00195173	0	0	0	0	0.0153783	0	0	0	0	0	0	0	0	0	0	0	0.013965	0	0.101019	0	0	0	0	0	0	0	0.474372	0	0	0
URADR	170	0	0.121277	0	0	0	0	0	0	0	0	0	0	0	0	0	0	0	0.0029276	0	0	0	0	0.000841264	0	0	0	0	0	0	0	0	0	0	0	0	0.000975866	0	0	0	0	0.148298	0	0	0	0	0.09264	0.087828	0
URAVL	171	0.144193	0	0.187265	0	0	0	0	0	0	0	0	0	0	0.240063	0	0	0	0	0	0	0	0	0	0	0	0	0	0	0	0	0	0	0	0	0	0	0	0	0	0	0	0	0	0	0	0	0	0
URAVR	172	0	0.15311	0	0.024464	0	0	0	0	0	0	0	0	0.199043	0	0	0	0	0	0	0	0	0	0	0	0	0	0	0	0	0	0	0	0	0	0	0	0	0	0	0	0	0	0	0	0	0	0	0
URBL	173	0.212402	0	3.24361	0	0	0	0.154523	0	0.137294	0	0	0	0	0	0.425545	0	0	0.0139986	0.10859	0	0	0	0.109196	0.0607729	0	0.148534	0	0	0	0	0	0	0	0	0	0	0.132247	0	0	0	0	0	0	0	1.21176	0	0.361071	0.297336
URBR	174	0	0.499644	0	4.1586	0	0	0	0	0	0	0	0	0	0	0	0.506609	0.0621189	0	0	0	0	0	0.190866	0	0.346231	0	0.211561	0	0.00642726	0	0	0	0	0	0	0.0772617	0	0.233064	0	0	0	0	0	0	0.0537063	0.948071	0.212234	0
URXL	175	1.82211	0	0	0	1.57367	0	0.0621526	0	0.558633	0	0	0	0	0	0.4773	0	0.161994	0.131103	0.310696	0	0.0180704	0	0.444086	0.385736	0	0	0	0.0420296	0	0	0	0	1.24097	0	0.106168	0	0.221353	0	0	0	5.65205	0	0.00965771	0	0	0	0.0988317	0.0289731
URXR	176	0	0.983673	0	0	0	2.63043	0	0.00181713	0	0.395192	0	0	0	0	0	0.828847	0.175151	0.353667	0	0.422584	0	0	0.00895105	0	0.427665	0	0.000975866	0.321935	0.0290741	0	0	0	0	0.992961	0	0.0581145	0	0.593024	0	0	2.51269	4.53657	0	0.0223776	0	0.0415248	0.129319	0.00195173
URYDL	177	0.308306	0	0	0	0	0	0.18851	0	0.11633	0	0.00656186	0	0	0.670622	0.221151	0	0.13652	0.143486	0	0	0.0810305	0.0100615	0.172998	0	0	0	0	0	0.0381261	0.319108	0	0	0.0447216	0	0.128579	0	0.0692529	0	0.0948273	0	0.0805931	0	0.399028	0.37342	0.175925	0.143822	0.808522	0.233569
URYDR	178	0	0.209778	0	0	0	0	0	0.0528987	0	0.014537	0	0.0211326	1.09697	0.0156475	0	0.0179021	0.0760503	0.0774299	0	0.0695894	0	0.0524276	0.104249	0	0	0	0	0	0	0	0	0	0	0	0	0.0929092	0	0.11734	0	0.000841264	0.588481	0	0.233198	0.192178	0.30484	0.306489	0.370728	0.579328
URYVL	179	0.199279	0	0	0	0.146515	0	0.25073	0	0	0	0	0	0	0.0941879	0	0	0	0.16933	0	0	0	0	0	0	0	0	0	0	0	0	0	0	0	0	0	0	0	0	0	0	0.104148	0	0.257696	0.587034	0.168657	0.144361	0	0.220209
URYVR	180	0	0.182285	0	0	0	0	0	0	0	0	0	0	0.164585	0	0	0	0.233838	0	0	0	0	0	0	0	0	0	0	0	0	0	0	0	0	0	0	0	0	0	0	0	0	0.0905873	0.512902	0	0.603186	0.0307566	0.329775	0
BWM-DL01	181	0	0	0	0	0	0	0	0	0	0	0	0	0	0	0	0	0	0	0	0	0	0	0	0	0	0	0	0	0	0	0	0	0	0	0	0	0	0	0	0	0	0	0	0	0	0	0	0
BWM-DL02	182	0	0	0.0972165	0	0	0	0	0	0	0	0	0	0	0	0	0	0	0	0	0	0	0	0	0	0	0	0	0	0	0	0	0	0	0	0	0	0	0	0	0	0	0	0	0	0	0	0	0
BWM-DL03	183	0	0	0	0	0	0	0	0	0	0	0	0	0	0	0.074435	0	0	0	0	0	0	0	0.0374531	0	0	0	0	0	0	0	0	0	0	0	0	0	0.0529323	0	0	0	0	0	0	0	0	0	0	0
BWM-DL04	184	0	0	0.0915632	0	0	0	0	0	0	0	0	0	0	0	0	0	0	0	0	0	0	0	0.100985	0	0	0	0	0	0	0	0	0	0	0	0	0	0	0	0	0	0	0	0	0	0	0	0	0
BWM-DL05	185	0	0	0	0	0	0	0	0	0	0	0	0	0	0	0.108456	0	0	0	0	0	0	0	0.034088	0	0	0	0	0	0	0	0	0	0	0	0	0	0.0404143	0	0	0	0	0	0	0	0	0	0	0
BWM-DL06	186	0	0	0	0	0	0	0	0	0	0	0	0	0	0	0	0	0	0	0	0	0	0	0.0103644	0	0	0.00992692	0	0	0	0	0	0	0	0	0	0	0	0	0	0	0	0	0	0	0	0	0	0
BWM-DL07	187	0	0	0	0	0	0	0	0	0	0	0	0	0	0	0.108187	0	0	0	0	0	0	0	0.145539	0	0	0	0	0	0	0	0	0	0	0	0	0	0.184843	0	0	0	0	0	0	0	0	0	0	0
BWM-DL08	188	0	0	0	0	0	0	0	0	0	0	0	0	0	0	0	0	0	0	0	0	0	0	0	0	0	0	0	0	0	0	0	0	0	0	0	0	0	0	0	0	0	0	0	0	0	0	0	0
BWM-DR01	189	0	0	0	0	0	0	0	0.45509	0	0	0	0	0	0	0	0	0	0	0	0	0	0	0.11744	0	0	0	0	0	0	0	0	0	0	0	0	0	0	0.00881645	0	0	0	0	0	0	0	0	0	0
BWM-DR02	190	0	0	0	0	0	0	0	0	0	0	0	0	0	0	0	0	0	0	0	0	0	0	0	0	0	0	0	0	0	0	0	0	0	0	0	0	0	0	0	0	0	0	0	0	0	0	0	0
BWM-DR03	191	0	0	0	0	0	0	0	0.0106336	0	0	0	0	0	0	0	0	0	0	0	0	0	0	0.0692529	0	0	0	0	0	0	0	0	0	0	0	0	0	0	0.0220748	0	0	0	0	0	0	0	0	0	0
BWM-DR04	192	0	0	0	0	0	0	0	0	0	0	0	0	0	0	0	0	0	0	0	0	0	0	0	0	0	0	0	0	0	0	0	0	0	0	0	0	0	0	0	0	0	0	0	0	0	0	0	0
BWM-DR05	193	0	0	0	0	0	0	0	0	0	0	0	0	0	0	0	0	0	0	0	0	0	0	0.0118786	0	0	0	0	0	0	0	0	0	0	0	0	0	0	0.0737957	0	0	0	0	0	0	0	0	0	0
BWM-DR06	194	0	0	0	0	0	0	0	0	0	0	0	0	0	0	0	0	0	0	0	0	0	0	0.0537399	0	0	0	0	0	0	0	0	0	0	0	0	0	0	0	0	0	0	0	0	0	0	0	0	0
BWM-DR07	195	0	0	0	0	0	0	0	0	0	0	0	0	0	0	0	0.000841264	0	0	0	0	0	0	0.120604	0	0	0	0	0	0	0	0	0	0	0	0	0	0	0.0542111	0	0	0	0	0	0	0	0.00390347	0	0
BWM-DR08	196	0	0	0	0	0	0	0	0	0	0	0	0	0	0	0	0	0	0	0	0	0	0	0.0526968	0	0	0	0	0	0	0	0	0	0	0	0	0	0	0	0	0	0	0	0	0	0	0	0	0
BWM-VL01	197	0	0	0	0	0	0	0	0	0	0	0	0	0	0	0	0	0	0	0	0	0	0	0	0	0	0	0	0	0	0	0	0	0	0	0	0	0.00349966	0	0	0	0	0	0	0	0	0	0	0
BWM-VL02	198	0	0	0	0	0	0	0	0	0	0	0	0	0	0	0	0	0	0	0	0	0	0	0	0	0	0	0	0	0	0	0	0	0	0	0	0	0	0	0	0	0	0	0	0	0	0	0	0
BWM-VL03	199	0	0	0	0	0	0	0	0	0	0	0	0	0	0	0	0	0	0	0	0	0	0	0	0	0	0	0	0	0	0	0	0	0	0	0	0	0	0	0	0	0	0	0	0	0	0	0	0
BWM-VL04	200	0	0	0	0	0	0	0	0	0	0	0	0	0	0	0	0	0	0	0	0	0	0	0	0	0	0	0	0	0	0	0	0	0	0	0	0	0	0	0	0	0	0	0	0	0	0	0	0
BWM-VL05	201	0	0	0	0	0	0	0	0	0	0	0	0	0	0	0	0	0	0	0	0	0	0	0	0	0	0	0	0	0	0	0	0	0	0	0	0	0	0	0	0	0	0	0	0	0	0	0	0
BWM-VL06	202	0	0	0	0	0	0	0	0	0	0	0	0	0	0	0	0	0	0	0	0	0	0	0	0	0	0	0	0	0	0	0	0	0	0	0	0	0	0	0	0	0	0	0	0	0	0	0	0
BWM-VL07	203	0	0	0	0	0	0	0	0	0	0	0	0	0	0	0	0	0	0	0	0	0	0	0	0	0	0	0	0	0	0	0	0	0	0	0	0	0	0	0	0	0	0	0	0	0	0	0	0
BWM-VL08	204	0	0	0	0	0	0	0	0	0	0	0	0	0	0	0	0	0	0	0	0	0	0	0	0	0	0	0	0	0	0	0	0	0	0	0	0	0	0	0	0	0	0	0	0	0	0	0	0
BWM-VR01	205	0	0	0	0	0	0	0	0	0	0	0	0	0	0	0	0	0	0	0	0	0	0	0	0	0	0	0	0	0	0	0	0	0	0	0	0	0	0	0	0	0	0	0	0	0	0	0	0
BWM-VR02	206	0	0	0	0	0	0	0	0	0	0	0	0	0	0	0	0	0	0	0	0	0	0	0	0	0	0	0	0	0	0	0	0	0	0	0	0	0	0	0	0	0	0	0	0	0	0	0	0
BWM-VR03	207	0	0	0	0	0	0	0	0	0	0	0	0	0	0	0	0	0	0	0	0	0	0	0	0	0	0	0	0	0	0	0	0	0	0	0	0	0	0	0	0	0	0	0	0	0	0	0	0
BWM-VR04	208	0	0	0	0	0	0	0	0	0	0	0	0	0	0	0	0	0	0	0	0	0	0	0	0	0	0	0	0	0	0	0	0	0	0	0	0	0	0	0	0	0	0	0	0	0	0	0	0
BWM-VR05	209	0	0	0	0	0	0	0	0	0	0	0	0	0	0	0	0	0	0	0	0	0	0	0	0	0	0	0	0	0	0	0	0	0	0	0	0	0	0	0	0	0	0	0	0	0	0	0	0
BWM-VR06	210	0	0	0	0	0	0	0	0	0	0	0	0	0	0	0	0	0	0	0	0	0	0	0	0	0	0	0	0	0	0	0	0	0	0	0	0	0	0	0	0	0	0	0	0	0	0	0	0
BWM-VR07	211	0	0	0	0	0	0	0	0	0	0	0	0	0	0	0	0	0	0	0	0	0	0	0	0	0	0	0	0	0	0	0	0	0	0	0	0	0	0	0	0	0	0	0	0	0	0	0	0
BWM-VR08	212	0	0	0	0	0	0	0	0	0	0	0	0	0	0	0	0	0	0	0	0	0	0	0	0	0	0	0	0	0	0	0	0	0	0	0	0	0	0	0	0	0	0	0	0	0	0	0	0
CEPshDL	213	0	0	0.188241	0	0.0525285	0	2.12964	0	3.91144	0	0	0	0	1.84792	0.0448562	0	4.23539	2.4395	0	0	0	0	3.42341	1.26442	0	0	0	0	0	0.00740312	0	0	0	0	4.93011	0	0.746841	0.0527641	0.442909	0	0.176262	0	0	0	0.0100615	0	0.688423	2.19873
CEPshDR	214	0	0	0	0.485073	0	0	0.950864	3.62063	0.0402797	0.166335	0	0	0.114412	0	0	0.639462	1.52713	3.06203	0	0	0	0	3.48892	0	0.0903181	0	0	0	2.19816	0	0	0	0	0	2.20478	4.67396	0	0.647538	0	0.140121	0.0353331	0.566238	0	0.519531	0	0.0667627	1.10199	0.674761
CEPshVL	215	0	0	2.39784	0	0	0	2.53453	0	0.524141	0	3.1394	0	1.95698	0.190731	1.29538	0	1.19322	12.9649	8.08859	1.39552	1.55509	0	6.77056	0.631789	0	0	0	0	0	7.27542	3.52089	0	0	0	16.4472	0	6.4075	0	0.732169	0	4.29509	0.0118786	6.30827	0	0	0	0	0
CEPshVR	216	0	0	0	0.0191472	0	0	0	3.65385	0	0	0	1.50065	1.1701	1.83624	0	0.491702	13.034	0.595716	0	3.62777	0	0.00376886	5.30706	0	2.01685	0	0	0	0.58912	0	0	1.79687	0	0	0	18.0607	0	8.04736	0	0	0	1.82043	0	8.20411	0	0	0	0
GLRDL	217	0	0	0	0	0	0	0	0	0	0	0	0	0	0	0	0	0	0	0	0	0	0	0	0	0	0	0	0	0	0	0	0	0	0	0	0	0	0	0	0	0	0	0	0	0	0	0	0
GLRDR	218	0	0	0	0	0	0	0	0	0	0	0	0	0	0	0	0	0	0	0	0	0	0	0	0	0	0	0	0	0	0	0	0	0	0	0	0	0	0	0	0	0	0	0	0	0	0	0	0
GLRL	219	0	0	0.00686471	0	0	0	0	0	0	0	0	0	0	0	0	0	0	0	0	0	0	0	0	0	0	0	0	0	0	0	0	0	0	0	0	0	0	0	0	0	0	0	0	0	0	0	0	0
GLRR	220	0	0	0	0	0	0	0	0	0	0	0	0	0	0	0	0	0	0	0	0	0	0	0	0	0	0	0	0	0	0	0	0	0	0	0	0	0	0	0	0	0	0	0	0	0	0	0	0
GLRVL	221	0	0	0	0	0	0	0	0	0	0	0	0	0	0	0	0	0	0	0	0	0	0	0	0	0	0	0	0	0	0	0	0	0	0	0	0	0	0	0	0	0	0	0	0	0	0	0	0
GLRVR	222	0	0	0	0	0	0	0	0	0	0	0	0	0	0	0	0	0	0	0	0	0	0	0	0	0	0	0	0	0	0	0	0	0	0	0	0	0	0	0	0	0	0	0	0	0	0	0	0
[truncated: 174 more columns]

## Sheet: L1_1
		ADAL	ADAR	ADEL	ADER	ADFL	ADFR	ADLL	ADLR	AFDL	AFDR	AIAL	AIAR	AIBL	AIBR	AIML	AIMR	AINL	AINR	AIYL	AIYR	AIZL	AIZR	ALA	ALML	ALMR	ALNL	ALNR	AQR	ASEL	ASER	ASGL	ASGR	ASHL	ASHR	ASIL	ASIR	ASJL	ASJR	ASKL	ASKR	AUAL	AUAR	AVAL	AVAR	AVBL	AVBR	AVDL	AVDR
		1	2	3	4	5	6	7	8	9	10	11	12	13	14	15	16	17	18	19	20	21	22	23	24	25	26	27	28	29	30	31	32	33	34	35	36	37	38	39	40	41	42	43	44	45	46	47	48
ADAL	1	0	137400	180240	0	0	0	38280	0	0	0	0	0	0	93720	13440	0	0	0	0	0	11280	0	0	237840	0	0	0	0	13560	0	0	0	989040	0	0	0	3960	0	123120	0	0	10920	400440	457680	309720	109920	108120	437160
ADAR	2	137400	0	7320	115800	0	18000	0	142920	0	0	0	0	105480	16320	0	0	0	0	0	0	88080	34080	0	0	231000	0	0	0	0	0	0	0	0	955200	0	0	0	0	0	48720	0	2280	654480	137880	178080	283680	239280	79800
ADEL	3	180240	7320	0	664920	0	0	0	0	0	0	0	0	0	6000	0	0	0	0	0	0	0	0	0	0	0	0	0	0	0	0	0	0	0	0	0	0	0	0	0	0	0	0	87960	308760	0	0	0	105600
ADER	4	0	115800	664920	0	0	0	0	0	0	0	0	0	0	0	0	0	0	0	0	0	0	0	0	0	0	0	0	0	0	0	0	0	0	0	0	0	0	0	0	0	0	0	140880	105480	0	0	0	11520
ADFL	5	0	0	0	0	0	136680	0	0	302640	0	166800	0	56040	32160	0	0	0	480	1114080	45000	1215840	9240	0	0	0	0	0	0	180360	208920	15720	0	137400	0	0	0	0	0	0	0	679560	15000	0	0	44880	0	17160	0
ADFR	6	0	18000	0	0	136680	0	0	0	0	130200	0	240360	49320	41640	0	0	0	0	0	536880	40800	2013120	0	0	0	0	0	0	13320	465240	0	0	0	110520	0	0	0	0	0	0	0	695880	0	0	0	36480	4080	55200
ADLL	7	38280	0	0	0	0	0	0	117600	0	0	243000	960	313320	0	1920	0	0	0	0	0	0	0	327240	21360	0	0	0	0	72000	0	0	0	58560	0	132120	53760	115800	0	1187040	174480	0	0	0	0	0	0	35640	0
ADLR	8	0	142920	0	0	0	0	117600	0	0	0	0	187680	0	495360	0	0	0	0	0	0	0	0	563880	0	15480	0	0	0	0	296640	0	0	0	167760	0	115800	0	66600	0	1150560	0	0	0	0	0	0	0	29160
AFDL	9	0	0	0	0	302640	0	0	0	0	29520	6840	0	316320	0	0	0	133080	1475160	1837320	106200	211920	0	0	0	0	0	0	0	39000	649440	0	0	0	0	321240	0	0	0	0	0	661560	0	0	0	0	0	0	0
AFDR	10	0	0	0	0	0	130200	0	0	29520	0	0	0	0	264360	0	0	1231800	145920	0	1716840	0	139320	0	0	0	0	0	0	222120	0	0	0	0	0	0	18000	0	0	0	0	7200	999720	0	0	0	0	0	0
AIAL	11	0	0	0	0	166800	0	243000	0	6840	0	0	14160	1416480	0	627840	22560	95400	2880	58680	0	324720	0	0	0	0	0	0	0	187080	413640	738480	0	488640	0	402240	34200	385320	0	1039080	0	0	0	0	0	0	0	0	0
AIAR	12	0	0	0	0	0	240360	960	187680	0	0	14160	0	0	1250160	0	622080	0	99000	0	14160	0	374640	0	0	0	0	0	0	232800	329880	0	924120	0	434280	0	239520	0	260160	0	1404120	0	0	0	0	0	0	0	0
AIBL	13	0	105480	0	0	56040	49320	313320	0	316320	0	1416480	0	0	200640	7920	0	457200	138240	139560	2640	30480	606000	0	0	0	0	0	0	1283880	380040	307560	0	459000	0	203280	0	0	0	366480	0	30840	70200	561000	15240	257760	0	117600	54960
AIBR	14	93720	16320	6000	0	32160	41640	0	495360	0	264360	0	1250160	200640	0	0	0	14160	327120	19440	143400	363840	31800	0	0	0	0	0	0	200160	1508520	0	287520	44400	395520	0	292080	0	15120	0	467400	960	36960	0	315480	4440	244800	34560	93720
AIML	15	13440	0	0	0	0	0	1920	0	0	0	627840	0	7920	0	0	98040	0	0	70440	0	0	0	7560	24000	0	0	0	0	2520	0	489120	0	90600	0	0	0	965280	106080	40920	0	0	0	0	0	0	0	22080	0
AIMR	16	0	0	0	0	0	0	0	0	0	0	22560	622080	0	0	98040	0	0	0	0	9240	0	7680	13320	0	74040	0	0	0	0	0	0	535560	114240	77160	0	0	111720	1084800	0	246720	0	0	0	0	0	0	0	41160
AINL	17	0	0	0	0	0	0	0	0	133080	1231800	95400	0	457200	14160	0	0	0	573120	160080	138000	0	0	0	10800	0	0	0	0	144960	0	206520	0	0	0	63720	18840	62280	0	199320	0	357120	1174080	0	0	0	0	56280	0
AINR	18	0	0	0	0	480	0	0	0	1475160	145920	2880	99000	138240	327120	0	0	573120	0	72240	67920	0	0	0	0	0	0	0	0	0	394440	0	105960	0	0	289440	14400	0	45960	0	155280	1193280	195840	5640	0	0	0	0	73200
AIYL	19	0	0	0	0	1114080	0	0	0	1837320	0	58680	0	139560	19440	70440	0	160080	72240	0	107880	862800	0	0	0	0	0	0	0	824880	484320	11400	0	66000	0	64200	0	0	0	0	0	1171560	0	0	0	34440	0	0	0
AIYR	20	0	0	0	0	45000	536880	0	0	106200	1716840	0	14160	2640	143400	0	9240	138000	67920	107880	0	56160	1370400	0	0	0	0	0	0	622680	1103040	0	0	0	18120	0	500280	0	0	0	2280	52440	1391400	0	0	0	28920	0	0
AIZL	21	11280	88080	0	0	1215840	40800	0	0	211920	0	324720	0	30480	363840	0	0	0	0	862800	56160	0	326880	0	0	0	0	0	0	180480	354720	136920	0	202800	0	0	0	0	0	0	0	84240	29640	0	94320	195600	0	16800	0
AIZR	22	0	34080	0	0	9240	2013120	0	0	0	139320	0	374640	606000	31800	0	7680	0	0	0	1370400	326880	0	0	0	0	0	0	0	189360	296640	0	71760	0	106440	0	59400	0	0	0	0	0	280440	0	7680	240	53400	33120	62400
ALA	23	0	0	0	0	0	0	327240	563880	0	0	0	0	0	0	7560	13320	0	0	0	0	0	0	0	13560	20640	0	0	0	0	0	0	0	1560	0	0	0	190320	310200	120720	154560	0	0	0	0	0	0	29280	14760
ALML	24	237840	0	0	0	0	0	21360	0	0	0	0	0	0	0	24000	0	10800	0	0	0	0	0	13560	0	0	0	0	0	0	0	0	0	0	0	0	0	11040	0	0	0	0	0	0	0	6600	0	167760	0
ALMR	25	0	231000	0	0	0	0	0	15480	0	0	0	0	0	0	0	74040	0	0	0	0	0	0	20640	0	0	0	0	0	0	0	0	0	0	6000	0	0	0	21960	0	0	0	0	0	0	13680	172080	162840	83760
ALNL	26	0	0	0	0	0	0	0	0	0	0	0	0	0	0	0	0	0	0	0	0	0	0	0	0	0	0	0	0	0	0	0	0	0	0	0	0	0	0	0	0	0	0	0	0	0	0	0	0
ALNR	27	0	0	0	0	0	0	0	0	0	0	0	0	0	0	0	0	0	0	0	0	0	0	0	0	0	0	0	0	0	0	0	0	0	0	0	0	0	0	0	0	0	0	0	0	0	0	0	0
AQR	28	0	0	0	0	0	0	0	0	0	0	0	0	0	0	0	0	0	0	0	0	0	0	0	0	0	0	0	0	0	0	0	0	0	0	0	0	0	0	0	0	0	0	0	0	0	0	0	0
ASEL	29	13560	0	0	0	180360	13320	72000	0	39000	222120	187080	232800	1283880	200160	2520	0	144960	0	824880	622680	180480	189360	0	0	0	0	0	0	0	197640	163320	0	375000	0	133080	233400	104280	0	196800	0	0	0	0	48240	0	0	0	0
ASER	30	0	0	0	0	208920	465240	0	296640	649440	0	413640	329880	380040	1508520	0	0	0	394440	484320	1103040	354720	296640	0	0	0	0	0	0	197640	0	100200	141840	0	521760	275400	158160	0	90600	0	100080	0	129000	0	360	0	0	0	0
ASGL	31	0	0	0	0	15720	0	0	0	0	0	738480	0	307560	0	489120	0	206520	0	11400	0	136920	0	0	0	0	0	0	0	163320	100200	0	0	480	0	88320	0	73320	0	15600	0	0	0	0	0	5640	0	0	0
ASGR	32	0	0	0	0	0	0	0	0	0	0	0	924120	0	287520	0	535560	0	105960	0	0	0	71760	0	0	0	0	0	0	0	141840	0	0	0	0	0	108840	0	136320	0	5040	0	1680	0	0	0	0	0	0
ASHL	33	989040	0	0	0	137400	0	58560	0	0	0	488640	0	459000	44400	90600	114240	0	0	66000	0	202800	0	1560	0	0	0	0	0	375000	0	480	0	0	62880	0	0	146880	0	206400	0	0	0	135600	0	888720	9240	106920	7560
ASHR	34	0	955200	0	0	0	110520	0	167760	0	0	0	434280	0	395520	0	77160	0	0	0	18120	0	106440	0	0	6000	0	0	0	0	521760	0	0	62880	0	0	0	0	0	0	153480	0	0	0	103200	110280	927120	120720	115080
ASIL	35	0	0	0	0	0	0	132120	0	321240	0	402240	0	203280	0	0	0	63720	289440	64200	0	0	0	0	0	0	0	0	0	133080	275400	88320	0	0	0	0	106440	101640	0	128760	0	0	0	3960	0	0	0	0	0
ASIR	36	0	0	0	0	0	0	53760	115800	0	18000	34200	239520	0	292080	0	0	18840	14400	0	500280	0	59400	0	0	0	0	0	0	233400	158160	0	108840	0	0	106440	0	0	153360	0	94080	0	0	0	0	0	0	0	2280
ASJL	37	3960	0	0	0	0	0	115800	0	0	0	385320	0	0	0	965280	111720	62280	0	0	0	0	0	190320	11040	0	0	0	0	104280	0	73320	0	146880	0	101640	0	0	263760	582360	0	0	0	0	0	0	0	19560	0
ASJR	38	0	0	0	0	0	0	0	66600	0	0	0	260160	0	15120	106080	1084800	0	45960	0	0	0	0	310200	0	21960	0	0	0	0	90600	0	136320	0	0	0	153360	263760	0	82320	609960	0	0	0	0	0	0	0	43920
ASKL	39	123120	0	0	0	0	0	1187040	0	0	0	1039080	0	366480	0	40920	0	199320	0	0	0	0	0	120720	0	0	0	0	0	196800	0	15600	0	206400	0	128760	0	582360	82320	0	146640	0	0	0	0	0	0	0	0
ASKR	40	0	48720	0	0	0	0	174480	1150560	0	0	0	1404120	0	467400	0	246720	0	155280	0	2280	0	0	154560	0	0	0	0	0	0	100080	0	5040	0	153480	0	94080	0	609960	146640	0	0	0	0	0	0	0	0	0
AUAL	41	0	0	0	0	679560	0	0	0	661560	7200	0	0	30840	960	0	0	357120	1193280	1171560	52440	84240	0	0	0	0	0	0	0	0	0	0	0	0	0	0	0	0	0	0	0	0	60360	74280	0	59640	0	0	0
AUAR	42	10920	2280	0	0	15000	695880	0	0	0	999720	0	0	70200	36960	0	0	1174080	195840	0	1391400	29640	280440	0	0	0	0	0	0	0	129000	0	1680	0	0	0	0	0	0	0	0	60360	0	0	96720	0	67320	88440	56040
AVAL	43	400440	654480	87960	140880	0	0	0	0	0	0	0	0	561000	0	0	0	0	5640	0	0	0	0	0	0	0	0	0	0	0	0	0	0	135600	0	3960	0	0	0	0	0	74280	0	0	157680	188520	248520	60840	187440
AVAR	44	457680	137880	308760	105480	0	0	0	0	0	0	0	0	15240	315480	0	0	0	0	0	0	94320	7680	0	0	0	0	0	0	48240	360	0	0	0	103200	0	0	0	0	0	0	0	96720	157680	9240	90720	33360	0	318360
AVBL	45	309720	178080	0	0	44880	0	0	0	0	0	0	0	257760	4440	0	0	0	0	34440	0	195600	240	0	6600	13680	0	0	0	0	0	5640	0	888720	110280	0	0	0	0	0	0	59640	0	188520	90720	0	120720	228120	87360
AVBR	46	109920	283680	0	0	0	36480	0	0	0	0	0	0	0	244800	0	0	0	0	0	28920	0	53400	0	0	172080	0	0	0	0	0	0	0	9240	927120	0	0	0	0	0	0	0	67320	248520	33360	120720	0	275520	384360
AVDL	47	108120	239280	0	0	17160	4080	35640	0	0	0	0	0	117600	34560	22080	0	56280	0	0	0	16800	33120	29280	167760	162840	0	0	0	0	0	0	0	106920	120720	0	0	19560	0	0	0	0	88440	60840	0	228120	275520	0	64200
AVDR	48	437160	79800	105600	11520	0	55200	0	29160	0	0	0	0	54960	93720	0	41160	0	73200	0	0	0	62400	14760	0	83760	0	0	0	0	0	0	0	7560	115080	0	2280	0	43920	0	0	0	56040	187440	318360	87360	384360	64200	0
AVEL	49	47520	3240	0	0	0	10560	10200	0	0	0	0	0	404040	151320	0	0	0	0	0	0	671040	339360	141240	30000	0	0	0	0	0	0	0	0	27960	0	0	0	4800	0	0	0	223200	0	60960	0	164880	0	0	241440
AVER	50	0	48600	0	0	960	0	0	25440	0	0	0	0	165720	418440	0	208680	0	0	0	0	369000	534840	210480	0	81480	0	0	0	0	0	0	0	0	0	0	0	0	50280	0	0	0	182160	0	11040	0	126120	216240	120
AVFL	51	0	0	0	0	0	0	0	0	0	0	0	0	0	0	0	0	0	0	0	0	0	0	0	0	0	0	0	0	0	0	0	0	0	0	0	0	0	0	0	0	0	0	0	0	0	0	0	0
AVFR	52	0	0	0	0	0	0	0	0	0	0	0	0	0	0	0	0	0	0	0	0	0	0	0	0	0	0	0	0	0	0	0	0	0	0	0	0	0	0	0	0	0	0	0	0	0	0	0	0
AVHL	53	0	97800	0	0	0	467760	0	107880	0	0	0	0	0	0	42000	0	600	0	0	0	0	182520	1440	123120	0	0	0	0	0	61920	0	0	80280	674160	0	0	0	0	0	1680	0	0	16680	1080	571200	244680	265440	0
AVHR	54	120240	0	0	0	298440	0	0	19320	0	0	0	0	0	0	0	27960	0	0	11880	0	294720	0	0	0	133680	0	0	0	2280	1560	0	0	366840	29640	0	9480	0	20640	0	0	0	0	12240	0	277080	481440	360	322200
AVJL	55	147840	29520	0	0	0	0	41280	0	0	0	0	0	0	0	35040	0	35880	0	29880	531000	0	2040	0	250560	102480	0	0	0	0	0	0	0	53280	197280	10800	0	0	0	0	0	0	0	0	84360	247920	666000	516120	37680
AVJR	56	248160	0	0	3120	0	0	0	41880	0	0	0	0	0	0	0	26880	0	40920	308640	0	0	0	2760	0	39720	0	0	0	0	0	0	0	111960	26640	0	18000	0	9840	0	0	0	0	244320	0	591720	201480	68040	265080
AVKL	57	0	11640	55800	94440	0	0	0	0	0	0	0	0	324360	262560	0	0	0	0	0	0	0	105480	0	0	0	0	0	0	0	0	0	0	0	0	0	0	0	0	0	0	0	0	173640	0	2520	0	0	360
AVKR	58	0	0	49800	108960	0	0	0	0	0	0	0	0	451800	348960	0	0	0	0	0	0	31920	35520	0	0	0	0	0	0	0	0	0	0	0	0	0	0	0	0	0	0	0	0	0	26160	0	2280	0	44280
AVL	59	0	0	0	9360	0	0	0	0	0	0	0	0	126240	205320	0	0	0	0	0	0	0	0	0	0	0	0	0	0	0	0	0	0	0	0	0	0	0	0	0	0	0	0	0	0	0	0	0	0
AVM	60	0	0	0	0	0	0	0	0	0	0	0	0	0	0	0	0	0	0	0	0	0	0	0	0	0	0	0	0	0	0	0	0	0	0	0	0	0	0	0	0	0	0	0	0	0	0	0	0
AWAL	61	17280	0	0	0	432480	0	185760	0	0	0	223920	26400	89760	0	166560	63840	0	0	115560	0	87360	0	0	0	0	0	0	0	1268640	0	189960	0	921120	70560	0	0	223680	0	159360	0	360	0	0	0	23280	0	0	0
AWAR	62	0	56040	0	0	0	357480	0	423480	0	0	0	120480	0	169320	0	95400	0	0	0	264000	0	75360	0	0	0	0	0	0	0	1194360	0	78720	0	700560	0	76560	0	137160	0	150240	0	0	0	19200	1440	9600	0	0
AWBL	63	81720	0	0	0	575760	8880	11160	0	51960	0	278760	8280	189480	46200	105240	0	0	0	399120	0	572280	0	0	0	0	0	0	0	1062360	55440	0	0	258240	0	153720	0	15840	0	24720	0	84000	0	0	0	22080	360	0	0
AWBR	64	0	36000	0	0	0	726480	0	39480	2640	332280	0	170040	60360	69960	0	16680	3000	0	0	521160	0	239880	0	0	0	0	0	0	0	888720	0	0	21360	509040	0	84240	0	37680	0	1920	0	68520	0	24720	42360	63840	960	0
AWCL	65	0	0	0	0	21960	0	630480	7680	171960	576240	700560	501480	1034400	464520	0	480	520560	28560	560520	580080	42960	22440	0	0	0	0	0	0	559680	392400	97320	56640	0	0	1230480	884520	2640	0	67440	14040	0	22320	0	960	0	0	0	0
AWCR	66	0	0	0	0	20880	0	11760	796200	69240	200160	233760	871680	213840	1139760	0	11160	0	210600	195480	438600	90960	97680	0	0	0	0	0	0	63120	955200	0	257760	0	0	479760	1455840	0	0	0	122760	0	0	5880	0	0	0	0	14280
BAGL	67	0	0	0	0	0	0	0	0	0	74040	0	0	114840	2040	0	0	422160	60840	119040	272760	0	248880	0	0	0	0	0	0	6000	0	0	0	0	0	0	0	0	0	0	0	68160	85800	114360	120000	147840	0	220440	91680
BAGR	68	0	0	0	0	80400	0	0	0	50640	0	0	0	66600	547440	0	0	42240	334320	433560	21600	317040	0	0	0	0	0	0	0	0	13920	0	0	0	0	149880	0	0	0	0	0	186000	93960	164880	22800	0	186240	101880	210240
BDUL	69	42480	0	0	0	0	0	0	0	0	0	0	0	0	0	600	14040	0	0	0	0	0	0	0	45720	0	0	0	0	0	0	0	0	116760	108240	0	0	0	0	0	0	0	0	0	0	54240	49440	0	0
BDUR	70	0	69960	0	0	0	0	0	0	0	0	0	0	0	0	0	56160	0	0	0	0	0	0	0	0	462720	0	0	0	0	0	0	0	0	10080	0	0	0	0	0	0	0	0	0	0	91920	186480	140520	0
CEPDL	71	12480	0	0	0	0	0	0	0	0	0	0	0	0	0	38040	0	37920	53160	0	0	0	0	5280	216000	0	0	0	0	0	0	0	0	0	0	12000	0	0	0	0	0	6720	0	0	0	0	0	55560	0
CEPDR	72	0	18600	0	0	0	0	0	0	0	0	0	0	0	0	0	0	36480	11400	0	0	0	0	0	0	119400	0	0	0	360	0	0	0	0	36240	0	0	0	0	0	0	0	78600	0	0	0	0	15840	47400
CEPVL	73	32160	0	0	0	0	0	0	0	4680	0	6000	0	2520	0	65280	0	0	83520	0	0	0	0	0	50280	0	0	0	0	0	0	38400	0	0	0	47160	0	41040	0	10920	0	59880	0	0	0	0	0	0	51480
CEPVR	74	0	0	0	0	0	0	0	0	0	42840	0	2160	14880	25320	0	75840	22680	0	0	5040	0	0	0	0	96600	0	0	0	0	0	0	39000	0	0	0	55080	0	39960	0	0	0	53760	0	0	0	52800	45480	0
DVA	75	243720	195240	0	164520	24360	110040	0	0	0	0	0	0	135840	45600	5520	0	0	0	0	0	413880	489600	0	0	2880	0	0	0	0	0	0	0	3240	121320	0	0	0	0	0	0	157560	40320	191880	31800	615960	643440	526680	423480
DVC	76	0	0	258720	124080	0	0	0	0	0	0	0	0	284880	390360	0	0	0	0	0	0	108360	0	0	0	0	0	0	0	0	0	0	0	0	0	0	0	0	0	0	0	0	0	408000	258600	0	0	0	13680
FLPL	77	24240	118320	151680	423240	0	0	0	0	0	0	0	0	720	0	0	0	0	0	0	0	0	0	0	0	0	0	0	0	0	0	0	0	0	0	0	0	0	0	0	0	0	0	188640	278280	0	0	0	211920
FLPR	78	20880	14280	78240	20280	0	0	0	0	0	0	0	0	0	0	0	0	0	0	0	2160	0	0	0	0	0	0	0	0	0	0	0	0	0	0	0	0	0	0	0	0	0	0	47160	34800	32640	0	38280	60960
HSNL	79	0	0	0	0	0	0	0	0	0	0	0	0	0	0	0	0	0	0	0	0	0	0	0	0	0	0	0	0	0	0	0	0	0	0	0	0	0	0	0	0	0	0	0	0	0	0	0	0
HSNR	80	0	0	0	0	0	0	0	0	0	0	0	0	0	0	0	0	0	0	0	0	0	0	0	0	0	0	0	0	0	0	0	0	0	0	0	0	0	0	0	0	0	0	0	0	0	0	0	0
IL1DL	81	0	0	0	0	0	0	52920	0	5400	0	11040	0	7560	0	20520	0	8880	13680	0	0	0	0	27600	0	0	0	0	0	0	0	0	0	0	0	21240	0	34320	0	47160	0	42360	0	0	0	0	0	0	57960
IL1DR	82	0	0	0	0	0	0	0	24600	0	5280	0	23520	1680	10920	0	0	20640	15240	0	16560	0	9600	38040	0	0	0	0	0	17040	0	0	0	0	0	0	13800	0	28560	0	0	0	27120	0	0	0	0	27000	20880
IL1L	83	0	0	0	0	0	0	77520	0	2520	0	0	0	15960	0	0	0	0	20880	0	0	0	0	35040	65400	0	0	0	0	0	5760	0	0	0	0	27000	0	23040	0	0	0	47040	0	0	0	0	0	0	0
IL1R	84	0	0	0	0	0	0	0	57480	0	6360	0	0	0	0	0	0	60720	0	0	0	0	0	66840	0	86520	0	0	0	0	0	0	0	0	0	0	72480	0	62880	0	0	0	51840	0	0	0	0	0	0
IL1VL	85	33360	0	0	0	0	0	0	0	0	0	0	0	0	28200	0	0	0	0	0	0	0	0	0	0	0	0	0	0	0	0	0	0	0	0	0	0	0	0	0	0	0	0	0	0	0	0	0	0
IL1VR	86	0	11280	0	0	0	0	0	0	0	0	0	0	0	0	0	0	0	0	0	0	0	0	0	0	0	0	0	0	0	0	0	0	0	0	0	0	0	0	0	0	0	0	0	0	0	0	0	0
IL2DL	87	0	0	0	0	0	0	0	0	1440	0	0	0	0	0	0	0	31920	37560	0	0	0	0	9000	0	0	0	0	0	0	480	0	0	0	0	8880	0	0	0	0	0	42600	0	0	0	0	0	0	23880
IL2DR	88	0	0	0	0	0	0	0	16200	0	0	0	1440	29520	0	0	0	36840	8520	0	4560	0	0	9360	0	0	0	0	0	4440	0	0	0	0	0	0	37680	0	3000	0	0	0	41280	0	0	0	0	18600	2520
IL2L	89	36360	0	0	0	0	0	11640	0	11160	0	0	0	9240	0	55680	0	3480	62640	1800	0	0	0	6240	0	0	0	0	0	0	25440	0	0	1080	0	15000	0	50880	0	19080	0	70560	0	0	0	0	0	0	0
IL2R	90	0	21000	0	0	0	0	0	72960	0	19560	0	0	19200	6120	0	32280	39720	0	0	12120	0	0	28920	0	0	0	0	0	32520	0	0	0	0	0	0	32280	0	58080	0	0	0	50040	0	0	0	0	0	0
IL2VL	91	43080	0	0	0	0	0	0	0	0	0	0	0	0	46920	0	0	0	0	0	0	0	0	0	0	0	0	0	0	0	0	0	0	0	0	0	0	0	0	0	0	0	0	0	0	0	0	0	0
IL2VR	92	0	11040	0	0	0	0	0	0	0	0	0	0	44760	0	0	0	0	0	0	0	0	0	0	0	0	0	0	0	0	0	0	0	0	0	0	0	0	0	0	0	0	0	0	0	0	0	0	0
OLLL	93	0	0	0	0	0	0	19920	0	0	0	0	0	1200	0	34440	0	49320	3720	0	0	0	0	11160	5160	0	0	0	0	0	0	0	0	0	0	35280	0	17880	0	17280	0	52920	0	0	0	0	0	29520	0
OLLR	94	0	9840	0	0	0	0	0	47640	0	5280	0	0	60360	3360	0	18240	11040	2040	0	2040	0	0	24720	0	0	0	0	0	73320	0	0	0	0	0	0	56160	0	45600	0	0	0	15120	0	0	0	0	0	73320
OLQDL	95	37200	0	0	0	0	0	13080	0	2520	0	0	0	0	0	14160	0	40320	39720	0	0	0	0	31200	0	0	0	0	0	0	0	0	0	24480	0	25440	0	6240	0	5400	0	84960	0	5280	0	6600	0	41760	40680
OLQDR	96	0	26160	0	0	0	0	0	33720	0	12720	0	4920	0	0	0	23640	29760	26880	0	26160	0	0	42840	0	0	0	0	0	24120	0	0	0	0	0	0	30720	0	38160	0	1080	0	15120	0	85560	0	0	27720	58080
OLQVL	97	173160	0	0	0	40320	0	0	0	0	0	0	0	0	5040	0	0	0	0	0	0	3240	0	0	31560	0	0	0	0	0	0	0	0	0	0	0	0	0	0	0	0	0	0	0	0	3840	0	0	61680
OLQVR	98	0	208800	0	0	0	7800	0	0	0	0	0	0	0	0	0	0	0	0	0	0	0	30960	0	0	0	0	0	0	0	0	0	0	0	0	0	0	0	0	0	0	0	66960	0	0	13680	8880	57120	0
PLNL	99	0	0	0	0	0	0	0	0	0	0	0	0	0	0	0	0	0	0	0	0	0	0	0	0	0	0	0	0	0	0	0	0	0	0	0	0	0	0	0	0	0	0	0	0	0	0	0	0
PLNR	100	0	0	0	0	0	0	0	0	0	0	0	0	0	0	0	0	0	0	0	0	0	0	0	0	0	0	0	0	0	0	0	0	0	0	0	0	0	0	0	0	0	0	0	0	0	0	0	0
PVCL	101	0	0	0	49800	0	0	0	0	0	0	0	0	0	0	0	0	0	0	19920	66240	0	0	0	0	0	0	0	0	0	0	0	0	0	1320	0	0	0	0	0	0	0	0	0	0	204480	242520	111600	23160
PVCR	102	8520	1680	0	119280	0	0	0	0	0	0	0	0	0	0	0	0	0	0	0	0	0	0	0	0	0	0	0	0	0	0	0	0	164160	0	0	0	0	0	0	0	0	0	206760	0	450000	201360	47640	125040
PVNL	103	0	0	0	0	0	0	0	0	0	0	0	0	0	0	0	0	0	0	0	0	0	0	0	0	0	0	0	0	0	0	0	0	0	0	0	0	0	0	0	0	0	0	0	0	0	0	0	0
PVNR	104	0	0	0	0	0	0	0	0	0	0	0	0	0	0	0	0	0	0	0	0	0	0	0	0	0	0	0	0	0	0	0	0	0	0	0	0	0	0	0	0	0	0	0	0	0	0	0	0
PVPL	105	246600	0	33480	0	151680	0	0	0	0	0	0	0	0	120720	0	0	0	0	0	0	7800	0	0	0	0	0	0	0	0	3600	0	0	135240	0	0	0	0	0	0	0	0	0	116160	181200	397320	968760	11520	232440
PVPR	106	0	274920	0	0	0	33480	0	0	0	0	0	0	16080	0	0	0	0	0	0	0	0	0	0	0	1320	0	0	0	0	240	0	0	0	239040	0	0	0	0	0	0	0	0	194280	26880	909240	631080	374400	39840
PVQL	107	24360	0	0	0	0	0	345720	0	0	0	395160	0	114000	0	267000	0	0	0	47400	0	0	0	237360	0	0	0	0	0	58800	0	0	0	265680	0	0	0	1337040	0	1153320	0	0	0	0	0	2160	0	0	0
PVQR	108	0	27720	0	0	0	3120	0	613200	0	0	0	413520	600	115440	23280	751920	0	0	0	37200	0	3360	276480	0	0	0	0	0	45120	120240	0	82800	180720	459600	0	0	18480	1120080	27960	1158480	0	0	0	18240	0	152520	0	0
PVR	109	38160	163680	0	0	0	0	0	0	0	0	0	0	0	0	0	0	0	0	0	0	0	0	0	326520	716400	0	0	0	0	0	0	0	0	0	0	0	0	0	0	0	0	0	11400	0	200040	58680	206280	32040
PVT	110	0	0	117480	38760	0	0	0	0	0	0	0	0	125760	168360	0	0	0	0	0	0	0	0	0	0	0	0	0	0	0	0	0	0	0	0	0	0	0	0	0	0	0	0	0	0	0	0	0	0
RIAL	111	40200	0	0	0	153120	0	0	0	5160	0	0	0	4680	203280	0	0	0	22320	600360	0	1070640	0	0	0	0	0	0	0	0	0	0	0	54240	0	12000	0	0	0	0	0	325320	0	127080	57120	0	0	0	0
RIAR	112	0	0	0	0	0	310680	0	0	0	0	0	0	60120	0	0	0	19920	3000	55320	414000	109200	1084800	0	0	0	0	0	0	0	0	0	0	0	46200	0	0	0	0	0	0	0	345960	95520	104400	0	0	0	0
RIBL	113	0	0	0	0	133920	4320	0	0	0	0	0	0	0	269040	0	0	162000	190560	701520	10800	493680	6120	0	0	0	0	0	0	0	0	0	0	0	0	0	0	31560	0	0	0	818280	224040	124800	0	16800	144360	2760	88080
RIBR	114	0	0	0	0	0	104640	0	0	0	0	0	0	178320	0	0	0	134280	48360	0	881040	0	644040	0	0	0	0	0	0	0	34560	0	0	0	0	0	0	0	0	0	0	0	852960	0	148320	121320	34440	53040	0
RICL	115	532440	689280	0	0	0	0	0	0	0	0	1440	0	18720	54120	19920	0	0	0	0	0	39360	0	0	0	52560	0	0	0	0	0	88680	0	44160	0	0	0	0	0	0	0	0	0	234600	299280	45120	24480	194640	132720
RICR	116	541920	698520	0	0	0	0	0	0	0	0	0	0	102240	0	0	81720	0	0	0	0	0	19080	0	0	87960	0	0	0	0	0	0	1800	0	100320	0	0	0	0	0	0	0	0	616080	286800	0	51240	0	107160
RID	117	109200	240	0	0	30360	0	0	0	53520	77280	32880	0	0	50880	149760	0	303960	586440	0	0	82320	0	0	0	0	0	0	0	0	44280	10320	0	161880	0	0	0	0	0	0	0	0	39000	381000	0	73920	330720	332040	421080
RIFL	118	216480	0	0	0	0	0	0	0	0	0	146760	0	29400	0	96240	10800	0	0	97560	0	0	0	33840	0	0	0	0	0	28440	0	0	0	983040	0	0	0	79200	0	383040	0	0	0	0	0	246600	0	0	16680
RIFR	119	0	133560	0	0	0	0	0	0	0	0	0	152280	0	79200	0	319440	0	0	0	62040	0	0	0	0	205680	0	0	0	0	8160	0	0	0	867360	0	0	0	135480	0	455760	0	0	0	0	18960	644520	0	9120
RIGL	120	0	0	35760	144360	0	0	0	0	0	0	0	0	23400	944880	0	0	0	0	98040	4800	324720	63840	0	0	0	0	0	0	0	0	0	0	0	0	0	0	0	0	0	0	0	0	0	6840	0	22200	0	71280
RIGR	121	0	0	171120	131400	0	0	0	0	0	0	0	0	579720	79320	0	0	0	0	0	87720	3120	754920	0	0	0	0	0	0	0	0	0	0	0	8160	0	0	0	0	0	0	0	25440	12360	0	364920	34800	63120	0
RIH	122	70200	54720	274080	105960	28080	83160	0	0	0	0	0	0	0	0	0	0	61200	50640	399960	147000	367560	346800	0	0	0	0	0	0	0	0	0	0	0	0	0	0	0	0	0	0	9240	0	18840	8760	720	0	0	150960
RIML	123	329520	0	0	0	0	0	0	0	0	0	0	0	188160	1150920	0	0	0	0	206880	0	643320	0	0	0	0	0	0	0	0	0	0	0	192240	0	0	0	11760	0	0	0	83640	0	175560	891120	210720	134040	19320	29880
RIMR	124	0	379080	0	0	0	0	0	0	0	0	0	0	847920	200160	0	0	0	0	0	77640	0	861600	0	0	0	0	0	0	0	0	0	0	0	75720	0	0	0	17640	0	0	0	92640	719760	105000	123600	141600	14760	49800
RIPL	125	0	0	0	0	0	0	0	0	0	0	0	0	0	0	0	0	0	0	0	0	0	0	0	0	0	0	0	0	0	0	0	0	0	0	0	0	0	0	0	0	0	0	0	0	9480	0	0	0
RIPR	126	0	0	0	0	0	0	0	0	0	0	0	0	0	0	0	0	0	0	0	0	0	0	0	0	0	0	0	0	0	0	0	0	0	0	0	0	0	0	0	0	0	0	0	0	0	0	0	0
RIR	127	30240	0	0	0	804840	477120	0	0	1560	0	7080	0	3360	113280	4920	0	0	0	177840	58440	354960	707400	37800	109200	0	0	0	0	2160	90120	0	0	114480	6480	0	0	0	0	0	0	117600	43680	69120	0	287760	164520	46440	30360
RIS	128	0	0	64200	111720	0	0	0	0	0	0	0	17400	0	480	0	0	5760	0	83880	622440	0	0	0	0	0	0	0	0	0	0	0	0	9360	61800	0	0	0	0	0	0	0	32880	32280	0	14520	64560	0	0
RIVL	129	29640	246720	0	0	0	0	0	0	0	0	0	0	764040	15240	0	0	0	25920	38760	0	0	0	0	4080	0	0	0	0	0	0	0	0	0	0	0	0	0	0	0	0	79680	0	335640	14520	9240	4920	42600	1440
RIVR	130	354000	57000	0	0	0	0	0	0	0	0	0	0	85680	391560	0	0	78120	0	0	4440	0	0	0	0	0	0	0	0	0	0	0	0	0	0	0	1800	0	0	0	0	0	66000	7920	316320	178200	6480	1440	62400
RMDDL	131	0	6960	0	0	0	0	0	0	0	0	0	0	0	0	0	16200	0	0	0	0	0	0	0	0	121320	0	0	0	0	0	0	0	0	0	0	0	0	120	0	0	0	0	153960	38280	0	0	0	0
RMDDR	132	0	0	0	0	0	0	0	0	0	0	0	0	0	0	0	0	0	0	0	0	0	0	0	0	0	0	0	0	0	0	0	0	0	0	0	0	0	0	0	0	0	0	0	131040	0	0	0	0
RMDL	133	0	3000	0	0	0	0	0	0	0	0	0	0	8040	0	0	0	0	0	0	0	0	0	0	36720	0	0	0	0	0	0	0	0	0	0	0	0	0	0	0	0	0	0	43080	9960	0	0	0	0
RMDR	134	0	0	0	0	0	0	0	0	0	0	0	0	0	0	0	0	0	0	0	0	0	0	0	0	6960	0	0	0	0	0	0	0	0	0	0	0	0	0	0	0	0	0	240	74280	0	0	0	0
RMDVL	135	0	63720	0	0	0	0	0	0	0	0	0	0	0	0	0	0	3240	2400	0	0	0	0	0	0	0	0	0	0	0	0	0	0	0	0	8280	0	0	0	0	0	0	0	180240	52200	0	0	32280	24120
RMDVR	136	31800	0	0	0	0	0	0	0	0	3720	0	0	3840	0	0	0	13080	0	0	0	0	0	0	0	0	0	0	0	1920	0	0	0	0	0	0	0	0	0	0	0	0	47280	5280	225360	0	0	38280	0
RMED	137	0	0	0	0	0	0	0	0	0	0	0	0	0	0	0	0	0	0	0	0	0	0	0	0	0	0	0	0	0	0	0	0	0	0	0	0	0	0	0	0	0	0	0	0	0	0	0	0
RMEL	138	0	0	0	0	0	0	0	0	0	0	0	0	0	0	0	0	0	0	0	0	0	0	0	0	0	0	0	0	0	0	0	0	0	0	0	0	0	0	0	0	0	0	0	0	0	0	0	0
RMER	139	0	0	0	0	0	0	0	0	0	0	0	0	0	0	0	0	0	0	0	0	0	0	0	0	0	0	0	0	0	0	0	0	0	0	0	0	0	0	0	0	0	0	0	0	0	0	0	0
RMEV	140	0	0	0	0	28080	0	0	0	1560	0	0	0	23400	74160	0	0	0	0	0	0	840	0	0	0	0	0	0	0	0	0	0	0	126360	0	0	0	0	0	0	0	129360	0	0	0	55560	0	0	0
RMFL	141	0	0	0	0	0	0	0	0	0	0	0	0	0	0	0	0	0	0	0	0	0	0	0	0	0	0	0	0	0	0	0	0	0	0	0	0	0	0	0	0	0	0	0	0	0	0	0	0
RMFR	142	0	0	0	0	0	0	0	0	0	0	0	0	0	0	0	0	0	0	0	0	0	0	0	0	0	0	0	0	0	0	0	0	0	0	0	0	0	0	0	0	0	0	0	0	0	0	0	0
RMGL	143	215880	0	0	0	0	0	38280	0	0	0	29400	0	0	99120	456600	0	0	0	0	0	0	0	0	0	0	0	0	0	0	0	0	0	178800	0	0	0	11640	0	46920	0	0	0	21360	2880	53880	0	0	16200
RMGR	144	0	161880	0	0	0	0	0	54960	0	0	0	0	60480	0	0	583680	0	0	0	0	0	0	0	0	59520	0	0	0	0	0	0	0	0	70680	0	0	0	409080	0	4680	0	0	120	23160	0	99120	11160	0
RMHL	145	0	0	0	0	0	0	0	0	0	0	0	0	0	0	0	0	0	0	0	0	0	0	0	0	0	0	0	0	0	0	0	0	0	0	0	0	0	0	0	0	0	0	0	0	0	0	0	0
RMHR	146	0	0	0	0	0	0	0	0	0	0	0	0	0	0	0	0	0	0	0	0	0	0	0	0	0	0	0	0	0	0	0	0	0	0	0	0	0	0	0	0	0	0	0	0	0	0	0	0
SAADL	147	203760	37080	234000	125640	0	0	0	0	0	0	0	0	354240	261960	0	5040	0	13200	0	0	0	0	0	0	154200	0	0	0	0	0	0	0	0	0	0	0	0	0	0	0	0	0	140040	93840	0	0	23760	15120
SAADR	148	56760	466440	477960	121800	0	5160	0	0	0	0	0	0	323880	347280	0	0	12240	0	0	0	0	72240	0	123120	0	0	0	0	0	0	0	0	0	0	0	0	0	0	0	0	0	0	155640	188640	0	0	2280	115080
SAAVL	149	88080	362280	0	45000	0	0	44880	0	3360	0	0	0	83640	107280	0	43320	0	125640	0	0	90480	0	1800	0	0	0	0	0	0	0	0	78720	0	0	31200	0	0	0	0	3240	55320	0	914520	279600	0	36720	32400	54120
SAAVR	150	300240	0	118320	0	0	0	0	6000	17280	2400	0	0	54600	122040	0	0	67560	0	0	0	0	0	0	0	0	0	0	0	41160	0	115080	0	0	0	0	0	41640	0	31200	0	0	61080	408840	976440	0	0	6840	46560
SDQL	151	0	0	0	0	0	0	0	0	0	0	0	0	0	0	0	0	0	0	0	0	0	0	0	0	0	0	0	0	0	0	0	0	0	0	0	0	0	0	0	0	0	0	0	0	0	0	0	0
SDQR	152	0	0	0	0	0	0	0	0	0	0	0	0	0	0	0	0	0	0	0	0	0	0	0	0	0	0	0	0	0	0	0	0	0	0	0	0	0	0	0	0	0	0	0	0	0	0	0	0
SIADL	153	0	61920	0	0	0	0	0	0	0	0	0	0	0	420840	0	16080	0	0	0	0	178440	0	13200	0	89280	0	0	0	0	0	0	0	0	23520	0	0	0	24600	0	0	0	0	1560	187920	0	97200	0	0
SIADR	154	15840	9720	0	0	0	89280	840	0	0	0	0	0	300960	0	27120	0	0	0	0	0	0	131640	5160	126360	0	0	0	0	0	0	0	0	3360	10680	0	0	4800	0	0	0	0	0	58680	0	103920	0	5400	0
SIAVL	155	45240	0	0	0	0	0	0	0	0	0	0	0	0	18120	0	0	0	0	0	0	0	0	0	0	0	0	0	0	1200	0	0	0	66240	0	0	0	0	0	0	0	0	0	57240	0	0	37080	0	0
SIAVR	156	0	45960	0	0	0	0	0	19320	0	0	0	0	6960	0	0	0	0	0	0	0	0	6240	0	0	0	0	0	0	0	0	0	0	0	283200	0	0	0	0	0	0	0	0	0	108120	174240	1080	0	0
SIBDL	157	191280	3840	0	0	0	0	0	29400	131160	0	0	0	57240	19680	0	27240	0	0	120000	0	51960	0	37560	0	41160	0	0	0	0	0	0	0	0	24840	0	0	0	17880	2160	0	88800	0	34800	91320	31080	121080	39480	9960
SIBDR	158	19560	267600	0	0	0	0	2040	0	0	33240	0	0	33720	0	23400	0	0	0	0	128400	64200	83040	12720	74760	0	0	0	0	0	0	0	0	43560	0	0	0	6840	0	8640	4440	0	68280	59400	54000	65400	0	25440	19920
SIBVL	159	244560	46560	0	0	0	0	0	0	0	0	0	0	74520	57840	0	53640	0	0	0	0	6960	13200	0	0	70920	0	0	0	0	0	0	0	112560	0	0	0	0	0	0	0	0	0	0	0	22440	66960	234360	12840
SIBVR	160	19800	227520	0	0	0	0	0	0	0	0	0	0	152880	53640	0	0	0	0	0	0	30240	0	0	0	0	0	0	0	0	0	0	0	3840	101400	0	0	0	0	0	0	0	0	34200	4080	38160	99840	28080	197760
SMBDL	161	61320	5880	0	22080	52560	0	0	0	0	0	0	0	0	234480	0	0	0	0	0	0	437160	100680	0	0	137640	0	0	0	0	0	0	0	112680	0	0	0	0	0	0	0	0	0	12600	120240	0	2160	0	2760
SMBDR	162	0	172320	0	360	0	21600	0	0	0	0	0	0	318360	0	0	0	0	0	0	0	3000	577080	4680	75960	0	0	0	0	0	0	0	0	0	165960	0	0	0	0	0	0	0	0	42720	0	0	0	29760	0
SMBVL	163	77640	0	0	0	324360	0	130800	0	0	0	162360	0	0	2160	178200	0	0	0	153360	0	716640	40200	0	0	0	0	0	0	70920	0	0	0	705240	0	0	0	68640	0	21720	0	0	0	840	0	52800	0	0	0
SMBVR	164	0	111720	0	0	0	246120	0	507240	0	0	0	206760	25920	40200	0	255120	0	0	6720	136680	4200	1090080	0	0	0	0	0	0	0	81960	0	0	0	736320	0	0	0	82680	0	2760	0	0	0	0	4800	42000	0	0
SMDDL	165	22080	31320	0	0	0	0	0	0	0	0	0	0	3360	805560	0	41880	0	0	0	0	0	0	20280	0	0	0	0	0	0	0	0	0	0	3240	0	0	0	13680	0	0	0	0	91080	560040	0	1920	0	0
SMDDR	166	22680	5160	0	0	0	0	0	0	0	0	0	0	709680	0	30600	0	0	0	0	0	0	2760	6120	0	0	0	0	0	0	0	0	0	0	0	0	0	6720	0	1200	0	0	0	612240	85320	7320	0	0	0
SMDVL	167	0	180960	0	120120	0	0	0	0	0	0	0	0	0	173040	0	0	0	4560	0	0	0	0	0	0	0	0	0	0	0	0	0	0	0	0	0	0	0	0	0	0	13920	0	198120	65400	0	0	32880	0
SMDVR	168	173640	0	90720	0	0	0	0	0	0	0	0	0	48480	0	0	0	20640	14520	0	0	0	0	0	0	17400	0	0	0	0	0	0	0	0	0	0	0	0	0	0	0	0	178680	46920	223920	0	0	0	149520
URADL	169	480	0	0	0	0	0	0	0	0	0	0	0	0	0	10680	0	0	0	0	0	0	0	0	0	0	0	0	0	0	0	0	0	9120	0	0	0	0	0	0	0	0	0	0	0	42840	0	52680	0
URADR	170	0	0	0	0	0	0	0	0	0	0	0	0	0	0	0	0	3480	0	0	0	0	0	0	0	0	0	0	0	0	0	0	0	0	0	0	0	0	6240	0	0	0	0	0	0	0	9360	2880	49920
URAVL	171	19080	0	0	0	0	0	0	0	0	0	0	0	0	112800	0	0	0	0	0	0	0	0	0	0	0	0	0	0	0	0	0	0	0	0	0	0	0	0	0	0	0	0	0	0	0	0	0	0
URAVR	172	0	10800	0	0	0	0	0	0	0	0	0	0	59640	0	0	0	0	0	0	0	0	0	0	0	0	0	0	0	0	0	0	0	0	0	0	0	0	0	0	0	0	0	0	0	0	0	0	0
URBL	173	197880	0	0	0	0	0	29880	0	0	0	0	0	480	0	0	0	0	0	0	0	0	0	53520	258240	0	0	0	0	0	0	0	0	0	0	0	0	2640	0	11760	0	0	0	3240	0	52560	0	16680	97560
URBR	174	0	21960	0	0	0	0	0	0	0	0	0	0	10320	0	0	0	0	0	0	0	0	0	0	0	237720	0	0	0	0	0	0	0	0	0	0	0	0	0	0	0	0	0	0	0	0	0	99480	70440
URXL	175	238920	0	0	0	546720	0	19080	0	53520	0	0	0	25200	72480	97560	0	29760	36840	107760	0	93240	0	84120	57480	0	0	0	0	39600	0	0	0	192840	0	0	0	21480	0	0	0	1107960	0	0	0	8520	0	26400	0
URXR	176	0	80760	0	0	0	464040	0	20640	0	25680	0	28920	8640	0	0	99240	32640	18360	0	57600	0	55800	3480	0	69600	0	0	0	0	44640	0	0	0	326880	0	0	0	38280	0	7920	0	1245360	0	11640	27840	0	1560	1440
URYDL	177	95280	0	0	0	0	0	18960	0	0	0	5760	0	480	52440	15600	0	18600	16080	0	0	39720	0	20040	0	0	0	0	0	0	0	0	0	10560	0	21480	0	17400	0	4920	0	36600	0	40440	1920	36240	3720	117000	83520
URYDR	178	0	53400	0	0	0	0	0	20160	0	6480	0	15720	64680	5880	0	7920	6840	0	0	34680	0	0	32640	0	0	0	0	0	10320	0	0	0	0	12000	0	11760	0	37560	0	2520	0	5760	4920	29520	0	16320	0	94920
URYVL	179	112200	0	0	0	25560	0	0	0	0	0	0	0	0	199200	0	0	0	0	0	0	11040	0	0	0	0	0	0	0	0	0	0	0	0	0	0	0	0	0	0	0	9840	0	0	0	15600	0	0	39960
URYVR	180	0	135720	0	0	0	240	0	0	0	0	0	0	100080	0	0	0	0	0	0	0	0	43680	0	0	25200	0	0	0	0	0	0	0	0	4440	0	0	0	0	0	0	0	42240	40560	0	31320	3240	136440	0
BWM-DL01	181	0	0	0	0	0	0	0	0	0	0	0	0	0	0	0	0	0	0	0	0	0	0	0	0	0	0	0	0	0	0	0	0	0	0	0	0	0	0	0	0	0	0	0	0	0	0	0	0
BWM-DL02	182	0	0	0	0	0	0	0	0	0	0	0	0	0	0	0	0	0	0	0	0	0	0	0	0	0	0	0	0	0	0	0	0	0	0	0	0	0	0	0	0	0	0	0	0	0	0	0	0
BWM-DL03	183	0	0	0	0	0	0	0	0	0	0	0	0	0	0	0	0	0	0	0	0	0	0	0	0	0	0	0	0	0	0	0	0	0	0	0	0	0	0	0	0	0	0	0	0	0	0	0	0
BWM-DL04	184	0	0	0	0	0	0	0	0	0	0	0	0	0	0	0	0	0	0	0	0	0	0	0	0	0	0	0	0	0	0	0	0	0	0	0	0	0	0	0	0	0	0	0	0	0	0	0	0
BWM-DL05	185	0	0	0	0	0	0	0	0	0	0	0	0	0	0	0	0	0	0	0	0	0	0	0	0	0	0	0	0	0	0	0	0	0	0	0	0	0	0	0	0	0	0	0	0	0	0	0	0
BWM-DL06	186	0	0	0	0	0	0	0	0	0	0	0	0	0	0	0	0	0	0	0	0	0	0	0	0	0	0	0	0	0	0	0	0	0	0	0	0	0	0	0	0	0	0	0	0	0	0	0	0
BWM-DL07	187	0	0	0	0	0	0	0	0	0	0	0	0	0	0	0	0	0	0	0	0	0	0	0	0	0	0	0	0	0	0	0	0	0	0	0	0	0	0	0	0	0	0	0	0	0	0	0	0
BWM-DL08	188	0	0	0	0	0	0	0	0	0	0	0	0	0	0	0	0	0	0	0	0	0	0	0	0	0	0	0	0	0	0	0	0	0	0	0	0	0	0	0	0	0	0	0	0	0	0	0	0
BWM-DR01	189	0	0	0	0	0	0	0	0	0	0	0	0	0	0	0	0	0	0	0	0	0	0	0	0	0	0	0	0	0	0	0	0	0	0	0	0	0	0	0	0	0	0	0	0	0	0	0	0
BWM-DR02	190	0	0	0	0	0	0	0	0	0	0	0	0	0	0	0	0	0	0	0	0	0	0	0	0	4560	0	0	0	0	0	0	0	0	0	0	0	0	0	0	0	0	0	0	0	0	0	0	0
BWM-DR03	191	0	0	0	0	0	0	0	0	0	0	0	0	0	0	0	0	0	0	0	0	0	0	0	0	0	0	0	0	0	0	0	0	0	0	0	0	0	0	0	0	0	0	0	0	0	0	0	0
BWM-DR04	192	0	0	0	0	0	0	0	0	0	0	0	0	0	0	0	0	0	0	0	0	0	0	0	0	30240	0	0	0	0	0	0	0	0	0	0	0	0	0	0	0	0	0	0	0	0	0	0	0
BWM-DR05	193	0	0	0	0	0	0	0	0	0	0	0	0	0	0	0	0	0	0	0	0	0	0	0	0	0	0	0	0	0	0	0	0	0	0	0	0	0	0	0	0	0	0	0	0	0	0	0	0
BWM-DR06	194	0	0	0	0	0	0	0	0	0	0	0	0	0	0	0	0	0	0	0	0	0	0	0	0	0	0	0	0	0	0	0	0	0	0	0	0	0	0	0	0	0	0	0	0	0	0	0	0
BWM-DR07	195	0	0	0	0	0	0	0	0	0	0	0	0	0	0	0	0	0	0	0	0	0	0	0	0	0	0	0	0	0	0	0	0	0	0	0	0	0	0	0	0	0	0	0	0	0	0	0	0
BWM-DR08	196	0	0	0	0	0	0	0	0	0	0	0	0	0	0	0	0	0	0	0	0	0	0	0	0	0	0	0	0	0	0	0	0	0	0	0	0	0	0	0	0	0	0	0	0	0	0	0	0
BWM-VL01	197	0	0	0	0	0	0	0	0	0	0	0	0	0	0	0	0	0	0	0	0	0	0	0	0	0	0	0	0	0	0	0	0	0	0	0	0	0	0	0	0	0	0	0	0	0	0	0	0
BWM-VL02	198	1440	0	0	0	0	0	0	0	0	0	0	0	0	0	0	0	0	0	0	0	0	0	0	5160	0	0	0	0	0	0	0	0	0	0	0	0	0	0	0	0	0	0	0	0	0	0	0	0
BWM-VL03	199	0	0	0	0	0	0	0	0	0	0	0	0	0	0	0	0	0	0	0	0	0	0	0	0	0	0	0	0	0	0	0	0	0	0	0	0	0	0	0	0	0	0	0	0	0	0	0	0
BWM-VL04	200	0	0	0	0	0	0	0	0	0	0	0	0	0	0	0	0	0	0	0	0	0	0	0	0	0	0	0	0	0	0	0	0	0	0	0	0	0	0	0	0	0	0	0	0	0	0	0	0
BWM-VL05	201	0	0	0	0	0	0	0	0	0	0	0	0	0	0	0	0	0	0	0	0	0	0	0	0	0	0	0	0	0	0	0	0	0	0	0	0	0	0	0	0	0	0	0	0	0	0	0	0
BWM-VL06	202	0	0	0	0	0	0	0	0	0	0	0	0	0	0	0	0	0	0	0	0	0	0	0	0	0	0	0	0	0	0	0	0	0	0	0	0	0	0	0	0	0	0	0	0	0	0	0	0
BWM-VL07	203	0	0	0	0	0	0	0	0	0	0	0	0	0	0	0	0	0	0	0	0	0	0	0	0	0	0	0	0	0	0	0	0	0	0	0	0	0	0	0	0	0	0	0	0	0	0	0	0
BWM-VL08	204	0	0	0	0	0	0	0	0	0	0	0	0	0	0	0	0	0	0	0	0	0	0	0	0	0	0	0	0	0	0	0	0	0	0	0	0	0	0	0	0	0	0	0	0	0	0	0	0
BWM-VR01	205	0	0	0	0	0	0	0	0	0	0	0	0	0	0	0	0	0	0	0	0	0	0	0	0	0	0	0	0	0	0	0	0	0	0	0	0	0	0	0	0	0	0	0	0	0	0	0	0
BWM-VR02	206	0	0	0	0	0	0	0	0	0	0	0	0	0	0	0	0	0	0	0	0	0	0	0	0	0	0	0	0	0	0	0	0	0	0	0	0	0	0	0	0	0	0	0	0	0	0	0	0
BWM-VR03	207	0	0	0	0	0	0	0	0	0	0	0	0	0	0	0	0	0	0	0	0	0	0	0	0	0	0	0	0	0	0	0	0	0	0	0	0	0	0	0	0	0	0	0	0	0	0	0	0
BWM-VR04	208	0	0	0	0	0	0	0	0	0	0	0	0	0	0	0	0	0	0	0	0	0	0	0	0	0	0	0	0	0	0	0	0	0	0	0	0	0	0	0	0	0	0	0	0	0	0	0	0
BWM-VR05	209	0	0	0	0	0	0	0	0	0	0	0	0	0	0	0	0	0	0	0	0	0	0	0	0	0	0	0	0	0	0	0	0	0	0	0	0	0	0	0	0	0	0	0	0	0	0	0	0
BWM-VR06	210	0	0	0	0	0	0	0	0	0	0	0	0	0	0	0	0	0	0	0	0	0	0	0	0	0	0	0	0	0	0	0	0	0	0	0	0	0	0	0	0	0	0	0	0	0	0	0	0
BWM-VR07	211	0	0	0	0	0	0	0	0	0	0	0	0	0	0	0	0	0	0	0	0	0	0	0	0	0	0	0	0	0	0	0	0	0	0	0	0	0	0	0	0	0	0	0	0	0	0	0	0
BWM-VR08	212	0	0	0	0	0	0	0	0	0	0	0	0	0	0	0	0	0	0	0	0	0	0	0	0	0	0	0	0	0	0	0	0	0	0	0	0	0	0	0	0	0	0	0	0	0	0	0	0
CEPshDL	213	0	0	0	0	0	0	0	0	0	0	0	0	0	0	0	0	0	0	0	0	0	0	0	0	0	0	0	0	0	0	0	0	0	0	0	0	0	0	0	0	0	0	0	0	0	0	0	0
CEPshDR	214	0	0	0	0	0	0	0	0	0	0	0	0	0	0	0	0	0	0	0	0	0	0	0	0	0	0	0	0	0	0	0	0	0	0	0	0	0	0	0	0	0	0	0	0	0	0	0	0
CEPshVL	215	0	0	0	0	0	0	0	0	0	0	0	0	0	0	0	0	0	0	0	0	0	0	0	0	0	0	0	0	0	0	0	0	0	0	0	0	0	0	0	0	0	0	0	0	0	0	0	0
CEPshVR	216	0	0	0	0	0	0	0	0	0	0	0	0	0	0	0	0	0	0	0	0	0	0	0	0	0	0	0	0	0	0	0	0	0	0	0	0	0	0	0	0	0	0	0	0	0	0	0	0
GLRDL	217	0	0	0	0	0	0	0	0	0	0	0	0	0	0	0	0	0	0	0	0	0	0	0	0	0	0	0	0	0	0	0	0	0	0	0	0	0	0	0	0	0	0	0	0	0	0	0	0
GLRDR	218	0	0	0	0	0	0	0	0	0	0	0	0	0	0	0	0	0	0	0	0	0	0	0	0	0	0	0	0	0	0	0	0	0	0	0	0	0	0	0	0	0	0	0	0	0	0	0	0
GLRL	219	0	0	0	0	0	0	0	0	0	0	0	0	0	0	0	0	0	0	0	0	0	0	0	0	0	0	0	0	0	0	0	0	0	0	0	0	0	0	0	0	0	0	0	0	0	0	0	0
GLRR	220	0	0	0	0	0	0	0	0	0	0	0	0	0	0	0	0	0	0	0	0	0	0	0	0	0	0	0	0	0	0	0	0	0	0	0	0	0	0	0	0	0	0	0	0	0	0	0	0
GLRVL	221	0	0	0	0	0	0	0	0	0	0	0	0	0	0	0	0	0	0	0	0	0	0	0	0	0	0	0	0	0	0	0	0	0	0	0	0	0	0	0	0	0	0	0	0	0	0	0	0
GLRVR	222	0	0	0	0	0	0	0	0	0	0	0	0	0	0	0	0	0	0	0	0	0	0	0	0	0	0	0	0	0	0	0	0	0	0	0	0	0	0	0	0	0	0	0	0	0	0	0	0
[truncated: 174 more columns]

## Sheet: L1_1_normalized
		ADAL	ADAR	ADEL	ADER	ADFL	ADFR	ADLL	ADLR	AFDL	AFDR	AIAL	AIAR	AIBL	AIBR	AIML	AIMR	AINL	AINR	AIYL	AIYR	AIZL	AIZR	ALA	ALML	ALMR	ALNL	ALNR	AQR	ASEL	ASER	ASGL	ASGR	ASHL	ASHR	ASIL	ASIR	ASJL	ASJR	ASKL	ASKR	AUAL	AUAR	AVAL	AVAR	AVBL	AVBR	AVDL	AVDR
		1	2	3	4	5	6	7	8	9	10	11	12	13	14	15	16	17	18	19	20	21	22	23	24	25	26	27	28	29	30	31	32	33	34	35	36	37	38	39	40	41	42	43	44	45	46	47	48
ADAL	1	0	0.943243	1.23734	0	0	0	0.26279	0	0	0	0	0	0	0.643382	0.0922648	0	0	0	0	0	0.0774365	0	0	1.63276	0	0	0	0	0.0930886	0	0	0	6.7897	0	0	0	0.0271852	0	0.845211	0	0	0.0749651	2.749	3.14194	2.12621	0.754594	0.742237	3.00108
ADAR	2	0.943243	0	0.0502513	0.79496	0	0.123569	0	0.981137	0	0	0	0	0.724114	0.112036	0	0	0	0	0	0	0.604664	0.233957	0	0	1.5858	0	0	0	0	0	0	0	0	6.55739	0	0	0	0	0	0.33446	0	0.0156521	4.49296	0.946538	1.22251	1.94745	1.64264	0.547822
ADEL	3	1.23734	0.0502513	0	4.56463	0	0	0	0	0	0	0	0	0	0.0411896	0	0	0	0	0	0	0	0	0	0	0	0	0	0	0	0	0	0	0	0	0	0	0	0	0	0	0	0	0.60384	2.11962	0	0	0	0.724937
ADER	4	0	0.79496	4.56463	0	0	0	0	0	0	0	0	0	0	0	0	0	0	0	0	0	0	0	0	0	0	0	0	0	0	0	0	0	0	0	0	0	0	0	0	0	0	0	0.967132	0.724114	0	0	0	0.0790841
ADFL	5	0	0	0	0	0	0.9383	0	0	2.0776	0	1.14507	0	0.384711	0.220776	0	0	0	0.00329517	7.64809	0.308922	8.34667	0.063432	0	0	0	0	0	0	1.23816	1.43422	0.107917	0	0.943243	0	0	0	0	0	0	0	4.66514	0.102974	0	0	0.308098	0	0.117802	0
ADFR	6	0	0.123569	0	0	0.9383	0	0	0	0	0.893815	0	1.65006	0.338579	0.285856	0	0	0	0	0	3.68565	0.280089	13.8199	0	0	0	0	0	0	0.091441	3.19384	0	0	0	0.758713	0	0	0	0	0	0	0	4.77717	0	0	0	0.250433	0.0280089	0.378945
ADLL	7	0.26279	0	0	0	0	0	0	0.807317	0	0	1.66818	0.00659034	2.15092	0	0.0131807	0	0	0	0	0	0	0	2.24648	0.146635	0	0	0	0	0.494276	0	0	0	0.402011	0	0.906996	0.369059	0.79496	0	8.14896	1.19779	0	0	0	0	0	0	0.244666	0
ADLR	8	0	0.981137	0	0	0	0	0.807317	0	0	0	0	1.28841	0	3.40062	0	0	0	0	0	0	0	0	3.871	0	0.106269	0	0	0	0	2.03642	0	0	0	1.15166	0	0.79496	0	0.457205	0	7.89852	0	0	0	0	0	0	0	0.200182
AFDL	9	0	0	0	0	2.0776	0	0	0	0	0.202653	0.0469562	0	2.17152	0	0	0	0.913586	10.1269	12.6131	0.729056	1.45482	0	0	0	0	0	0	0	0.267733	4.45837	0	0	0	0	2.20529	0	0	0	0	0	4.54157	0	0	0	0	0	0	0
AFDR	10	0	0	0	0	0	0.893815	0	0	0.202653	0	0	0	0	1.81482	0	0	8.45623	1.00173	0	11.786	0	0.956423	0	0	0	0	0	0	1.52484	0	0	0	0	0	0	0.123569	0	0	0	0	0.0494276	6.86302	0	0	0	0	0	0
AIAL	11	0	0	0	0	1.14507	0	1.66818	0	0.0469562	0	0	0.0972075	9.72405	0	4.31008	0.154873	0.654915	0.019771	0.402835	0	2.22918	0	0	0	0	0	0	0	1.28429	2.83961	5.06962	0	3.35448	0	2.76135	0.234781	2.6452	0	7.13322	0	0	0	0	0	0	0	0	0
AIAR	12	0	0	0	0	0	1.65006	0.00659034	1.28841	0	0	0.0972075	0	0	8.58227	0	4.27054	0	0.679629	0	0.0972075	0	2.57188	0	0	0	0	0	0	1.59816	2.26461	0	6.34403	0	2.98131	0	1.64429	0	1.78598	0	9.6392	0	0	0	0	0	0	0	0
AIBL	13	0	0.724114	0	0	0.384711	0.338579	2.15092	0	2.17152	0	9.72405	0	0	1.37738	0.0543703	0	3.13865	0.949009	0.958071	0.0181234	0.209243	4.16015	0	0	0	0	0	0	8.81376	2.60895	2.11138	0	3.15101	0	1.3955	0	0	0	2.51586	0	0.211715	0.481919	3.85123	0.104622	1.76951	0	0.807317	0.377297
AIBR	14	0.643382	0.112036	0.0411896	0	0.220776	0.285856	0	3.40062	0	1.81482	0	8.58227	1.37738	0	0	0	0.0972075	2.24566	0.133454	0.984432	2.49774	0.218305	0	0	0	0	0	0	1.37409	10.3559	0	1.97381	0.304803	2.71522	0	2.00511	0	0.103798	0	3.20867	0.00659034	0.253728	0	2.16575	0.0304803	1.68054	0.237252	0.643382
AIML	15	0.0922648	0	0	0	0	0	0.0131807	0	0	0	4.31008	0	0.0543703	0	0	0.673039	0	0	0.483566	0	0	0	0.0518989	0.164759	0	0	0	0	0.0172996	0	3.35778	0	0.621963	0	0	0	6.62659	0.728233	0.280913	0	0	0	0	0	0	0	0.151578	0
AIMR	16	0	0	0	0	0	0	0	0	0	0	0.154873	4.27054	0	0	0.673039	0	0	0	0	0.063432	0	0.0527227	0.091441	0	0.50828	0	0	0	0	0	0	3.67659	0.784251	0.529699	0	0	0.766951	7.44708	0	1.69372	0	0	0	0	0	0	0	0.282561
AINL	17	0	0	0	0	0	0	0	0	0.913586	8.45623	0.654915	0	3.13865	0.0972075	0	0	0	3.93443	1.09894	0.947361	0	0	0	0.0741413	0	0	0	0	0.995141	0	1.41775	0	0	0	0.437434	0.129335	0.427548	0	1.36832	0	2.45161	8.05999	0	0	0	0	0.386359	0
AINR	18	0	0	0	0	0.00329517	0	0	0	10.1269	1.00173	0.019771	0.679629	0.949009	2.24566	0	0	3.93443	0	0.495923	0.466267	0	0	0	0	0	0	0	0	0	2.70781	0	0.727409	0	0	1.98699	0.0988551	0	0.315513	0	1.06599	8.19179	1.34443	0.0387183	0	0	0	0	0.502513
AIYL	19	0	0	0	0	7.64809	0	0	0	12.6131	0	0.402835	0	0.958071	0.133454	0.483566	0	1.09894	0.495923	0	0.74059	5.92307	0	0	0	0	0	0	0	5.66275	3.32483	0.0782603	0	0.453086	0	0.440729	0	0	0	0	0	8.04269	0	0	0	0.236428	0	0	0
AIYR	20	0	0	0	0	0.308922	3.68565	0	0	0.729056	11.786	0	0.0972075	0.0181234	0.984432	0	0.063432	0.947361	0.466267	0.74059	0	0.385535	9.40771	0	0	0	0	0	0	4.27466	7.5723	0	0	0	0.124393	0	3.43439	0	0	0	0.0156521	0.359997	9.55187	0	0	0	0.198534	0	0
AIZL	21	0.0774365	0.604664	0	0	8.34667	0.280089	0	0	1.45482	0	2.22918	0	0.209243	2.49774	0	0	0	0	5.92307	0.385535	0	2.24401	0	0	0	0	0	0	1.23898	2.43513	0.939947	0	1.39221	0	0	0	0	0	0	0	0.578302	0.203477	0	0.647501	1.34278	0	0.115331	0
AIZR	22	0	0.233957	0	0	0.063432	13.8199	0	0	0	0.956423	0	2.57188	4.16015	0.218305	0	0.0527227	0	0	0	9.40771	2.24401	0	0	0	0	0	0	0	1.29994	2.03642	0	0.492628	0	0.730704	0	0.407777	0	0	0	0	0	1.9252	0	0.0527227	0.00164759	0.366588	0.227367	0.428372
ALA	23	0	0	0	0	0	0	2.24648	3.871	0	0	0	0	0	0	0.0518989	0.091441	0	0	0	0	0	0	0	0.0930886	0.141692	0	0	0	0	0	0	0	0.0107093	0	0	0	1.30654	2.1295	0.828735	1.06104	0	0	0	0	0	0	0.201005	0.101326
ALML	24	1.63276	0	0	0	0	0	0.146635	0	0	0	0	0	0	0	0.164759	0	0.0741413	0	0	0	0	0	0.0930886	0	0	0	0	0	0	0	0	0	0	0	0	0	0.0757889	0	0	0	0	0	0	0	0.0453086	0	1.15166	0
ALMR	25	0	1.5858	0	0	0	0	0	0.106269	0	0	0	0	0	0	0	0.50828	0	0	0	0	0	0	0.141692	0	0	0	0	0	0	0	0	0	0	0.0411896	0	0	0	0.150754	0	0	0	0	0	0	0.0939124	1.18132	1.11789	0.575007
ALNL	26	0	0	0	0	0	0	0	0	0	0	0	0	0	0	0	0	0	0	0	0	0	0	0	0	0	0	0	0	0	0	0	0	0	0	0	0	0	0	0	0	0	0	0	0	0	0	0	0
ALNR	27	0	0	0	0	0	0	0	0	0	0	0	0	0	0	0	0	0	0	0	0	0	0	0	0	0	0	0	0	0	0	0	0	0	0	0	0	0	0	0	0	0	0	0	0	0	0	0	0
AQR	28	0	0	0	0	0	0	0	0	0	0	0	0	0	0	0	0	0	0	0	0	0	0	0	0	0	0	0	0	0	0	0	0	0	0	0	0	0	0	0	0	0	0	0	0	0	0	0	0
ASEL	29	0.0930886	0	0	0	1.23816	0.091441	0.494276	0	0.267733	1.52484	1.28429	1.59816	8.81376	1.37409	0.0172996	0	0.995141	0	5.66275	4.27466	1.23898	1.29994	0	0	0	0	0	0	0	1.35679	1.12118	0	2.57435	0	0.913586	1.60228	0.715876	0	1.35102	0	0	0	0	0.331165	0	0	0	0
ASER	30	0	0	0	0	1.43422	3.19384	0	2.03642	4.45837	0	2.83961	2.26461	2.60895	10.3559	0	0	0	2.70781	3.32483	7.5723	2.43513	2.03642	0	0	0	0	0	0	1.35679	0	0.687867	0.973723	0	3.58185	1.8906	1.08576	0	0.621963	0	0.687043	0	0.885577	0	0.00247138	0	0	0	0
ASGL	31	0	0	0	0	0.107917	0	0	0	0	0	5.06962	0	2.11138	0	3.35778	0	1.41775	0	0.0782603	0	0.939947	0	0	0	0	0	0	0	1.12118	0.687867	0	0	0.00329517	0	0.606311	0	0.503337	0	0.107093	0	0	0	0	0	0.0387183	0	0	0
ASGR	32	0	0	0	0	0	0	0	0	0	0	0	6.34403	0	1.97381	0	3.67659	0	0.727409	0	0	0	0.492628	0	0	0	0	0	0	0	0.973723	0	0	0	0	0	0.74718	0	0.935828	0	0.0345993	0	0.0115331	0	0	0	0	0	0
ASHL	33	6.7897	0	0	0	0.943243	0	0.402011	0	0	0	3.35448	0	3.15101	0.304803	0.621963	0.784251	0	0	0.453086	0	1.39221	0	0.0107093	0	0	0	0	0	2.57435	0	0.00329517	0	0	0.431667	0	0	1.00832	0	1.41692	0	0	0	0.930886	0	6.10101	0.063432	0.733999	0.0518989
ASHR	34	0	6.55739	0	0	0	0.758713	0	1.15166	0	0	0	2.98131	0	2.71522	0	0.529699	0	0	0	0.124393	0	0.730704	0	0	0.0411896	0	0	0	0	3.58185	0	0	0.431667	0	0	0	0	0	0	1.05363	0	0	0	0.708462	0.757065	6.36462	0.828735	0.790017
ASIL	35	0	0	0	0	0	0	0.906996	0	2.20529	0	2.76135	0	1.3955	0	0	0	0.437434	1.98699	0.440729	0	0	0	0	0	0	0	0	0	0.913586	1.8906	0.606311	0	0	0	0	0.730704	0.697752	0	0.883929	0	0	0	0.0271852	0	0	0	0	0
ASIR	36	0	0	0	0	0	0	0.369059	0.79496	0	0.123569	0.234781	1.64429	0	2.00511	0	0	0.129335	0.0988551	0	3.43439	0	0.407777	0	0	0	0	0	0	1.60228	1.08576	0	0.74718	0	0	0.730704	0	0	1.05281	0	0.645853	0	0	0	0	0	0	0	0.0156521
ASJL	37	0.0271852	0	0	0	0	0	0.79496	0	0	0	2.6452	0	0	0	6.62659	0.766951	0.427548	0	0	0	0	0	1.30654	0.0757889	0	0	0	0	0.715876	0	0.503337	0	1.00832	0	0.697752	0	0	1.8107	3.99787	0	0	0	0	0	0	0	0.134278	0
ASJR	38	0	0	0	0	0	0	0	0.457205	0	0	0	1.78598	0	0.103798	0.728233	7.44708	0	0.315513	0	0	0	0	2.1295	0	0.150754	0	0	0	0	0.621963	0	0.935828	0	0	0	1.05281	1.8107	0	0.565122	4.18734	0	0	0	0	0	0	0	0.301508
ASKL	39	0.845211	0	0	0	0	0	8.14896	0	0	0	7.13322	0	2.51586	0	0.280913	0	1.36832	0	0	0	0	0	0.828735	0	0	0	0	0	1.35102	0	0.107093	0	1.41692	0	0.883929	0	3.99787	0.565122	0	1.00667	0	0	0	0	0	0	0	0
ASKR	40	0	0.33446	0	0	0	0	1.19779	7.89852	0	0	0	9.6392	0	3.20867	0	1.69372	0	1.06599	0	0.0156521	0	0	1.06104	0	0	0	0	0	0	0.687043	0	0.0345993	0	1.05363	0	0.645853	0	4.18734	1.00667	0	0	0	0	0	0	0	0	0
AUAL	41	0	0	0	0	4.66514	0	0	0	4.54157	0.0494276	0	0	0.211715	0.00659034	0	0	2.45161	8.19179	8.04269	0.359997	0.578302	0	0	0	0	0	0	0	0	0	0	0	0	0	0	0	0	0	0	0	0	0.414368	0.509928	0	0.409425	0	0	0
AUAR	42	0.0749651	0.0156521	0	0	0.102974	4.77717	0	0	0	6.86302	0	0	0.481919	0.253728	0	0	8.05999	1.34443	0	9.55187	0.203477	1.9252	0	0	0	0	0	0	0	0.885577	0	0.0115331	0	0	0	0	0	0	0	0	0.414368	0	0	0.663977	0	0.462148	0.607135	0.384711
AVAL	43	2.749	4.49296	0.60384	0.967132	0	0	0	0	0	0	0	0	3.85123	0	0	0	0	0.0387183	0	0	0	0	0	0	0	0	0	0	0	0	0	0	0.930886	0	0.0271852	0	0	0	0	0	0.509928	0	0	1.08246	1.29418	1.70607	0.417663	1.28676
AVAR	44	3.14194	0.946538	2.11962	0.724114	0	0	0	0	0	0	0	0	0.104622	2.16575	0	0	0	0	0	0	0.647501	0.0527227	0	0	0	0	0	0	0.331165	0.00247138	0	0	0	0.708462	0	0	0	0	0	0	0	0.663977	1.08246	0.063432	0.622787	0.229014	0	2.18552
AVBL	45	2.12621	1.22251	0	0	0.308098	0	0	0	0	0	0	0	1.76951	0.0304803	0	0	0	0	0.236428	0	1.34278	0.00164759	0	0.0453086	0.0939124	0	0	0	0	0	0.0387183	0	6.10101	0.757065	0	0	0	0	0	0	0.409425	0	1.29418	0.622787	0	0.828735	1.56603	0.599721
AVBR	46	0.754594	1.94745	0	0	0	0.250433	0	0	0	0	0	0	0	1.68054	0	0	0	0	0	0.198534	0	0.366588	0	0	1.18132	0	0	0	0	0	0	0	0.063432	6.36462	0	0	0	0	0	0	0	0.462148	1.70607	0.229014	0.828735	0	1.89143	2.63861
AVDL	47	0.742237	1.64264	0	0	0.117802	0.0280089	0.244666	0	0	0	0	0	0.807317	0.237252	0.151578	0	0.386359	0	0	0	0.115331	0.227367	0.201005	1.15166	1.11789	0	0	0	0	0	0	0	0.733999	0.828735	0	0	0.134278	0	0	0	0	0.607135	0.417663	0	1.56603	1.89143	0	0.440729
AVDR	48	3.00108	0.547822	0.724937	0.0790841	0	0.378945	0	0.200182	0	0	0	0	0.377297	0.643382	0	0.282561	0	0.502513	0	0	0	0.428372	0.101326	0	0.575007	0	0	0	0	0	0	0	0.0518989	0.790017	0	0.0156521	0	0.301508	0	0	0	0.384711	1.28676	2.18552	0.599721	2.63861	0.440729	0
AVEL	49	0.326222	0.0222424	0	0	0	0.0724937	0.0700224	0	0	0	0	0	2.77371	1.0388	0	0	0	0	0	0	4.60665	2.32969	0.969604	0.205948	0	0	0	0	0	0	0	0	0.191944	0	0	0	0.0329517	0	0	0	1.53225	0	0.418487	0	1.13189	0	0	1.65747
AVER	50	0	0.333636	0	0	0.00659034	0	0	0.174644	0	0	0	0	1.13766	2.87256	0	1.43258	0	0	0	0	2.53316	3.67164	1.44493	0	0.559355	0	0	0	0	0	0	0	0	0	0	0	0	0.345169	0	0	0	1.25052	0	0.0757889	0	0.865806	1.48447	0.000823793
AVFL	51	0	0	0	0	0	0	0	0	0	0	0	0	0	0	0	0	0	0	0	0	0	0	0	0	0	0	0	0	0	0	0	0	0	0	0	0	0	0	0	0	0	0	0	0	0	0	0	0
AVFR	52	0	0	0	0	0	0	0	0	0	0	0	0	0	0	0	0	0	0	0	0	0	0	0	0	0	0	0	0	0	0	0	0	0	0	0	0	0	0	0	0	0	0	0	0	0	0	0	0
AVHL	53	0	0.671391	0	0	0	3.21114	0	0.74059	0	0	0	0	0	0	0.288327	0	0.00411896	0	0	0	0	1.25299	0.00988551	0.845211	0	0	0	0	0	0.425077	0	0	0.551117	4.62807	0	0	0	0	0	0.0115331	0	0	0.114507	0.00741413	3.92125	1.67971	1.82223	0
AVHR	54	0.82544	0	0	0	2.04877	0	0	0.132631	0	0	0	0	0	0	0	0.191944	0	0	0.0815555	0	2.02323	0	0	0	0.917705	0	0	0	0.0156521	0.0107093	0	0	2.51833	0.203477	0	0.0650796	0	0.141692	0	0	0	0	0.0840268	0	1.90214	3.30506	0.00247138	2.21188
AVJL	55	1.01491	0.202653	0	0	0	0	0.283385	0	0	0	0	0	0	0	0.240547	0	0.246314	0	0.205124	3.64528	0	0.0140045	0	1.72008	0.703519	0	0	0	0	0	0	0	0.365764	1.35432	0.0741413	0	0	0	0	0	0	0	0	0.579126	1.70196	4.57205	3.54313	0.258671
AVJR	56	1.7036	0	0	0.0214186	0	0	0	0.287504	0	0	0	0	0	0	0	0.18453	0	0.280913	2.11879	0	0	0	0.0189472	0	0.272675	0	0	0	0	0	0	0	0.768598	0.182882	0	0.123569	0	0.067551	0	0	0	0	1.67724	0	4.06212	1.38315	0.46709	1.81976
AVKL	57	0	0.0799079	0.383064	0.648325	0	0	0	0	0	0	0	0	2.22671	1.80246	0	0	0	0	0	0	0	0.724114	0	0	0	0	0	0	0	0	0	0	0	0	0	0	0	0	0	0	0	0	1.19203	0	0.0172996	0	0	0.00247138
AVKR	58	0	0	0.341874	0.748004	0	0	0	0	0	0	0	0	3.10158	2.39559	0	0	0	0	0	0	0.219129	0.243843	0	0	0	0	0	0	0	0	0	0	0	0	0	0	0	0	0	0	0	0	0	0.179587	0	0.0156521	0	0.303979
AVL	59	0	0	0	0.0642558	0	0	0	0	0	0	0	0	0.86663	1.40951	0	0	0	0	0	0	0	0	0	0	0	0	0	0	0	0	0	0	0	0	0	0	0	0	0	0	0	0	0	0	0	0	0	0
AVM	60	0	0	0	0	0	0	0	0	0	0	0	0	0	0	0	0	0	0	0	0	0	0	0	0	0	0	0	0	0	0	0	0	0	0	0	0	0	0	0	0	0	0	0	0	0	0	0	0
AWAL	61	0.118626	0	0	0	2.96895	0	1.27523	0	0	0	1.5372	0.181234	0.616197	0	1.14342	0.438258	0	0	0.793312	0	0.599721	0	0	0	0	0	0	0	8.70914	0	1.30406	0	6.32343	0.48439	0	0	1.53555	0	1.094	0	0.00247138	0	0	0	0.159816	0	0	0
AWAR	62	0	0.384711	0	0	0	2.45408	0	2.90716	0	0	0	0.827088	0	1.16237	0	0.654915	0	0	0	1.81234	0	0.517342	0	0	0	0	0	0	0	8.19921	0	0.540408	0	4.8093	0	0.52558	0	0.941595	0	1.03139	0	0	0	0.131807	0.00988551	0.0659034	0	0
AWBL	63	0.561003	0	0	0	3.95256	0.0609607	0.0766127	0	0.356702	0	1.91367	0.0568417	1.30077	0.31716	0.722466	0	0	0	2.73993	0	3.92867	0	0	0	0	0	0	0	7.29304	0.380592	0	0	1.7728	0	1.05528	0	0.108741	0	0.169701	0	0.576655	0	0	0	0.151578	0.00247138	0	0
AWBR	64	0	0.247138	0	0	0	4.98724	0	0.271028	0.0181234	2.28108	0	1.16731	0.414368	0.480271	0	0.114507	0.0205948	0	0	3.57773	0	1.64676	0	0	0	0	0	0	0	6.10101	0	0	0.146635	3.49453	0	0.578302	0	0.258671	0	0.0131807	0	0.470386	0	0.169701	0.290799	0.438258	0.00659034	0
AWCL	65	0	0	0	0	0.150754	0	4.32821	0.0527227	1.18049	3.95585	4.8093	3.44263	7.10109	3.1889	0	0.00329517	3.57361	0.196063	3.84794	3.98221	0.294918	0.154049	0	0	0	0	0	0	3.84217	2.6938	0.668096	0.38883	0	0	8.44717	6.07218	0.0181234	0	0.462971	0.0963837	0	0.153225	0	0.00659034	0	0	0	0
AWCR	66	0	0	0	0	0.14334	0	0.0807317	5.46586	0.475328	1.37409	1.60475	5.98403	1.468	7.82438	0	0.0766127	0	1.44576	1.34196	3.01096	0.624435	0.670567	0	0	0	0	0	0	0.433315	6.55739	0	1.76951	0	0	3.29352	9.99425	0	0	0	0.84274	0	0	0.0403658	0	0	0	0	0.0980313
BAGL	67	0	0	0	0	0	0	0	0	0	0.50828	0	0	0.78837	0.0140045	0	0	2.8981	0.417663	0.817202	1.87248	0	1.70855	0	0	0	0	0	0	0.0411896	0	0	0	0	0	0	0	0	0	0	0	0.467914	0.589012	0.785074	0.823793	1.01491	0	1.51331	0.629378
BAGR	68	0	0	0	0	0.551941	0	0	0	0.34764	0	0	0	0.457205	3.75814	0	0	0.289975	2.29509	2.97636	0.148283	2.17646	0	0	0	0	0	0	0	0	0.0955599	0	0	0	0	1.02892	0	0	0	0	0	1.27688	0.64503	1.13189	0.156521	0	1.27853	0.6994	1.44328
BDUL	69	0.291623	0	0	0	0	0	0	0	0	0	0	0	0	0	0.00411896	0.0963837	0	0	0	0	0	0	0	0.313865	0	0	0	0	0	0	0	0	0.80155	0.743061	0	0	0	0	0	0	0	0	0	0	0.372354	0.339403	0	0
BDUR	70	0	0.480271	0	0	0	0	0	0	0	0	0	0	0	0	0	0.385535	0	0	0	0	0	0	0	0	3.17654	0	0	0	0	0	0	0	0	0.0691986	0	0	0	0	0	0	0	0	0	0	0.631025	1.28017	0.964661	0
CEPDL	71	0.0856744	0	0	0	0	0	0	0	0	0	0	0	0	0	0.261142	0	0.260318	0.36494	0	0	0	0	0.0362469	1.48283	0	0	0	0	0	0	0	0	0	0	0.0823793	0	0	0	0	0	0.0461324	0	0	0	0	0	0.381416	0
CEPDR	72	0	0.127688	0	0	0	0	0	0	0	0	0	0	0	0	0	0	0.250433	0.0782603	0	0	0	0	0	0	0.819674	0	0	0	0.00247138	0	0	0	0	0.248785	0	0	0	0	0	0	0	0.539584	0	0	0	0	0.108741	0.325398
CEPVL	73	0.220776	0	0	0	0	0	0	0	0.0321279	0	0.0411896	0	0.0172996	0	0.448143	0	0	0.57336	0	0	0	0	0	0.345169	0	0	0	0	0	0	0.263614	0	0	0	0.32375	0	0.281737	0	0.0749651	0	0.411072	0	0	0	0	0	0	0.353407
CEPVR	74	0	0	0	0	0	0	0	0	0	0.294094	0	0.0148283	0.10215	0.17382	0	0.520637	0.155697	0	0	0.0345993	0	0	0	0	0.663153	0	0	0	0	0	0	0.267733	0	0	0	0.378121	0	0.274323	0	0	0	0.369059	0	0	0	0.362469	0.312217	0
DVA	75	1.67312	1.34031	0	1.12942	0.16723	0.755418	0	0	0	0	0	0	0.932533	0.313041	0.0378945	0	0	0	0	0	2.84126	3.36107	0	0	0.019771	0	0	0	0	0	0	0	0.0222424	0.832854	0	0	0	0	0	0	1.08164	0.276794	1.31724	0.218305	4.22853	4.41718	3.61563	2.90716
DVC	76	0	0	1.7761	0.851802	0	0	0	0	0	0	0	0	1.95568	2.6798	0	0	0	0	0	0	0.743885	0	0	0	0	0	0	0	0	0	0	0	0	0	0	0	0	0	0	0	0	0	2.80089	1.77527	0	0	0	0.0939124
FLPL	77	0.166406	0.812259	1.04127	2.90552	0	0	0	0	0	0	0	0	0.00494276	0	0	0	0	0	0	0	0	0	0	0	0	0	0	0	0	0	0	0	0	0	0	0	0	0	0	0	0	0	1.295	1.91037	0	0	0	1.45482
FLPR	78	0.14334	0.0980313	0.537113	0.139221	0	0	0	0	0	0	0	0	0	0	0	0	0	0	0	0.0148283	0	0	0	0	0	0	0	0	0	0	0	0	0	0	0	0	0	0	0	0	0	0	0.32375	0.2389	0.224072	0	0.26279	0.418487
HSNL	79	0	0	0	0	0	0	0	0	0	0	0	0	0	0	0	0	0	0	0	0	0	0	0	0	0	0	0	0	0	0	0	0	0	0	0	0	0	0	0	0	0	0	0	0	0	0	0	0
HSNR	80	0	0	0	0	0	0	0	0	0	0	0	0	0	0	0	0	0	0	0	0	0	0	0	0	0	0	0	0	0	0	0	0	0	0	0	0	0	0	0	0	0	0	0	0	0	0	0	0
IL1DL	81	0	0	0	0	0	0	0.363293	0	0.0370707	0	0.0757889	0	0.0518989	0	0.140869	0	0.0609607	0.0939124	0	0	0	0	0.189472	0	0	0	0	0	0	0	0	0	0	0	0.145811	0	0.235605	0	0.32375	0	0.290799	0	0	0	0	0	0	0.397892
IL1DR	82	0	0	0	0	0	0	0	0.168877	0	0.0362469	0	0.161463	0.0115331	0.0749651	0	0	0.141692	0.104622	0	0.113683	0	0.0659034	0.261142	0	0	0	0	0	0.116979	0	0	0	0	0	0	0.0947361	0	0.196063	0	0	0	0.186177	0	0	0	0	0.185353	0.14334
IL1L	83	0	0	0	0	0	0	0.53217	0	0.0172996	0	0	0	0.109564	0	0	0	0	0.14334	0	0	0	0	0.240547	0.448967	0	0	0	0	0	0.039542	0	0	0	0	0.185353	0	0.158168	0	0	0	0.322927	0	0	0	0	0	0	0
IL1R	84	0	0	0	0	0	0	0	0.394597	0	0.043661	0	0	0	0	0	0	0.416839	0	0	0	0	0	0.458852	0	0.593954	0	0	0	0	0	0	0	0	0	0	0.497571	0	0.431667	0	0	0	0.355878	0	0	0	0	0	0
IL1VL	85	0.229014	0	0	0	0	0	0	0	0	0	0	0	0	0.193591	0	0	0	0	0	0	0	0	0	0	0	0	0	0	0	0	0	0	0	0	0	0	0	0	0	0	0	0	0	0	0	0	0	0
IL1VR	86	0	0.0774365	0	0	0	0	0	0	0	0	0	0	0	0	0	0	0	0	0	0	0	0	0	0	0	0	0	0	0	0	0	0	0	0	0	0	0	0	0	0	0	0	0	0	0	0	0	0
IL2DL	87	0	0	0	0	0	0	0	0	0.00988551	0	0	0	0	0	0	0	0.219129	0.257847	0	0	0	0	0.0617844	0	0	0	0	0	0	0.00329517	0	0	0	0	0.0609607	0	0	0	0	0	0.292446	0	0	0	0	0	0	0.163935
IL2DR	88	0	0	0	0	0	0	0	0.111212	0	0	0	0.00988551	0.202653	0	0	0	0.252904	0.0584893	0	0.0313041	0	0	0.0642558	0	0	0	0	0	0.0304803	0	0	0	0	0	0	0.258671	0	0.0205948	0	0	0	0.283385	0	0	0	0	0.127688	0.0172996
IL2L	89	0.249609	0	0	0	0	0	0.0799079	0	0.0766127	0	0	0	0.063432	0	0.38224	0	0.02389	0.43002	0.0123569	0	0	0	0.0428372	0	0	0	0	0	0	0.174644	0	0	0.00741413	0	0.102974	0	0.349288	0	0.130983	0	0.48439	0	0	0	0	0	0	0
IL2R	90	0	0.144164	0	0	0	0	0	0.500866	0	0.134278	0	0	0.131807	0.0420134	0	0.2216	0.272675	0	0	0.0832031	0	0	0.198534	0	0	0	0	0	0.223248	0	0	0	0	0	0	0.2216	0	0.398716	0	0	0	0.343522	0	0	0	0	0	0
IL2VL	91	0.295742	0	0	0	0	0	0	0	0	0	0	0	0	0.322103	0	0	0	0	0	0	0	0	0	0	0	0	0	0	0	0	0	0	0	0	0	0	0	0	0	0	0	0	0	0	0	0	0	0
IL2VR	92	0	0.0757889	0	0	0	0	0	0	0	0	0	0	0.307275	0	0	0	0	0	0	0	0	0	0	0	0	0	0	0	0	0	0	0	0	0	0	0	0	0	0	0	0	0	0	0	0	0	0	0
OLLL	93	0	0	0	0	0	0	0.13675	0	0	0	0	0	0.00823793	0	0.236428	0	0.338579	0.0255376	0	0	0	0	0.0766127	0.0354231	0	0	0	0	0	0	0	0	0	0	0.242195	0	0.122745	0	0.118626	0	0.363293	0	0	0	0	0	0.202653	0
OLLR	94	0	0.067551	0	0	0	0	0	0.327046	0	0.0362469	0	0	0.414368	0.0230662	0	0.125216	0.0757889	0.0140045	0	0.0140045	0	0	0.169701	0	0	0	0	0	0.503337	0	0	0	0	0	0	0.385535	0	0.313041	0	0	0	0.103798	0	0	0	0	0	0.503337
OLQDL	95	0.255376	0	0	0	0	0	0.0897934	0	0.0172996	0	0	0	0	0	0.0972075	0	0.276794	0.272675	0	0	0	0	0.214186	0	0	0	0	0	0	0	0	0	0.168054	0	0.174644	0	0.0428372	0	0.0370707	0	0.583245	0	0.0362469	0	0.0453086	0	0.28668	0.279266
OLQDR	96	0	0.179587	0	0	0	0	0	0.231486	0	0.087322	0	0.0337755	0	0	0	0.162287	0.204301	0.18453	0	0.179587	0	0	0.294094	0	0	0	0	0	0.165582	0	0	0	0	0	0	0.210891	0	0.261966	0	0.00741413	0	0.103798	0	0.587364	0	0	0.190296	0.398716
OLQVL	97	1.18873	0	0	0	0.276794	0	0	0	0	0	0	0	0	0.0345993	0	0	0	0	0	0	0.0222424	0	0	0.216657	0	0	0	0	0	0	0	0	0	0	0	0	0	0	0	0	0	0	0	0	0.0263614	0	0	0.423429
OLQVR	98	0	1.4334	0	0	0	0.0535465	0	0	0	0	0	0	0	0	0	0	0	0	0	0	0	0.212538	0	0	0	0	0	0	0	0	0	0	0	0	0	0	0	0	0	0	0	0.459676	0	0	0.0939124	0.0609607	0.392125	0
PLNL	99	0	0	0	0	0	0	0	0	0	0	0	0	0	0	0	0	0	0	0	0	0	0	0	0	0	0	0	0	0	0	0	0	0	0	0	0	0	0	0	0	0	0	0	0	0	0	0	0
PLNR	100	0	0	0	0	0	0	0	0	0	0	0	0	0	0	0	0	0	0	0	0	0	0	0	0	0	0	0	0	0	0	0	0	0	0	0	0	0	0	0	0	0	0	0	0	0	0	0	0
PVCL	101	0	0	0	0.341874	0	0	0	0	0	0	0	0	0	0	0	0	0	0	0.13675	0.454734	0	0	0	0	0	0	0	0	0	0	0	0	0	0.00906172	0	0	0	0	0	0	0	0	0	0	1.40374	1.66488	0.766127	0.158992
PVCR	102	0.0584893	0.0115331	0	0.81885	0	0	0	0	0	0	0	0	0	0	0	0	0	0	0	0	0	0	0	0	0	0	0	0	0	0	0	0	1.12695	0	0	0	0	0	0	0	0	0	1.41939	0	3.08922	1.38232	0.327046	0.858392
PVNL	103	0	0	0	0	0	0	0	0	0	0	0	0	0	0	0	0	0	0	0	0	0	0	0	0	0	0	0	0	0	0	0	0	0	0	0	0	0	0	0	0	0	0	0	0	0	0	0	0
PVNR	104	0	0	0	0	0	0	0	0	0	0	0	0	0	0	0	0	0	0	0	0	0	0	0	0	0	0	0	0	0	0	0	0	0	0	0	0	0	0	0	0	0	0	0	0	0	0	0	0
PVPL	105	1.69289	0	0.229838	0	1.04127	0	0	0	0	0	0	0	0	0.828735	0	0	0	0	0	0	0.0535465	0	0	0	0	0	0	0	0	0.0247138	0	0	0.928414	0	0	0	0	0	0	0	0	0	0.797431	1.24393	2.72758	6.65048	0.0790841	1.59569
PVPR	106	0	1.88731	0	0	0	0.229838	0	0	0	0	0	0	0.110388	0	0	0	0	0	0	0	0	0	0	0	0.00906172	0	0	0	0	0.00164759	0	0	0	1.64099	0	0	0	0	0	0	0	0	1.33372	0.18453	6.24188	4.33233	2.57023	0.273499
PVQL	107	0.16723	0	0	0	0	0	2.37335	0	0	0	2.71275	0	0.782603	0	1.83294	0	0	0	0.325398	0	0	0	1.62946	0	0	0	0	0	0.403658	0	0	0	1.82388	0	0	0	9.1787	0	7.91747	0	0	0	0	0	0.0148283	0	0	0
PVQR	108	0	0.190296	0	0	0	0.0214186	0	4.20958	0	0	0	2.83879	0.00411896	0.792488	0.159816	5.16188	0	0	0	0.255376	0	0.0230662	1.89802	0	0	0	0	0	0.309746	0.82544	0	0.568417	1.24063	3.15513	0	0	0.126864	7.68928	0.191944	7.95289	0	0	0	0.125216	0	1.04704	0	0
PVR	109	0.261966	1.12365	0	0	0	0	0	0	0	0	0	0	0	0	0	0	0	0	0	0	0	0	0	2.24154	4.91804	0	0	0	0	0	0	0	0	0	0	0	0	0	0	0	0	0	0.0782603	0	1.37326	0.402835	1.4161	0.219953
PVT	110	0	0	0.806493	0.266085	0	0	0	0	0	0	0	0	0.863335	1.15578	0	0	0	0	0	0	0	0	0	0	0	0	0	0	0	0	0	0	0	0	0	0	0	0	0	0	0	0	0	0	0	0	0	0
RIAL	111	0.275971	0	0	0	1.05116	0	0	0	0.0354231	0	0	0	0.0321279	1.3955	0	0	0	0.153225	4.12143	0	7.34988	0	0	0	0	0	0	0	0	0	0	0	0.372354	0	0.0823793	0	0	0	0	0	2.2333	0	0.872396	0.392125	0	0	0	0
RIAR	112	0	0	0	0	0	2.1328	0	0	0	0	0	0	0.41272	0	0	0	0.13675	0.0205948	0.379768	2.84208	0.749651	7.44708	0	0	0	0	0	0	0	0	0	0	0	0.31716	0	0	0	0	0	0	0	2.37499	0.655739	0.7167	0	0	0	0
RIBL	113	0	0	0	0	0.919353	0.0296565	0	0	0	0	0	0	0	1.84694	0	0	1.11212	1.30818	4.81589	0.0741413	3.38908	0.0420134	0	0	0	0	0	0	0	0	0	0	0	0	0	0	0.216657	0	0	0	5.61744	1.53802	0.856744	0	0.115331	0.991022	0.0189472	0.604664
RIBR	114	0	0	0	0	0	0.718347	0	0	0	0	0	0	1.22416	0	0	0	0.921824	0.331988	0	6.04829	0	4.42129	0	0	0	0	0	0	0	0.237252	0	0	0	0	0	0	0	0	0	0	0	5.85552	0	1.01821	0.832854	0.236428	0.364116	0
RICL	115	3.65517	4.73186	0	0	0	0	0	0	0	0	0.00988551	0	0.128512	0.37153	0.13675	0	0	0	0	0	0.270204	0	0	0	0.360821	0	0	0	0	0	0.608783	0	0.303156	0	0	0	0	0	0	0	0	0	1.61051	2.05454	0.309746	0.168054	1.33619	0.911115
RICR	116	3.72025	4.7953	0	0	0	0	0	0	0	0	0	0	0.701871	0	0	0.561003	0	0	0	0	0	0.130983	0	0	0.60384	0	0	0	0	0	0	0.0123569	0	0.688691	0	0	0	0	0	0	0	0	4.22935	1.96886	0	0.351759	0	0.735647
RID	117	0.749651	0.00164759	0	0	0.20842	0	0	0	0.367411	0.530522	0.225719	0	0	0.349288	1.02809	0	2.08667	4.02587	0	0	0.565122	0	0	0	0	0	0	0	0	0.303979	0.0708462	0	1.1113	0	0	0	0	0	0	0	0	0.267733	2.61554	0	0.507456	2.27037	2.27943	2.89069
RIFL	118	1.48612	0	0	0	0	0	0	0	0	0	1.0075	0	0.201829	0	0.660682	0.0741413	0	0	0.669743	0	0	0	0.23231	0	0	0	0	0	0.195239	0	0	0	6.74851	0	0	0	0.543703	0	2.62955	0	0	0	0	0	1.69289	0	0	0.114507
RIFR	119	0	0.916881	0	0	0	0	0	0	0	0	0	1.04539	0	0.543703	0	2.19294	0	0	0	0.425901	0	0	0	0	1.41198	0	0	0	0	0.0560179	0	0	0	5.95437	0	0	0	0.930062	0	3.12876	0	0	0	0	0.130159	4.42459	0	0.0626082
RIGL	120	0	0	0.24549	0.991022	0	0	0	0	0	0	0	0	0.16064	6.48654	0	0	0	0	0.673039	0.0329517	2.22918	0.438258	0	0	0	0	0	0	0	0	0	0	0	0	0	0	0	0	0	0	0	0	0	0.0469562	0	0.152402	0	0.489333
RIGR	121	0	0	1.17473	0.902053	0	0	0	0	0	0	0	0	3.97974	0.544527	0	0	0	0	0	0.602192	0.0214186	5.18248	0	0	0	0	0	0	0	0	0	0	0	0.0560179	0	0	0	0	0	0	0	0.174644	0.0848506	0	2.50515	0.2389	0.433315	0
RIH	122	0.481919	0.375649	1.88154	0.727409	0.192767	0.570888	0	0	0	0	0	0	0	0	0	0	0.420134	0.34764	2.7457	1.00915	2.52328	2.38076	0	0	0	0	0	0	0	0	0	0	0	0	0	0	0	0	0	0	0.063432	0	0.129335	0.0601369	0.00494276	0	0	1.03633
RIML	123	2.26213	0	0	0	0	0	0	0	0	0	0	0	1.29171	7.90099	0	0	0	0	1.42022	0	4.41635	0	0	0	0	0	0	0	0	0	0	0	1.31972	0	0	0	0.0807317	0	0	0	0.574183	0	1.20521	6.11748	1.44658	0.920176	0.132631	0.205124
RIMR	124	0	2.60236	0	0	0	0	0	0	0	0	0	0	5.82092	1.37409	0	0	0	0	0	0.532994	0	5.91483	0	0	0	0	0	0	0	0	0	0	0	0.519813	0	0	0	0.121098	0	0	0	0.635968	4.94111	0.720819	0.848506	0.972075	0.101326	0.341874
RIPL	125	0	0	0	0	0	0	0	0	0	0	0	0	0	0	0	0	0	0	0	0	0	0	0	0	0	0	0	0	0	0	0	0	0	0	0	0	0	0	0	0	0	0	0	0	0.0650796	0	0	0
RIPR	126	0	0	0	0	0	0	0	0	0	0	0	0	0	0	0	0	0	0	0	0	0	0	0	0	0	0	0	0	0	0	0	0	0	0	0	0	0	0	0	0	0	0	0	0	0	0	0	0
RIR	127	0.207596	0	0	0	5.52518	3.2754	0	0	0.0107093	0	0.0486038	0	0.0230662	0.77766	0.0337755	0	0	0	1.22086	0.401187	2.43678	4.85626	0.259495	0.749651	0	0	0	0	0.0148283	0.618668	0	0	0.785898	0.0444848	0	0	0	0	0	0	0.807317	0.299861	0.474505	0	1.97545	1.12942	0.318808	0.20842
RIS	128	0	0	0.440729	0.766951	0	0	0	0	0	0	0	0.11945	0	0.00329517	0	0	0.039542	0	0.575831	4.27301	0	0	0	0	0	0	0	0	0	0	0	0	0.0642558	0.424253	0	0	0	0	0	0	0	0.225719	0.2216	0	0.0996789	0.4432	0	0
RIVL	129	0.203477	1.69372	0	0	0	0	0	0	0	0	0	0	5.24509	0.104622	0	0	0	0.177939	0.266085	0	0	0	0	0.0280089	0	0	0	0	0	0	0	0	0	0	0	0	0	0	0	0	0.546998	0	2.30415	0.0996789	0.063432	0.0337755	0.292446	0.00988551
RIVR	130	2.43019	0.391301	0	0	0	0	0	0	0	0	0	0	0.588188	2.68804	0	0	0.536289	0	0	0.0304803	0	0	0	0	0	0	0	0	0	0	0	0	0	0	0	0.0123569	0	0	0	0	0	0.453086	0.0543703	2.17152	1.22333	0.0444848	0.00988551	0.428372
RMDDL	131	0	0.04778	0	0	0	0	0	0	0	0	0	0	0	0	0	0.111212	0	0	0	0	0	0	0	0	0.832854	0	0	0	0	0	0	0	0	0	0	0	0	0.000823793	0	0	0	0	1.05693	0.26279	0	0	0	0
RMDDR	132	0	0	0	0	0	0	0	0	0	0	0	0	0	0	0	0	0	0	0	0	0	0	0	0	0	0	0	0	0	0	0	0	0	0	0	0	0	0	0	0	0	0	0	0.899582	0	0	0	0
RMDL	133	0	0.0205948	0	0	0	0	0	0	0	0	0	0	0.0551941	0	0	0	0	0	0	0	0	0	0	0.252081	0	0	0	0	0	0	0	0	0	0	0	0	0	0	0	0	0	0	0.295742	0.0683748	0	0	0	0
RMDR	134	0	0	0	0	0	0	0	0	0	0	0	0	0	0	0	0	0	0	0	0	0	0	0	0	0.04778	0	0	0	0	0	0	0	0	0	0	0	0	0	0	0	0	0	0.00164759	0.509928	0	0	0	0
RMDVL	135	0	0.437434	0	0	0	0	0	0	0	0	0	0	0	0	0	0	0.0222424	0.0164759	0	0	0	0	0	0	0	0	0	0	0	0	0	0	0	0	0.0568417	0	0	0	0	0	0	0	1.23734	0.35835	0	0	0.2216	0.165582
RMDVR	136	0.218305	0	0	0	0	0	0	0	0	0.0255376	0	0	0.0263614	0	0	0	0.0897934	0	0	0	0	0	0	0	0	0	0	0	0.0131807	0	0	0	0	0	0	0	0	0	0	0	0	0.324574	0.0362469	1.54708	0	0	0.26279	0
RMED	137	0	0	0	0	0	0	0	0	0	0	0	0	0	0	0	0	0	0	0	0	0	0	0	0	0	0	0	0	0	0	0	0	0	0	0	0	0	0	0	0	0	0	0	0	0	0	0	0
RMEL	138	0	0	0	0	0	0	0	0	0	0	0	0	0	0	0	0	0	0	0	0	0	0	0	0	0	0	0	0	0	0	0	0	0	0	0	0	0	0	0	0	0	0	0	0	0	0	0	0
RMER	139	0	0	0	0	0	0	0	0	0	0	0	0	0	0	0	0	0	0	0	0	0	0	0	0	0	0	0	0	0	0	0	0	0	0	0	0	0	0	0	0	0	0	0	0	0	0	0	0
RMEV	140	0	0	0	0	0.192767	0	0	0	0.0107093	0	0	0	0.16064	0.509104	0	0	0	0	0	0	0.00576655	0	0	0	0	0	0	0	0	0	0	0	0.867454	0	0	0	0	0	0	0	0.888048	0	0	0	0.381416	0	0	0
RMFL	141	0	0	0	0	0	0	0	0	0	0	0	0	0	0	0	0	0	0	0	0	0	0	0	0	0	0	0	0	0	0	0	0	0	0	0	0	0	0	0	0	0	0	0	0	0	0	0	0
RMFR	142	0	0	0	0	0	0	0	0	0	0	0	0	0	0	0	0	0	0	0	0	0	0	0	0	0	0	0	0	0	0	0	0	0	0	0	0	0	0	0	0	0	0	0	0	0	0	0	0
RMGL	143	1.482	0	0	0	0	0	0.26279	0	0	0	0.201829	0	0	0.680453	3.13453	0	0	0	0	0	0	0	0	0	0	0	0	0	0	0	0	0	1.22745	0	0	0	0.0799079	0	0.322103	0	0	0	0.146635	0.019771	0.369883	0	0	0.111212
RMGR	144	0	1.1113	0	0	0	0	0	0.377297	0	0	0	0	0.415191	0	0	4.00693	0	0	0	0	0	0	0	0	0.408601	0	0	0	0	0	0	0	0	0.485214	0	0	0	2.80831	0	0.0321279	0	0	0.000823793	0.158992	0	0.680453	0.0766127	0
RMHL	145	0	0	0	0	0	0	0	0	0	0	0	0	0	0	0	0	0	0	0	0	0	0	0	0	0	0	0	0	0	0	0	0	0	0	0	0	0	0	0	0	0	0	0	0	0	0	0	0
RMHR	146	0	0	0	0	0	0	0	0	0	0	0	0	0	0	0	0	0	0	0	0	0	0	0	0	0	0	0	0	0	0	0	0	0	0	0	0	0	0	0	0	0	0	0	0	0	0	0	0
SAADL	147	1.3988	0.254552	1.6064	0.862511	0	0	0	0	0	0	0	0	2.43184	1.79834	0	0.0345993	0	0.0906172	0	0	0	0	0	0	1.05857	0	0	0	0	0	0	0	0	0	0	0	0	0	0	0	0	0	0.961366	0.644206	0	0	0.163111	0.103798
SAADR	148	0.389654	3.20208	3.28117	0.836149	0	0.0354231	0	0	0	0	0	0	2.22342	2.38406	0	0	0.0840268	0	0	0	0	0.495923	0	0.845211	0	0	0	0	0	0	0	0	0	0	0	0	0	0	0	0	0	0	1.06846	1.295	0	0	0.0156521	0.790017
SAAVL	149	0.604664	2.48703	0	0.308922	0	0	0.308098	0	0.0230662	0	0	0	0.574183	0.736471	0	0.297389	0	0.862511	0	0	0.62114	0	0.0123569	0	0	0	0	0	0	0	0	0.540408	0	0	0.214186	0	0	0	0	0.0222424	0.379768	0	6.27812	1.91944	0	0.252081	0.222424	0.37153
SAAVR	150	2.06113	0	0.812259	0	0	0	0	0.0411896	0.118626	0.0164759	0	0	0.374826	0.837797	0	0	0.463795	0	0	0	0	0	0	0	0	0	0	0	0.282561	0	0.790017	0	0	0	0	0	0.285856	0	0.214186	0	0	0.41931	2.80666	6.7032	0	0	0.0469562	0.319632
SDQL	151	0	0	0	0	0	0	0	0	0	0	0	0	0	0	0	0	0	0	0	0	0	0	0	0	0	0	0	0	0	0	0	0	0	0	0	0	0	0	0	0	0	0	0	0	0	0	0	0
SDQR	152	0	0	0	0	0	0	0	0	0	0	0	0	0	0	0	0	0	0	0	0	0	0	0	0	0	0	0	0	0	0	0	0	0	0	0	0	0	0	0	0	0	0	0	0	0	0	0	0
SIADL	153	0	0.425077	0	0	0	0	0	0	0	0	0	0	0	2.88904	0	0.110388	0	0	0	0	1.22498	0	0.0906172	0	0.612902	0	0	0	0	0	0	0	0	0.161463	0	0	0	0.168877	0	0	0	0	0.0107093	1.29006	0	0.667272	0	0
SIADR	154	0.108741	0.0667272	0	0	0	0.612902	0.00576655	0	0	0	0	0	2.06607	0	0.186177	0	0	0	0	0	0	0.9037	0.0354231	0.867454	0	0	0	0	0	0	0	0	0.0230662	0.0733175	0	0	0.0329517	0	0	0	0	0	0.402835	0	0.713404	0	0.0370707	0
SIAVL	155	0.31057	0	0	0	0	0	0	0	0	0	0	0	0	0.124393	0	0	0	0	0	0	0	0	0	0	0	0	0	0	0.00823793	0	0	0	0.454734	0	0	0	0	0	0	0	0	0	0.392949	0	0	0.254552	0	0
SIAVR	156	0	0.315513	0	0	0	0	0	0.132631	0	0	0	0	0.04778	0	0	0	0	0	0	0	0	0.0428372	0	0	0	0	0	0	0	0	0	0	0	1.94415	0	0	0	0	0	0	0	0	0	0.742237	1.19615	0.00741413	0	0
SIBDL	157	1.31313	0.0263614	0	0	0	0	0	0.201829	0.900405	0	0	0	0.392949	0.135102	0	0.187001	0	0	0.823793	0	0.356702	0	0.257847	0	0.282561	0	0	0	0	0	0	0	0	0.170525	0	0	0	0.122745	0.0148283	0	0.609607	0	0.2389	0.626906	0.213362	0.831207	0.271028	0.0683748
SIBDR	158	0.134278	1.83706	0	0	0	0	0.0140045	0	0	0.228191	0	0	0.231486	0	0.16064	0	0	0	0	0.881458	0.440729	0.570064	0.087322	0.513223	0	0	0	0	0	0	0	0	0.299037	0	0	0	0.0469562	0	0.0593131	0.0304803	0	0.468738	0.407777	0.370707	0.448967	0	0.174644	0.13675
SIBVL	159	1.67889	0.319632	0	0	0	0	0	0	0	0	0	0	0.511575	0.397068	0	0.368235	0	0	0	0	0.04778	0.0906172	0	0	0.486861	0	0	0	0	0	0	0	0.772717	0	0	0	0	0	0	0	0	0	0	0	0.154049	0.459676	1.60887	0.0881458
SIBVR	160	0.135926	1.56191	0	0	0	0	0	0	0	0	0	0	1.04951	0.368235	0	0	0	0	0	0	0.207596	0	0	0	0	0	0	0	0	0	0	0	0.0263614	0.696105	0	0	0	0	0	0	0	0	0.234781	0.0280089	0.261966	0.685395	0.192767	1.35761
SMBDL	161	0.420958	0.0403658	0	0.151578	0.360821	0	0	0	0	0	0	0	0	1.60969	0	0	0	0	0	0	3.00108	0.691162	0	0	0.94489	0	0	0	0	0	0	0	0.773541	0	0	0	0	0	0	0	0	0	0.0864982	0.82544	0	0.0148283	0	0.0189472
SMBDR	162	0	1.18297	0	0.00247138	0	0.148283	0	0	0	0	0	0	2.18552	0	0	0	0	0	0	0	0.0205948	3.96162	0.0321279	0.521461	0	0	0	0	0	0	0	0	0	1.13931	0	0	0	0	0	0	0	0	0.29327	0	0	0	0.204301	0
SMBVL	163	0.532994	0	0	0	2.22671	0	0.897934	0	0	0	1.11459	0	0	0.0148283	1.22333	0	0	0	1.05281	0	4.91969	0.275971	0	0	0	0	0	0	0.486861	0	0	0	4.84143	0	0	0	0.471209	0	0.149106	0	0	0	0.00576655	0	0.362469	0	0	0
SMBVR	164	0	0.766951	0	0	0	1.6896	0	3.48217	0	0	0	1.41939	0.177939	0.275971	0	1.75138	0	0	0.0461324	0.9383	0.0288327	7.48333	0	0	0	0	0	0	0	0.56265	0	0	0	5.05479	0	0	0	0.567593	0	0.0189472	0	0	0	0	0.0329517	0.288327	0	0
SMDDL	165	0.151578	0.21501	0	0	0	0	0	0	0	0	0	0	0.0230662	5.53012	0	0.287504	0	0	0	0	0	0	0.139221	0	0	0	0	0	0	0	0	0	0	0.0222424	0	0	0	0.0939124	0	0	0	0	0.625259	3.84464	0	0.0131807	0	0
SMDDR	166	0.155697	0.0354231	0	0	0	0	0	0	0	0	0	0	4.87191	0	0.210067	0	0	0	0	0	0	0.0189472	0.0420134	0	0	0	0	0	0	0	0	0	0	0	0	0	0.0461324	0	0.00823793	0	0	0	4.20299	0.585717	0.0502513	0	0	0
SMDVL	167	0	1.24228	0	0.824616	0	0	0	0	0	0	0	0	0	1.18791	0	0	0	0.0313041	0	0	0	0	0	0	0	0	0	0	0	0	0	0	0	0	0	0	0	0	0	0	0.0955599	0	1.36008	0.448967	0	0	0.225719	0
SMDVR	168	1.19203	0	0.622787	0	0	0	0	0	0	0	0	0	0.332812	0	0	0	0.141692	0.0996789	0	0	0	0	0	0	0.11945	0	0	0	0	0	0	0	0	0	0	0	0	0	0	0	0	1.22663	0.322103	1.5372	0	0	0	1.02645
URADL	169	0.00329517	0	0	0	0	0	0	0	0	0	0	0	0	0	0.0733175	0	0	0	0	0	0	0	0	0	0	0	0	0	0	0	0	0	0.0626082	0	0	0	0	0	0	0	0	0	0	0	0.294094	0	0.361645	0
URADR	170	0	0	0	0	0	0	0	0	0	0	0	0	0	0	0	0	0.02389	0	0	0	0	0	0	0	0	0	0	0	0	0	0	0	0	0	0	0	0	0.0428372	0	0	0	0	0	0	0	0.0642558	0.019771	0.342698
URAVL	171	0.130983	0	0	0	0	0	0	0	0	0	0	0	0	0.774365	0	0	0	0	0	0	0	0	0	0	0	0	0	0	0	0	0	0	0	0	0	0	0	0	0	0	0	0	0	0	0	0	0	0
URAVR	172	0	0.0741413	0	0	0	0	0	0	0	0	0	0	0.409425	0	0	0	0	0	0	0	0	0	0	0	0	0	0	0	0	0	0	0	0	0	0	0	0	0	0	0	0	0	0	0	0	0	0	0
URBL	173	1.35843	0	0	0	0	0	0.205124	0	0	0	0	0	0.00329517	0	0	0	0	0	0	0	0	0	0.367411	1.7728	0	0	0	0	0	0	0	0	0	0	0	0	0.0181234	0	0.0807317	0	0	0	0.0222424	0	0.360821	0	0.114507	0.669743
URBR	174	0	0.150754	0	0	0	0	0	0	0	0	0	0	0.0708462	0	0	0	0	0	0	0	0	0	0	0	1.63193	0	0	0	0	0	0	0	0	0	0	0	0	0	0	0	0	0	0	0	0	0	0.682924	0.483566
URXL	175	1.64017	0	0	0	3.7532	0	0.130983	0	0.367411	0	0	0	0.172996	0.497571	0.669743	0	0.204301	0.252904	0.739766	0	0.640087	0	0.577479	0.394597	0	0	0	0	0.271852	0	0	0	1.32383	0	0	0	0.147459	0	0	0	7.60608	0	0	0	0.0584893	0	0.181234	0
URXR	176	0	0.554412	0	0	0	3.18561	0	0.141692	0	0.176292	0	0.198534	0.0593131	0	0	0.681276	0.224072	0.12604	0	0.39542	0	0.383064	0.02389	0	0.4778	0	0	0	0	0.306451	0	0	0	2.24401	0	0	0	0.26279	0	0.0543703	0	8.54932	0	0.0799079	0.19112	0	0.0107093	0.00988551
URYDL	177	0.654091	0	0	0	0	0	0.130159	0	0	0	0.039542	0	0.00329517	0.359997	0.107093	0	0.127688	0.110388	0	0	0.272675	0	0.137573	0	0	0	0	0	0	0	0	0	0.0724937	0	0.147459	0	0.11945	0	0.0337755	0	0.251257	0	0.277618	0.0131807	0.248785	0.0255376	0.803198	0.57336
URYDR	178	0	0.366588	0	0	0	0	0	0.138397	0	0.0444848	0	0.107917	0.444024	0.0403658	0	0.0543703	0.0469562	0	0	0.238076	0	0	0.224072	0	0	0	0	0	0.0708462	0	0	0	0	0.0823793	0	0.0807317	0	0.257847	0	0.0172996	0	0.039542	0.0337755	0.202653	0	0.112036	0	0.65162
URYVL	179	0.770246	0	0	0	0.175468	0	0	0	0	0	0	0	0	1.3675	0	0	0	0	0	0	0.0757889	0	0	0	0	0	0	0	0	0	0	0	0	0	0	0	0	0	0	0	0.067551	0	0	0	0.107093	0	0	0.274323
URYVR	180	0	0.931709	0	0	0	0.00164759	0	0	0	0	0	0	0.687043	0	0	0	0	0	0	0	0	0.299861	0	0	0.172996	0	0	0	0	0	0	0	0	0.0304803	0	0	0	0	0	0	0	0.289975	0.278442	0	0.21501	0.0222424	0.936652	0
BWM-DL01	181	0	0	0	0	0	0	0	0	0	0	0	0	0	0	0	0	0	0	0	0	0	0	0	0	0	0	0	0	0	0	0	0	0	0	0	0	0	0	0	0	0	0	0	0	0	0	0	0
BWM-DL02	182	0	0	0	0	0	0	0	0	0	0	0	0	0	0	0	0	0	0	0	0	0	0	0	0	0	0	0	0	0	0	0	0	0	0	0	0	0	0	0	0	0	0	0	0	0	0	0	0
BWM-DL03	183	0	0	0	0	0	0	0	0	0	0	0	0	0	0	0	0	0	0	0	0	0	0	0	0	0	0	0	0	0	0	0	0	0	0	0	0	0	0	0	0	0	0	0	0	0	0	0	0
BWM-DL04	184	0	0	0	0	0	0	0	0	0	0	0	0	0	0	0	0	0	0	0	0	0	0	0	0	0	0	0	0	0	0	0	0	0	0	0	0	0	0	0	0	0	0	0	0	0	0	0	0
BWM-DL05	185	0	0	0	0	0	0	0	0	0	0	0	0	0	0	0	0	0	0	0	0	0	0	0	0	0	0	0	0	0	0	0	0	0	0	0	0	0	0	0	0	0	0	0	0	0	0	0	0
BWM-DL06	186	0	0	0	0	0	0	0	0	0	0	0	0	0	0	0	0	0	0	0	0	0	0	0	0	0	0	0	0	0	0	0	0	0	0	0	0	0	0	0	0	0	0	0	0	0	0	0	0
BWM-DL07	187	0	0	0	0	0	0	0	0	0	0	0	0	0	0	0	0	0	0	0	0	0	0	0	0	0	0	0	0	0	0	0	0	0	0	0	0	0	0	0	0	0	0	0	0	0	0	0	0
BWM-DL08	188	0	0	0	0	0	0	0	0	0	0	0	0	0	0	0	0	0	0	0	0	0	0	0	0	0	0	0	0	0	0	0	0	0	0	0	0	0	0	0	0	0	0	0	0	0	0	0	0
BWM-DR01	189	0	0	0	0	0	0	0	0	0	0	0	0	0	0	0	0	0	0	0	0	0	0	0	0	0	0	0	0	0	0	0	0	0	0	0	0	0	0	0	0	0	0	0	0	0	0	0	0
BWM-DR02	190	0	0	0	0	0	0	0	0	0	0	0	0	0	0	0	0	0	0	0	0	0	0	0	0	0.0313041	0	0	0	0	0	0	0	0	0	0	0	0	0	0	0	0	0	0	0	0	0	0	0
BWM-DR03	191	0	0	0	0	0	0	0	0	0	0	0	0	0	0	0	0	0	0	0	0	0	0	0	0	0	0	0	0	0	0	0	0	0	0	0	0	0	0	0	0	0	0	0	0	0	0	0	0
BWM-DR04	192	0	0	0	0	0	0	0	0	0	0	0	0	0	0	0	0	0	0	0	0	0	0	0	0	0.207596	0	0	0	0	0	0	0	0	0	0	0	0	0	0	0	0	0	0	0	0	0	0	0
BWM-DR05	193	0	0	0	0	0	0	0	0	0	0	0	0	0	0	0	0	0	0	0	0	0	0	0	0	0	0	0	0	0	0	0	0	0	0	0	0	0	0	0	0	0	0	0	0	0	0	0	0
BWM-DR06	194	0	0	0	0	0	0	0	0	0	0	0	0	0	0	0	0	0	0	0	0	0	0	0	0	0	0	0	0	0	0	0	0	0	0	0	0	0	0	0	0	0	0	0	0	0	0	0	0
BWM-DR07	195	0	0	0	0	0	0	0	0	0	0	0	0	0	0	0	0	0	0	0	0	0	0	0	0	0	0	0	0	0	0	0	0	0	0	0	0	0	0	0	0	0	0	0	0	0	0	0	0
BWM-DR08	196	0	0	0	0	0	0	0	0	0	0	0	0	0	0	0	0	0	0	0	0	0	0	0	0	0	0	0	0	0	0	0	0	0	0	0	0	0	0	0	0	0	0	0	0	0	0	0	0
BWM-VL01	197	0	0	0	0	0	0	0	0	0	0	0	0	0	0	0	0	0	0	0	0	0	0	0	0	0	0	0	0	0	0	0	0	0	0	0	0	0	0	0	0	0	0	0	0	0	0	0	0
BWM-VL02	198	0.00988551	0	0	0	0	0	0	0	0	0	0	0	0	0	0	0	0	0	0	0	0	0	0	0.0354231	0	0	0	0	0	0	0	0	0	0	0	0	0	0	0	0	0	0	0	0	0	0	0	0
BWM-VL03	199	0	0	0	0	0	0	0	0	0	0	0	0	0	0	0	0	0	0	0	0	0	0	0	0	0	0	0	0	0	0	0	0	0	0	0	0	0	0	0	0	0	0	0	0	0	0	0	0
BWM-VL04	200	0	0	0	0	0	0	0	0	0	0	0	0	0	0	0	0	0	0	0	0	0	0	0	0	0	0	0	0	0	0	0	0	0	0	0	0	0	0	0	0	0	0	0	0	0	0	0	0
BWM-VL05	201	0	0	0	0	0	0	0	0	0	0	0	0	0	0	0	0	0	0	0	0	0	0	0	0	0	0	0	0	0	0	0	0	0	0	0	0	0	0	0	0	0	0	0	0	0	0	0	0
BWM-VL06	202	0	0	0	0	0	0	0	0	0	0	0	0	0	0	0	0	0	0	0	0	0	0	0	0	0	0	0	0	0	0	0	0	0	0	0	0	0	0	0	0	0	0	0	0	0	0	0	0
BWM-VL07	203	0	0	0	0	0	0	0	0	0	0	0	0	0	0	0	0	0	0	0	0	0	0	0	0	0	0	0	0	0	0	0	0	0	0	0	0	0	0	0	0	0	0	0	0	0	0	0	0
BWM-VL08	204	0	0	0	0	0	0	0	0	0	0	0	0	0	0	0	0	0	0	0	0	0	0	0	0	0	0	0	0	0	0	0	0	0	0	0	0	0	0	0	0	0	0	0	0	0	0	0	0
BWM-VR01	205	0	0	0	0	0	0	0	0	0	0	0	0	0	0	0	0	0	0	0	0	0	0	0	0	0	0	0	0	0	0	0	0	0	0	0	0	0	0	0	0	0	0	0	0	0	0	0	0
BWM-VR02	206	0	0	0	0	0	0	0	0	0	0	0	0	0	0	0	0	0	0	0	0	0	0	0	0	0	0	0	0	0	0	0	0	0	0	0	0	0	0	0	0	0	0	0	0	0	0	0	0
BWM-VR03	207	0	0	0	0	0	0	0	0	0	0	0	0	0	0	0	0	0	0	0	0	0	0	0	0	0	0	0	0	0	0	0	0	0	0	0	0	0	0	0	0	0	0	0	0	0	0	0	0
BWM-VR04	208	0	0	0	0	0	0	0	0	0	0	0	0	0	0	0	0	0	0	0	0	0	0	0	0	0	0	0	0	0	0	0	0	0	0	0	0	0	0	0	0	0	0	0	0	0	0	0	0
BWM-VR05	209	0	0	0	0	0	0	0	0	0	0	0	0	0	0	0	0	0	0	0	0	0	0	0	0	0	0	0	0	0	0	0	0	0	0	0	0	0	0	0	0	0	0	0	0	0	0	0	0
BWM-VR06	210	0	0	0	0	0	0	0	0	0	0	0	0	0	0	0	0	0	0	0	0	0	0	0	0	0	0	0	0	0	0	0	0	0	0	0	0	0	0	0	0	0	0	0	0	0	0	0	0
BWM-VR07	211	0	0	0	0	0	0	0	0	0	0	0	0	0	0	0	0	0	0	0	0	0	0	0	0	0	0	0	0	0	0	0	0	0	0	0	0	0	0	0	0	0	0	0	0	0	0	0	0
BWM-VR08	212	0	0	0	0	0	0	0	0	0	0	0	0	0	0	0	0	0	0	0	0	0	0	0	0	0	0	0	0	0	0	0	0	0	0	0	0	0	0	0	0	0	0	0	0	0	0	0	0
CEPshDL	213	0	0	0	0	0	0	0	0	0	0	0	0	0	0	0	0	0	0	0	0	0	0	0	0	0	0	0	0	0	0	0	0	0	0	0	0	0	0	0	0	0	0	0	0	0	0	0	0
CEPshDR	214	0	0	0	0	0	0	0	0	0	0	0	0	0	0	0	0	0	0	0	0	0	0	0	0	0	0	0	0	0	0	0	0	0	0	0	0	0	0	0	0	0	0	0	0	0	0	0	0
CEPshVL	215	0	0	0	0	0	0	0	0	0	0	0	0	0	0	0	0	0	0	0	0	0	0	0	0	0	0	0	0	0	0	0	0	0	0	0	0	0	0	0	0	0	0	0	0	0	0	0	0
CEPshVR	216	0	0	0	0	0	0	0	0	0	0	0	0	0	0	0	0	0	0	0	0	0	0	0	0	0	0	0	0	0	0	0	0	0	0	0	0	0	0	0	0	0	0	0	0	0	0	0	0
GLRDL	217	0	0	0	0	0	0	0	0	0	0	0	0	0	0	0	0	0	0	0	0	0	0	0	0	0	0	0	0	0	0	0	0	0	0	0	0	0	0	0	0	0	0	0	0	0	0	0	0
GLRDR	218	0	0	0	0	0	0	0	0	0	0	0	0	0	0	0	0	0	0	0	0	0	0	0	0	0	0	0	0	0	0	0	0	0	0	0	0	0	0	0	0	0	0	0	0	0	0	0	0
GLRL	219	0	0	0	0	0	0	0	0	0	0	0	0	0	0	0	0	0	0	0	0	0	0	0	0	0	0	0	0	0	0	0	0	0	0	0	0	0	0	0	0	0	0	0	0	0	0	0	0
GLRR	220	0	0	0	0	0	0	0	0	0	0	0	0	0	0	0	0	0	0	0	0	0	0	0	0	0	0	0	0	0	0	0	0	0	0	0	0	0	0	0	0	0	0	0	0	0	0	0	0
GLRVL	221	0	0	0	0	0	0	0	0	0	0	0	0	0	0	0	0	0	0	0	0	0	0	0	0	0	0	0	0	0	0	0	0	0	0	0	0	0	0	0	0	0	0	0	0	0	0	0	0
GLRVR	222	0	0	0	0	0	0	0	0	0	0	0	0	0	0	0	0	0	0	0	0	0	0	0	0	0	0	0	0	0	0	0	0	0	0	0	0	0	0	0	0	0	0	0	0	0	0	0	0
[truncated: 174 more columns]

## Sheet: L1_2
		ADAL	ADAR	ADEL	ADER	ADFL	ADFR	ADLL	ADLR	AFDL	AFDR	AIAL	AIAR	AIBL	AIBR	AIML	AIMR	AINL	AINR	AIYL	AIYR	AIZL	AIZR	ALA	ALML	ALMR	ALNL	ALNR	AQR	ASEL	ASER	ASGL	ASGR	ASHL	ASHR	ASIL	ASIR	ASJL	ASJR	ASKL	ASKR	AUAL	AUAR	AVAL	AVAR	AVBL	AVBR	AVDL	AVDR
		1	2	3	4	5	6	7	8	9	10	11	12	13	14	15	16	17	18	19	20	21	22	23	24	25	26	27	28	29	30	31	32	33	34	35	36	37	38	39	40	41	42	43	44	45	46	47	48
ADAL	1	0	114688	251904	0	49920	0	98048	0	0	0	54784	0	73728	55040	0	0	0	0	0	0	26368	107520	0	258048	0	0	0	0	0	0	0	0	1240320	0	0	0	0	0	161280	0	0	0	403712	1108480	668160	604928	75008	423936
ADAR	2	114688	0	0	312320	0	7424	0	101632	0	0	0	70656	157440	17152	0	10496	0	0	0	0	0	91648	0	0	800768	0	0	0	0	0	0	0	0	1575936	0	0	0	0	0	105216	0	0	811264	259072	327936	422400	303104	1536
ADEL	3	251904	0	0	1245440	0	0	0	0	0	0	0	0	0	10752	0	0	0	0	0	0	0	0	0	0	0	0	0	0	0	0	0	0	0	0	0	0	0	0	0	0	0	0	347136	660224	0	0	0	0
ADER	4	0	312320	1245440	0	0	0	0	0	0	0	0	0	0	0	0	0	0	0	0	0	0	0	0	0	0	0	0	0	0	0	0	0	0	0	0	0	0	0	0	0	0	0	267520	225024	0	0	0	0
ADFL	5	49920	0	0	0	0	99840	0	0	662784	0	193792	0	126976	117760	0	0	0	0	1513472	7680	1897984	2560	0	0	0	0	0	0	214016	36608	0	0	724736	0	0	0	0	0	0	0	932352	61696	0	0	246272	0	0	0
ADFR	6	0	7424	0	0	99840	0	0	0	0	916736	0	212736	0	45056	0	0	99584	0	0	910080	4864	1659392	0	0	0	0	0	0	176384	414464	0	0	54784	340992	0	2048	0	0	0	0	0	1081088	0	0	0	109312	0	0
ADLL	7	98048	0	0	0	0	0	0	239104	0	0	236032	58880	451584	0	0	0	0	0	0	0	0	0	811264	0	0	0	0	0	314112	0	0	0	340224	0	457472	0	11520	0	1812224	117504	0	0	23808	0	13824	0	78080	148992
ADLR	8	0	101632	0	0	0	0	239104	0	0	0	0	267520	0	692736	0	0	0	0	0	3072	0	0	638976	0	0	0	0	0	0	522240	0	0	0	182272	0	179200	0	187136	0	1359104	0	0	0	0	87296	4864	103424	40704
AFDL	9	0	0	0	0	662784	0	0	0	0	167936	0	0	358144	0	0	0	174336	2192384	2365440	30976	407040	0	0	0	0	0	0	0	0	821760	0	0	0	0	134912	0	0	0	0	0	1192192	0	0	0	0	0	0	0
AFDR	10	0	0	0	0	0	916736	0	0	167936	0	0	1792	0	263424	0	0	1679360	320256	22016	2198016	0	548864	0	0	0	0	0	0	778496	0	0	0	0	0	0	130304	0	0	0	0	35328	1525504	0	0	0	0	0	0
AIAL	11	54784	0	0	0	193792	0	236032	0	0	0	0	165376	2776064	0	1230592	0	44544	65024	195840	0	814080	0	2048	0	0	0	0	0	508672	224000	1483264	0	531968	0	938496	8192	900096	0	1988352	0	0	0	1024	0	0	0	0	3840
AIAR	12	0	70656	0	0	0	212736	58880	267520	0	1792	165376	0	0	2229504	0	1432320	85248	47616	0	93440	0	454400	0	0	0	0	0	0	329216	479232	0	1439488	0	536576	0	395520	0	622592	106240	1556736	0	0	0	0	0	0	0	0
AIBL	13	73728	157440	0	0	126976	0	451584	0	358144	0	2776064	0	0	364288	18176	0	140544	228352	389888	0	86272	543488	0	0	0	0	0	0	2011392	161280	498176	0	894976	0	403456	0	0	0	500224	0	36608	141312	716288	14080	645632	0	0	20736
AIBR	14	55040	17152	10752	0	117760	45056	0	692736	0	263424	0	2229504	364288	0	0	8960	337664	286976	26880	292096	1028608	102144	54272	0	0	0	0	0	321536	1999872	0	407808	0	786688	0	176896	0	0	0	688128	104960	17408	61184	777472	0	746496	54016	141824
AIML	15	0	0	0	0	0	0	0	0	0	0	1230592	0	18176	0	0	196352	0	0	52992	0	44544	0	0	250624	0	0	0	0	31232	0	1096192	0	341504	0	0	0	1575680	5376	59136	0	0	0	0	0	0	0	51968	0
AIMR	16	0	10496	0	0	0	0	0	0	0	0	0	1432320	0	8960	196352	0	0	0	0	0	0	28928	0	0	235008	0	0	0	0	25856	0	1006080	0	83968	0	9472	31488	1543424	0	104960	0	0	0	0	0	0	0	36864
AINL	17	0	0	0	0	0	99584	0	0	174336	1679360	44544	85248	140544	337664	0	0	0	1149952	16640	48128	0	0	0	88832	0	0	0	0	605952	33280	70656	254464	0	0	256	172544	0	0	139264	0	441344	2186752	0	38912	0	0	6144	0
AINR	18	0	0	0	0	0	0	0	0	2192384	320256	65024	47616	228352	286976	0	0	1149952	0	125952	55552	0	0	0	0	0	0	0	0	0	905728	85760	98048	0	0	46080	0	0	16640	0	116480	1797632	495104	62720	0	0	0	0	107776
AIYL	19	0	0	0	0	1513472	0	0	0	2365440	22016	195840	0	389888	26880	52992	0	16640	125952	0	140288	1155328	23552	0	0	0	0	0	0	1278464	1181696	45056	0	37632	0	555264	8448	0	0	0	0	1552128	0	0	0	69632	78592	0	50176
AIYR	20	0	0	0	0	7680	910080	0	3072	30976	2198016	0	93440	0	292096	0	0	48128	55552	140288	0	6656	1243904	0	0	0	0	0	0	881152	1720832	0	29184	0	94976	0	423168	0	0	0	0	18688	1636352	0	0	46848	108288	0	0
AIZL	21	26368	0	0	0	1897984	4864	0	0	407040	0	814080	0	86272	1028608	44544	0	0	0	1155328	6656	0	807680	0	0	0	0	0	0	256512	652288	134656	0	519168	0	0	0	0	0	0	0	245504	48640	30976	0	132608	0	33792	101632
AIZR	22	107520	91648	0	0	2560	1659392	0	0	0	548864	0	454400	543488	102144	0	28928	0	0	23552	1243904	807680	0	0	0	0	0	0	0	590336	280832	0	113664	0	311296	0	2048	0	0	0	0	0	443392	0	0	0	129792	6400	26624
ALA	23	0	0	0	0	0	0	811264	638976	0	0	2048	0	0	54272	0	0	0	0	0	0	0	0	0	1280	26368	0	0	0	10240	4608	0	0	0	0	8192	0	239616	486400	257024	376320	0	0	0	0	0	0	45312	34560
ALML	24	258048	0	0	0	0	0	0	0	0	0	0	0	0	0	250624	0	88832	0	0	0	0	0	1280	0	0	0	0	0	0	0	0	0	0	0	0	0	15360	0	0	0	0	0	13568	0	277248	0	326400	179200
ALMR	25	0	800768	0	0	0	0	0	0	0	0	0	0	0	0	0	235008	0	0	0	0	0	0	26368	0	0	0	0	0	0	28672	0	0	0	0	0	0	0	80640	0	0	0	0	0	0	0	200192	261376	286976
ALNL	26	0	0	0	0	0	0	0	0	0	0	0	0	0	0	0	0	0	0	0	0	0	0	0	0	0	0	0	0	0	0	0	0	0	0	0	0	0	0	0	0	0	0	0	0	0	0	0	0
ALNR	27	0	0	0	0	0	0	0	0	0	0	0	0	0	0	0	0	0	0	0	0	0	0	0	0	0	0	0	0	0	0	0	0	0	0	0	0	0	0	0	0	0	0	0	0	0	0	0	0
AQR	28	0	0	0	0	0	0	0	0	0	0	0	0	0	0	0	0	0	0	0	0	0	0	0	0	0	0	0	0	0	0	0	0	0	0	0	0	0	0	0	0	0	0	0	0	0	0	0	0
ASEL	29	0	0	0	0	214016	176384	314112	0	0	778496	508672	329216	2011392	321536	31232	0	605952	0	1278464	881152	256512	590336	10240	0	0	0	0	0	0	68864	230144	0	804352	0	525568	563456	259840	0	239104	0	0	37632	0	0	0	0	0	0
ASER	30	0	0	0	0	36608	414464	0	522240	821760	0	224000	479232	161280	1999872	0	25856	33280	905728	1181696	1720832	652288	280832	4608	0	28672	0	0	0	68864	0	0	450304	0	581376	109824	407296	0	258560	0	189184	0	4608	1024	0	0	0	0	0
ASGL	31	0	0	0	0	0	0	0	0	0	0	1483264	0	498176	0	1096192	0	70656	85760	45056	0	134656	0	0	0	0	0	0	0	230144	0	0	0	0	0	750080	0	122624	0	0	0	0	0	0	0	0	0	0	0
ASGR	32	0	0	0	0	0	0	0	0	0	0	0	1439488	0	407808	0	1006080	254464	98048	0	29184	0	113664	0	0	0	0	0	0	0	450304	0	0	0	0	0	493824	0	202496	0	42752	0	0	0	0	0	0	0	0
ASHL	33	1240320	0	0	0	724736	54784	340224	0	0	0	531968	0	894976	0	341504	0	0	0	37632	0	519168	0	0	0	0	0	0	0	804352	0	0	0	0	162048	0	0	18176	0	293888	0	0	0	114432	0	1672704	435456	88832	109312
ASHR	34	0	1575936	0	0	0	340992	0	182272	0	0	0	536576	0	786688	0	83968	0	0	0	94976	0	311296	0	0	0	0	0	0	0	581376	0	0	162048	0	0	0	0	1280	0	184576	0	0	0	73472	113664	1553664	144128	76032
ASIL	35	0	0	0	0	0	0	457472	0	134912	0	938496	0	403456	0	0	0	256	46080	555264	0	0	0	8192	0	0	0	0	0	525568	109824	750080	0	0	0	0	99584	172288	0	337920	0	0	0	0	0	0	0	0	0
ASIR	36	0	0	0	0	0	2048	0	179200	0	130304	8192	395520	0	176896	0	9472	172544	0	8448	423168	0	2048	0	0	0	0	0	0	563456	407296	0	493824	0	0	99584	0	0	173312	0	189952	0	0	0	59392	0	0	0	0
ASJL	37	0	0	0	0	0	0	11520	0	0	0	900096	0	0	0	1575680	31488	0	0	0	0	0	0	239616	15360	0	0	0	0	259840	0	122624	0	18176	0	172288	0	0	479744	1472768	0	10496	0	0	0	0	0	40448	0
ASJR	38	0	0	0	0	0	0	0	187136	0	0	0	622592	0	0	5376	1543424	0	16640	0	0	0	0	486400	0	80640	0	0	0	0	258560	0	202496	0	1280	0	173312	479744	0	512	1333248	0	768	0	0	0	0	0	37120
ASKL	39	161280	0	0	0	0	0	1812224	0	0	0	1988352	106240	500224	0	59136	0	139264	0	0	0	0	0	257024	0	0	0	0	0	239104	0	0	0	293888	0	337920	0	1472768	512	0	374528	0	0	0	0	0	0	0	0
ASKR	40	0	105216	0	0	0	0	117504	1359104	0	0	0	1556736	0	688128	0	104960	0	116480	0	0	0	0	376320	0	0	0	0	0	0	189184	0	42752	0	184576	0	189952	0	1333248	374528	0	0	0	0	0	0	61952	0	0
AUAL	41	0	0	0	0	932352	0	0	0	1192192	35328	0	0	36608	104960	0	0	441344	1797632	1552128	18688	245504	0	0	0	0	0	0	0	0	0	0	0	0	0	0	0	10496	0	0	0	0	79360	169984	0	134144	0	42496	42240
AUAR	42	0	0	0	0	61696	1081088	0	0	0	1525504	0	0	141312	17408	0	0	2186752	495104	0	1636352	48640	443392	0	0	0	0	0	0	37632	4608	0	0	0	0	0	0	0	768	0	0	79360	0	0	190976	0	63488	234240	26112
AVAL	43	403712	811264	347136	267520	0	0	23808	0	0	0	1024	0	716288	61184	0	0	0	62720	0	0	30976	0	0	13568	0	0	0	0	0	1024	0	0	114432	0	0	0	0	0	0	0	169984	0	22272	516352	245248	355584	290560	27392
AVAR	44	1108480	259072	660224	225024	0	0	0	0	0	0	0	0	14080	777472	0	0	38912	0	0	0	0	0	0	0	0	0	0	0	0	0	0	0	0	73472	0	59392	0	0	0	0	0	190976	516352	0	274176	196352	203264	195840
AVBL	45	668160	327936	0	0	246272	0	13824	87296	0	0	0	0	645632	0	0	0	0	0	69632	46848	132608	0	0	277248	0	0	0	0	0	0	0	0	1672704	113664	0	0	0	0	0	0	134144	0	245248	274176	0	544768	978432	586752
AVBR	46	604928	422400	0	0	0	109312	0	4864	0	0	0	0	0	746496	0	0	0	0	78592	108288	0	129792	0	0	200192	0	0	0	0	0	0	0	435456	1553664	0	0	0	0	0	61952	0	63488	355584	196352	544768	0	197888	189184
AVDL	47	75008	303104	0	0	0	0	78080	103424	0	0	0	0	0	54016	51968	0	6144	0	0	0	33792	6400	45312	326400	261376	0	0	0	0	0	0	0	88832	144128	0	0	40448	0	0	0	42496	234240	290560	203264	978432	197888	0	131840
AVDR	48	423936	1536	0	0	0	0	148992	40704	0	0	3840	0	20736	141824	0	36864	0	107776	50176	0	101632	26624	34560	179200	286976	0	0	0	0	0	0	0	109312	76032	0	0	0	37120	0	0	42240	26112	27392	195840	586752	189184	131840	0
AVEL	49	61952	119040	0	0	0	0	0	0	0	0	0	0	790272	208640	141056	0	0	0	0	5888	1522688	505600	137472	50432	0	0	0	0	0	0	0	0	9984	0	0	0	64768	0	0	0	311552	0	0	0	409600	0	0	691456
AVER	50	1280	66048	0	0	0	0	0	0	0	0	0	0	344576	471296	0	154880	0	0	0	0	323584	1260032	96256	0	155904	0	0	0	0	0	0	0	0	0	0	0	0	22784	0	0	0	422144	67584	12800	4608	346368	542208	0
AVFL	51	0	0	0	0	0	0	0	0	0	0	0	0	0	0	0	0	0	0	0	0	0	0	0	0	0	0	0	0	0	0	0	0	0	0	0	0	0	0	0	0	0	0	0	0	0	0	0	0
AVFR	52	0	0	0	0	0	0	0	0	0	0	0	0	0	0	0	0	0	0	0	0	0	0	0	0	0	0	0	0	0	0	0	0	0	0	0	0	0	0	0	0	0	0	0	0	0	0	0	0
AVHL	53	0	384256	0	0	0	648960	35840	32768	0	7424	0	0	0	0	103936	0	100864	0	0	41216	0	522752	11776	166656	0	0	0	0	0	31488	0	0	204800	722688	17152	0	3072	0	0	0	0	0	0	163328	908544	311040	270080	0
AVHR	54	423680	0	0	0	1103616	0	54272	0	0	0	0	0	0	0	0	120064	0	4864	0	0	668416	0	0	0	356096	0	0	0	8704	0	0	0	526080	177408	0	0	0	30720	0	0	0	0	175104	3584	506368	738048	0	727808
AVJL	55	21504	173568	0	0	0	0	103424	97792	0	0	0	30464	0	0	36352	32000	159232	0	0	347392	0	0	19200	117760	7936	0	0	0	0	0	0	0	79360	208640	38656	0	1024	0	1280	0	0	0	0	87808	393472	1057792	657152	49152
AVJR	56	339456	0	0	0	0	0	131840	133632	0	0	0	0	0	0	17152	27648	0	191744	489472	32256	0	0	39168	9984	150272	0	0	0	6656	0	0	0	278016	96512	0	0	0	512	0	0	0	0	42752	3584	1353984	444672	107008	585472
AVKL	57	0	0	105984	202496	0	0	0	0	0	0	0	0	634624	819200	0	0	0	0	0	0	768	155136	0	0	0	0	0	0	0	0	0	0	0	0	0	0	0	0	0	0	0	0	5376	6912	258304	0	0	0
AVKR	58	0	0	133632	215040	0	0	0	0	0	0	0	0	418048	630784	0	0	0	0	0	0	214784	0	0	0	0	0	0	0	0	0	0	0	0	0	0	0	0	0	0	0	0	0	0	322816	768	512	0	0
AVL	59	0	0	0	2560	0	0	0	0	0	0	0	0	68352	281856	0	0	0	0	0	0	0	0	0	0	0	0	0	0	0	0	0	0	0	0	0	0	0	0	0	0	0	0	0	0	0	0	0	0
AVM	60	0	0	0	0	0	0	0	0	0	0	0	0	0	0	0	0	0	0	0	0	0	0	0	0	0	0	0	0	0	0	0	0	0	0	0	0	0	0	0	0	0	0	0	0	0	0	0	0
AWAL	61	7168	0	0	0	916992	0	570880	0	38912	0	399104	0	112640	0	126464	0	0	0	404992	0	473088	0	0	32000	0	0	0	0	2182912	0	132864	0	1527296	0	204032	0	111616	0	0	0	0	0	0	0	109824	0	0	0
AWAR	62	0	0	0	0	0	782080	0	336384	0	0	76288	272384	0	144128	0	203520	0	0	0	367616	0	629504	18944	0	60672	0	0	0	0	2592768	0	45312	30976	1456384	0	158720	0	139008	0	131840	0	0	0	0	0	133888	0	0
AWBL	63	181248	0	0	0	1271552	0	235776	0	165632	0	310784	0	149248	57600	0	0	0	0	807168	9472	969728	0	0	0	0	0	0	0	1229312	13568	0	0	417024	0	371712	0	144128	0	0	0	91136	0	112384	0	0	22272	0	0
AWBR	64	0	100096	0	0	58112	990720	0	219904	0	58624	24064	269312	161280	104960	0	49152	0	0	0	528896	0	606976	0	0	126464	0	0	0	6400	1153024	0	7936	235264	632064	0	289792	0	67584	0	0	0	141056	0	13568	15104	22016	1024	0
AWCL	65	0	0	0	0	0	22528	1214208	252672	382464	31232	1536512	433152	1345792	365312	81152	0	327680	205568	717056	265984	58368	146176	15360	0	0	0	0	0	1202176	251136	511232	70656	0	0	2882304	1146112	0	0	387584	0	0	0	0	96768	0	0	0	0
AWCR	66	0	0	0	0	39936	0	0	913408	576000	200192	867072	1430016	459520	1264384	0	3328	65792	949248	1308672	474624	595456	43776	0	0	0	0	0	0	269824	2367488	284672	718592	0	0	943616	2263296	0	0	0	171520	21760	0	0	768	0	0	0	0
BAGL	67	0	0	0	0	0	27136	0	0	0	1295616	0	0	327168	0	0	0	1475584	193792	119808	1381120	0	749824	0	0	0	0	0	0	0	14848	0	0	0	0	0	942080	0	0	0	0	56832	3840	68352	248832	162048	0	507392	206848
BAGR	68	0	0	0	0	0	0	0	0	89856	0	0	0	0	513280	0	0	166656	464640	300544	140544	226816	0	0	0	0	0	0	0	0	82688	0	0	0	0	0	0	0	0	0	0	167168	72448	325888	70144	0	289536	350464	505088
BDUL	69	113920	0	48640	56064	0	0	0	0	0	0	0	0	0	0	26624	0	0	0	0	0	0	0	0	496128	0	0	0	0	0	0	0	0	0	0	0	0	0	0	0	0	0	0	0	0	159232	38400	0	234496
BDUR	70	0	420352	0	0	0	0	0	0	0	0	0	0	0	0	0	38400	0	0	0	0	0	0	0	0	1048576	0	0	0	0	0	0	0	0	13312	0	0	0	0	0	0	0	0	0	0	180480	25856	273408	0
CEPDL	71	237056	0	0	0	0	0	10496	0	0	0	0	0	0	0	0	0	95232	23552	0	0	0	0	6144	516096	0	0	0	0	0	21504	0	0	0	0	37888	0	0	0	0	0	82432	0	60416	0	0	0	29952	68096
CEPDR	72	0	90880	0	0	0	0	0	0	0	0	0	0	0	0	0	0	20992	59136	0	0	0	0	0	0	346880	0	0	0	0	0	0	0	0	0	0	0	0	0	0	0	0	100352	0	6400	0	0	91136	42752
CEPVL	73	32768	0	0	0	0	0	0	0	23040	0	0	0	31744	0	78080	0	0	79104	0	0	0	0	0	439296	0	0	0	0	0	0	80384	0	0	0	71936	0	37632	0	0	0	121856	0	0	0	5888	0	0	51200
CEPVR	74	0	129536	0	0	0	0	0	0	0	0	0	15872	0	6400	0	50688	39680	0	0	0	0	0	0	0	159232	0	0	0	0	0	0	51968	0	39168	0	87552	0	52992	0	4864	0	145408	0	0	0	52736	74752	0
DVA	75	846592	753664	0	0	119296	28928	0	0	0	0	0	0	151040	298496	23552	0	0	0	0	0	786176	705280	0	0	23040	0	0	0	0	0	0	0	24576	7424	0	0	0	0	0	0	167168	90112	222208	51456	1043456	757248	764160	635136
DVC	76	0	39680	455168	0	0	0	0	0	0	0	0	0	518656	1812992	0	0	0	0	0	0	343296	160256	0	0	0	0	0	0	0	0	0	0	0	0	0	0	0	0	0	0	0	0	649216	251904	0	20224	0	0
FLPL	77	19456	353536	430848	597504	0	0	0	0	0	0	0	0	44800	220672	0	0	0	0	0	0	0	0	0	0	0	0	0	0	0	0	0	0	0	0	0	0	0	0	0	0	0	0	473344	86016	25088	0	158208	0
FLPR	78	0	45056	146944	248576	0	0	0	0	0	0	0	0	0	0	0	4864	0	0	0	66816	0	0	0	0	0	0	0	0	0	0	0	0	0	0	0	0	0	0	0	0	0	0	94720	246016	50944	0	32768	0
HSNL	79	0	0	0	0	0	0	0	0	0	0	0	0	0	0	0	0	0	0	0	0	0	0	0	0	0	0	0	0	0	0	0	0	0	0	0	0	0	0	0	0	0	0	0	0	0	0	0	0
HSNR	80	0	0	0	0	0	0	0	0	0	0	0	0	0	0	0	0	0	0	0	0	0	0	0	0	0	0	0	0	0	0	0	0	0	0	0	0	0	0	0	0	0	0	0	0	0	0	0	0
IL1DL	81	0	0	0	0	0	0	18688	0	12288	0	0	0	0	0	22784	0	37888	32256	18944	0	32256	0	13056	0	0	0	0	0	0	51712	0	0	512	0	7168	0	20992	0	15360	0	96000	0	0	0	0	0	17664	56320
IL1DR	82	0	0	0	0	0	0	0	37120	0	15360	0	3072	0	8960	0	7680	23040	28928	0	0	0	0	68352	0	0	0	0	0	20224	0	0	0	0	0	0	17664	0	67328	0	0	0	86016	0	0	0	0	75264	0
IL1L	83	0	0	0	0	0	0	18944	0	0	0	0	0	0	0	0	0	0	27904	0	0	0	0	0	0	0	0	0	0	0	1792	0	0	0	0	0	0	86528	0	0	0	3584	0	77312	0	0	0	0	0
IL1R	84	0	0	0	0	0	0	0	20992	0	0	0	0	0	0	0	25344	63744	0	0	0	0	0	17152	0	126208	0	0	0	0	0	0	0	0	0	0	27392	0	48896	0	16384	0	10240	0	87808	0	0	0	0
IL1VL	85	17152	0	0	0	0	0	0	0	0	0	0	0	0	103424	0	0	0	0	0	0	0	0	0	0	0	0	0	0	0	0	0	0	0	0	0	0	0	0	0	0	0	0	0	0	0	28416	0	0
IL1VR	86	0	15104	0	0	0	0	0	0	0	0	0	0	63232	0	0	0	0	0	0	0	0	0	0	0	0	0	0	0	0	0	0	0	0	0	0	0	0	0	0	0	0	0	0	0	0	0	0	0
IL2DL	87	63232	0	0	0	0	0	24576	0	0	0	0	0	0	0	9728	0	48896	40192	6912	0	0	0	22016	11008	0	0	0	0	0	25600	0	0	0	0	17152	0	19968	0	0	0	41728	0	256	0	0	0	0	107520
IL2DR	88	0	0	0	0	0	0	0	0	0	1536	0	0	0	0	0	0	20992	51712	0	0	0	0	0	0	0	0	0	0	0	0	0	0	0	0	0	27136	0	0	0	0	0	67072	0	0	0	0	80896	0
IL2L	89	10496	0	0	0	0	0	128768	0	0	0	0	0	0	0	13056	0	0	51712	0	0	0	0	75776	55552	0	0	0	0	0	9984	0	0	0	0	0	0	52224	0	6400	0	0	0	0	0	0	0	0	0
IL2R	90	0	46336	0	0	0	0	0	40192	0	0	0	0	0	1024	0	13312	58880	0	0	76032	0	0	32000	0	73728	0	0	0	5120	0	0	0	0	8704	0	42752	0	64256	0	8192	0	28928	0	0	0	22784	0	0
IL2VL	91	37632	0	0	0	0	0	0	0	0	0	0	0	0	96000	0	0	0	0	0	0	0	0	0	0	0	0	0	0	0	0	0	0	0	0	0	0	0	0	0	0	0	0	0	0	0	13568	0	0
IL2VR	92	0	27136	0	0	0	0	0	0	0	0	0	0	66048	0	0	0	0	0	0	0	0	0	0	0	0	0	0	0	0	0	0	0	0	0	0	0	0	0	0	0	0	0	0	0	0	0	0	0
OLLL	93	3328	0	0	0	0	0	78848	0	0	0	0	0	0	64768	39680	0	0	19200	0	0	0	0	38400	0	0	0	0	0	0	1792	0	0	0	0	0	0	39680	0	0	0	0	0	0	19456	0	0	53760	0
OLLR	94	0	0	0	0	0	0	0	91136	0	0	0	0	13056	0	0	16128	56320	37632	0	77824	0	0	28928	0	0	0	0	0	0	0	0	0	0	0	0	28416	0	51456	0	16640	0	43520	0	0	0	0	0	41728
OLQDL	95	122880	0	0	0	0	0	768	0	6912	0	256	0	0	0	30976	0	0	6912	0	0	18944	0	52736	0	0	0	0	0	0	18432	0	0	0	0	7168	0	75008	0	0	0	31232	0	0	0	0	0	25344	25088
OLQDR	96	0	0	0	0	0	0	0	44544	0	0	0	3840	0	0	0	20992	51200	70912	0	0	0	0	50944	0	0	0	0	0	768	0	0	0	0	18176	0	66048	0	17920	0	0	0	8192	0	0	0	15872	66048	56064
OLQVL	97	176128	0	0	0	8192	0	36864	0	0	0	0	0	0	0	0	0	0	0	0	0	8192	0	0	0	0	0	0	0	0	0	0	0	0	0	0	0	0	0	0	0	9728	0	8192	0	15616	0	0	50944
OLQVR	98	0	207616	0	0	0	45312	0	22784	0	0	0	0	0	0	0	0	4352	0	0	0	0	0	0	0	4608	0	0	0	0	0	0	0	0	0	0	0	0	0	0	0	0	12288	0	0	0	12032	59392	0
PLNL	99	0	0	0	0	0	0	0	0	0	0	0	0	0	0	0	0	0	0	0	0	0	0	0	0	0	0	0	0	0	0	0	0	0	0	0	0	0	0	0	0	0	0	0	0	0	0	0	0
PLNR	100	0	0	0	0	0	0	0	0	0	0	0	0	0	0	0	0	0	0	0	0	0	0	0	0	0	0	0	0	0	0	0	0	0	0	0	0	0	0	0	0	0	0	0	0	0	0	0	0
PVCL	101	19456	0	0	192256	0	0	19456	0	0	0	1280	0	0	13056	0	0	0	0	84480	43520	0	0	0	64256	0	0	0	0	33536	0	0	0	46848	0	0	0	0	0	0	0	0	0	124416	0	684800	325888	28928	774656
PVCR	102	0	14592	0	0	0	0	0	135936	0	0	0	42240	0	0	0	38656	0	0	5632	200192	0	0	0	0	279040	0	0	0	0	0	0	0	0	162304	0	0	0	0	0	0	0	0	0	31232	755712	756480	521216	0
PVNL	103	0	0	0	0	0	0	0	0	0	0	0	0	0	0	0	0	0	0	0	0	0	0	0	0	0	0	0	0	0	0	0	0	0	0	0	0	0	0	0	0	0	0	0	0	0	0	0	0
PVNR	104	0	0	0	0	0	0	0	0	0	0	0	0	0	0	0	0	0	0	0	0	0	0	0	0	0	0	0	0	0	0	0	0	0	0	0	0	0	0	0	0	0	0	0	0	0	0	0	0
PVPL	105	354560	0	0	0	512	0	512	0	0	0	0	0	101632	167168	0	0	0	0	0	0	0	0	0	0	0	0	0	0	7680	0	0	0	0	0	0	0	0	0	0	0	0	0	68352	359168	1062400	1666560	0	307712
PVPR	106	0	235776	0	0	7424	16640	0	177664	0	0	0	0	168192	0	0	0	0	0	0	0	0	0	0	0	0	0	0	0	0	0	0	0	32768	336384	0	0	0	0	0	0	0	0	369664	366848	1852416	474112	345856	91136
PVQL	107	116736	0	44032	46336	9984	0	320000	0	0	0	485888	0	329984	0	1102080	0	0	0	9984	0	0	0	621568	0	0	0	0	0	334080	0	0	0	276736	0	0	0	2701056	0	2241792	0	0	0	0	58624	0	0	0	106240
PVQR	108	0	43008	0	0	0	0	0	503552	0	0	45056	775424	0	120576	124416	959232	0	0	0	0	0	768	421120	0	0	0	0	0	0	183296	0	2816	70656	335616	0	0	186624	2034688	211456	1313792	0	0	0	0	0	60160	0	0
PVR	109	419840	248576	0	0	0	0	0	0	0	0	0	0	0	0	0	0	0	0	0	0	0	0	0	1086208	1706240	0	0	0	0	0	0	0	0	0	0	0	0	0	0	0	0	0	0	0	554240	96256	477696	103936
PVT	110	0	0	203264	112640	0	0	0	0	0	0	0	0	386560	320768	0	0	0	0	0	0	0	0	0	0	0	0	0	0	0	0	0	0	0	0	0	0	0	0	0	0	0	0	0	0	0	0	0	0
RIAL	111	78336	0	0	0	480000	0	0	0	4608	0	0	0	0	89088	0	0	0	28672	792576	0	1470208	0	0	0	0	0	0	0	0	40448	0	0	122112	0	3840	0	0	0	0	0	610560	0	438272	204032	0	0	0	0
RIAR	112	0	44544	0	0	0	334848	0	0	0	3328	0	0	56832	0	0	0	21504	0	0	815872	0	1805568	0	0	0	0	0	0	0	0	0	0	0	221696	0	0	0	0	0	0	0	572928	168192	625920	0	0	0	0
RIBL	113	0	0	0	0	159488	0	0	0	0	0	0	0	0	388608	0	0	107520	258048	1140736	0	603392	0	0	0	0	0	0	0	0	0	0	0	0	0	35840	0	15616	0	0	0	1364480	0	290048	0	95232	134400	0	83200
RIBR	114	0	0	0	0	0	134400	0	0	0	49920	0	0	375552	78848	0	0	296448	423936	0	1130240	0	905984	0	0	0	0	0	0	0	0	0	0	0	0	0	86784	0	24576	0	0	149760	1654784	0	206336	184064	0	198400	0
RICL	115	658944	992768	0	0	0	0	0	0	0	0	4608	0	0	0	0	0	0	0	0	0	66560	0	0	0	65792	0	0	0	0	0	46080	0	3840	0	0	0	0	0	0	0	0	0	733184	725504	0	0	254208	216832
RICR	116	843008	545024	0	0	0	0	0	0	0	0	0	1792	0	0	0	190464	0	0	0	0	0	151552	0	79360	0	0	0	0	0	0	0	19200	0	143360	0	0	0	0	0	0	0	0	591616	373248	139008	0	74752	74752
RID	117	169216	0	0	0	0	0	0	0	372480	392960	4352	0	0	125952	91904	0	640512	945152	0	0	227840	0	0	7424	0	0	0	0	16640	0	97792	0	152064	0	0	0	0	0	0	0	3584	0	201728	0	204288	559360	427008	1282304
RIFL	118	368896	0	0	0	66048	0	0	0	0	0	227584	0	197632	0	423424	0	0	0	162048	0	0	0	0	288512	0	0	0	0	176640	0	0	0	1424384	0	0	0	103680	0	904960	0	0	0	0	5632	600576	25088	0	196352
RIFR	119	0	371968	0	0	0	7168	0	1024	0	0	0	823296	0	114688	26880	132608	0	0	0	112128	0	0	0	0	244736	0	0	0	0	93440	0	0	75776	1531904	0	0	0	78592	0	869632	0	0	0	0	11264	547584	0	0
RIGL	120	14336	0	126464	347392	0	0	0	0	0	0	0	0	0	1430272	0	0	0	0	0	0	1047040	22016	0	0	0	0	0	0	0	0	0	0	0	0	0	0	0	0	0	0	0	0	16640	0	0	202496	0	240384
RIGR	121	0	0	271104	217600	0	0	0	0	0	0	0	0	1285376	7936	0	0	0	0	0	0	128000	839936	0	0	0	0	0	0	0	0	0	0	0	0	0	0	0	0	0	0	0	3584	78080	0	162304	0	286464	0
RIH	122	102656	84992	258560	357376	71936	60160	0	0	0	0	0	0	31744	16128	0	0	0	5376	575232	439808	580608	909312	0	0	0	0	0	0	0	0	0	0	0	0	0	0	0	0	0	0	37632	0	61696	413696	0	0	0	0
RIML	123	447488	0	0	0	0	0	0	0	0	0	0	0	241920	2302720	0	0	0	18944	191232	0	1856512	0	0	0	0	0	0	0	0	0	0	0	250368	0	31488	0	0	0	0	0	196608	0	317952	1100544	352768	439808	56064	89600
RIMR	124	151808	1131776	0	0	0	0	0	0	0	0	0	0	2302464	192768	0	0	0	0	0	116480	0	1423104	0	0	0	0	0	0	0	0	0	0	0	357632	0	2304	0	0	0	0	0	240384	957952	318720	222464	199168	49920	83200
RIPL	125	0	0	0	0	0	0	0	0	0	0	0	0	0	0	0	0	0	0	0	0	0	0	0	0	0	0	0	0	0	0	0	0	0	0	0	0	0	0	0	0	0	0	0	0	0	0	0	0
RIPR	126	0	0	0	0	0	0	0	0	0	0	0	0	0	0	0	0	0	0	0	0	0	0	0	0	0	0	0	0	0	0	0	0	0	0	0	0	0	0	0	0	0	0	0	0	0	0	0	0
RIR	127	0	0	0	0	1041920	1043968	0	0	8960	0	0	0	51200	93440	0	0	0	0	382976	266752	540928	465920	0	0	0	0	0	0	9472	0	0	0	37888	64768	0	0	0	0	0	0	115712	445440	30976	60160	59648	73472	0	66048
RIS	128	0	0	170496	0	0	0	0	0	0	0	0	0	271104	20992	0	65536	0	39936	1280	479488	0	0	0	0	0	0	0	0	0	0	0	0	9728	188416	0	0	0	0	0	0	25344	137728	0	0	151296	96256	0	0
RIVL	129	53248	48896	0	0	0	0	0	0	0	0	0	0	790016	99328	0	0	0	16384	0	0	0	0	0	0	0	0	0	0	0	0	0	0	0	0	0	0	0	0	0	0	85248	0	455936	3584	12800	113152	44032	0
RIVR	130	83456	33536	0	0	0	0	0	0	0	0	0	0	52480	1347072	0	0	49664	0	0	101888	0	0	0	0	69120	0	0	0	0	0	0	0	0	0	0	0	0	0	0	0	0	32256	199424	483328	332288	36096	69888	117504
RMDDL	131	0	0	0	0	0	0	0	0	0	0	0	0	0	0	0	0	0	0	0	0	0	0	0	0	153344	0	0	0	0	0	0	0	0	0	0	0	0	0	0	0	0	0	125184	18688	0	0	0	0
RMDDR	132	0	0	0	0	0	0	0	0	0	0	0	0	0	0	0	0	0	0	0	0	0	0	0	6656	0	0	0	0	0	0	0	0	0	0	0	0	0	0	0	0	0	0	32768	96000	0	0	0	0
RMDL	133	0	0	0	0	0	0	0	0	0	0	0	0	0	0	0	0	0	0	0	0	0	0	0	0	0	0	0	0	0	0	0	0	0	0	0	0	0	0	0	0	0	0	207616	117760	0	0	0	0
RMDR	134	0	0	0	0	0	0	0	0	0	0	0	0	0	0	0	0	0	0	0	0	0	0	0	0	0	0	0	0	0	0	0	0	0	0	0	0	0	0	0	0	0	0	19456	148224	0	0	0	0
RMDVL	135	0	0	0	0	0	0	0	0	0	0	0	0	0	0	0	0	0	0	0	0	0	0	0	0	0	0	0	0	0	0	0	0	0	0	0	0	0	0	0	0	0	0	70144	125952	0	0	0	0
RMDVR	136	7936	0	0	0	0	0	0	0	0	0	0	0	0	0	0	0	0	0	0	0	0	0	0	0	0	0	0	0	0	0	0	0	0	0	0	0	0	0	0	0	0	0	0	47104	0	0	35328	0
RMED	137	0	0	0	0	0	0	0	0	0	0	0	0	68864	0	0	0	0	0	0	0	0	0	0	0	0	0	0	0	0	0	0	0	0	0	0	0	0	0	0	0	0	0	0	0	0	0	12032	0
RMEL	138	0	0	0	0	0	0	0	0	0	0	0	0	0	0	0	0	0	0	0	0	0	0	0	0	0	0	0	0	0	0	0	0	0	0	0	0	0	0	0	0	0	0	0	0	0	0	0	0
RMER	139	0	0	0	0	0	0	0	0	0	0	0	0	0	0	0	0	0	0	0	0	0	0	0	0	0	0	0	0	0	0	0	0	0	0	0	0	0	0	0	0	0	0	0	0	0	0	0	0
RMEV	140	0	0	0	0	0	0	0	0	0	0	0	0	0	33536	0	0	1536	0	41216	0	0	3584	0	0	0	0	0	0	0	0	0	0	145152	0	0	0	0	0	0	0	152832	0	0	0	135936	0	0	0
RMFL	141	0	0	0	0	0	0	0	0	0	0	0	0	0	0	0	0	0	0	0	0	0	0	0	0	0	0	0	0	0	0	0	0	0	0	0	0	0	0	0	0	0	0	0	0	0	0	0	0
RMFR	142	0	0	0	0	0	0	0	0	0	0	0	0	0	0	0	0	0	0	0	0	0	0	0	0	0	0	0	0	0	0	0	0	0	0	0	0	0	0	0	0	0	0	0	0	0	0	0	0
RMGL	143	290560	0	0	0	0	0	308224	0	0	0	3072	0	0	60672	448768	0	0	0	0	0	0	0	0	307968	0	0	0	0	55808	0	0	0	221440	0	0	0	302336	0	380672	0	0	0	5632	0	71680	0	0	55552
RMGR	144	0	117248	0	0	0	0	0	48640	0	0	0	22016	326400	0	0	289536	0	0	0	0	0	0	0	0	202752	0	0	0	0	0	0	0	0	135168	0	0	0	88064	0	149504	0	0	0	72960	10496	81664	33536	0
RMHL	145	0	0	0	0	0	0	0	0	0	0	0	0	0	0	0	0	0	0	0	0	0	0	0	0	0	0	0	0	0	0	0	0	0	0	0	0	0	0	0	0	0	0	0	0	0	0	0	0
RMHR	146	0	0	0	0	0	0	0	0	0	0	0	0	0	0	0	0	0	0	0	0	0	0	0	0	0	0	0	0	0	0	0	0	0	0	0	0	0	0	0	0	0	0	0	0	0	0	0	0
SAADL	147	82944	38400	615936	273664	0	0	0	0	0	0	0	0	464640	721664	0	0	0	0	0	0	0	0	0	0	347392	0	0	0	0	0	0	0	0	0	0	0	0	0	0	0	0	0	227840	308992	1024	1024	22528	4608
SAADR	148	45824	289280	600832	174336	0	0	0	0	0	0	0	0	409600	250368	0	0	0	0	0	0	0	5888	0	134656	0	0	0	0	0	0	0	0	0	0	0	0	0	0	0	0	0	0	272128	198144	0	0	0	46080
SAAVL	149	26624	115456	0	105472	0	0	0	0	5376	0	0	0	174080	40192	0	0	0	30464	0	0	0	0	0	0	0	0	0	0	0	35840	0	19456	0	0	6656	29440	0	38656	0	27648	13568	0	1363456	1196032	1024	34304	40960	8192
SAAVR	150	450304	66816	165376	0	0	0	0	0	35840	0	0	0	45824	130816	0	0	14848	0	0	0	0	0	0	0	0	0	0	0	44032	0	17152	0	0	0	8960	1792	38400	0	50176	0	0	17920	652288	1783808	100608	0	41472	32512
SDQL	151	0	0	0	0	0	0	0	0	0	0	0	0	0	0	0	0	0	0	0	0	0	0	0	0	0	0	0	0	0	0	0	0	0	0	0	0	0	0	0	0	0	0	0	0	0	0	0	0
SDQR	152	0	0	0	0	0	0	0	0	0	0	0	0	0	0	0	0	0	0	0	0	0	0	0	0	0	0	0	0	0	0	0	0	0	0	0	0	0	0	0	0	0	0	0	0	0	0	0	0
SIADL	153	13568	54784	3328	0	0	0	0	0	0	0	0	0	512	492800	0	44032	0	0	0	0	244480	0	43008	0	220928	0	0	0	0	0	0	0	0	0	0	0	0	26624	0	28416	0	0	0	271360	1024	137472	33792	0
SIADR	154	0	188160	0	0	0	0	0	0	0	0	0	0	526848	0	33024	0	72192	0	0	0	0	190464	44544	101120	0	0	0	0	0	0	0	0	42752	0	0	0	44032	0	0	0	0	0	180224	0	30464	0	131584	0
SIAVL	155	392192	0	0	0	172032	0	0	0	0	0	0	0	0	58112	0	0	0	0	0	0	0	0	0	0	0	0	0	0	0	0	0	0	117760	0	0	0	0	0	0	0	0	0	124416	3328	0	408320	0	72192
SIAVR	156	0	105984	0	0	0	124160	0	0	0	0	0	0	4864	0	0	0	0	0	0	0	0	0	0	0	0	0	0	0	0	0	0	0	0	57600	0	0	0	0	0	0	0	0	0	96256	35072	0	15872	0
SIBDL	157	241408	99072	0	0	193536	0	0	36864	120576	0	0	0	66304	0	0	39424	5888	0	211456	0	272384	0	43520	3584	300800	0	0	0	0	0	0	0	1536	0	0	0	0	23040	0	23296	128256	0	40704	82432	111872	118272	15360	116480
SIBDR	158	173824	423168	0	0	0	0	6656	0	0	70144	0	0	0	61952	43264	0	76032	14592	0	229376	1536	212992	24320	318720	17920	0	0	0	0	0	0	0	30720	0	0	0	32256	0	0	0	0	62720	2816	76544	364544	0	47872	89088
SIBVL	159	464640	175616	0	0	45056	0	0	0	0	0	0	0	78592	11264	0	117504	0	0	0	0	0	157952	0	16896	186368	0	0	0	0	0	0	0	36352	34048	0	0	0	0	0	0	0	0	10240	28416	180224	308480	520704	7936
SIBVR	160	258816	273408	0	0	0	112128	0	0	0	0	0	0	37632	95744	168960	0	0	0	0	0	0	0	0	111360	5632	0	0	0	0	0	0	0	0	135680	0	0	0	0	0	0	0	0	206336	56320	124416	47104	36608	575488
SMBDL	161	237824	77824	0	88576	282368	0	0	0	0	0	0	0	0	195328	0	0	0	0	0	0	654592	155136	0	0	390400	0	0	0	0	0	0	0	0	0	0	0	0	0	0	0	0	0	8960	299776	0	31232	0	76032
SMBDR	162	56320	268800	0	0	0	179200	0	0	0	0	0	0	381184	0	0	0	0	0	88064	7168	119296	918272	0	275456	0	0	0	0	0	0	0	0	0	0	0	0	2304	0	0	0	0	0	48128	0	0	0	1792	0
SMBVL	163	267008	0	18176	0	759552	0	481024	0	0	0	120832	0	25856	0	305408	0	0	0	168960	0	1150464	216832	0	0	0	0	0	0	73984	0	0	0	732160	0	0	0	103936	0	12544	0	0	0	0	0	111360	144640	0	90880
SMBVR	164	0	47616	0	0	0	819456	0	809984	0	5120	0	290048	0	23808	0	320000	0	0	0	387072	0	1509888	0	0	79616	0	0	0	0	0	0	0	0	731648	0	0	0	130304	0	20992	0	0	0	0	10496	173568	67072	0
SMDDL	165	47616	31488	0	0	0	0	0	0	0	0	0	0	0	826112	0	51456	0	0	0	0	0	0	15104	0	61184	0	0	0	0	0	0	0	0	0	0	0	0	26624	0	0	0	0	141312	1060608	0	0	0	0
SMDDR	166	47360	30208	67328	0	0	0	0	0	0	0	0	0	1088512	0	30464	0	0	0	0	0	0	0	29440	0	0	0	0	0	0	0	0	0	48640	0	0	0	18688	0	0	0	0	0	995584	59648	18176	0	7424	0
SMDVL	167	0	385536	0	264192	0	0	0	0	0	0	0	0	6400	200960	0	0	0	0	0	0	0	0	0	0	0	0	0	0	0	0	0	0	0	0	0	0	0	0	0	0	0	0	164608	272128	0	25088	219904	0
SMDVR	168	409856	0	171776	0	0	0	0	0	0	0	0	0	313088	0	0	0	20736	52992	0	0	0	0	0	0	15616	0	0	0	0	0	0	0	0	0	0	0	0	0	0	0	0	40192	136704	504576	0	0	81920	154368
URADL	169	149504	0	0	0	0	0	0	0	0	0	0	0	0	0	0	0	0	0	0	0	0	0	0	0	0	0	0	0	0	0	0	0	0	0	3840	0	0	0	0	0	0	0	0	0	0	0	0	0
URADR	170	0	0	0	0	0	0	0	0	0	0	0	0	0	0	0	20224	0	0	0	0	0	0	0	0	0	0	0	0	0	0	0	0	0	4864	0	0	0	0	0	0	0	0	0	21504	0	43520	8960	70144
URAVL	171	30976	0	0	0	0	0	0	0	0	0	0	0	0	131072	0	0	0	0	0	0	0	0	0	0	0	0	0	0	0	0	0	0	0	0	0	0	0	0	0	0	0	0	0	0	0	12544	0	0
URAVR	172	0	8704	0	0	0	0	0	0	0	0	0	0	49664	0	0	0	0	0	0	0	0	0	0	0	0	0	0	0	0	0	0	0	0	0	0	0	0	0	0	0	0	0	0	0	0	0	0	0
URBL	173	391424	0	0	0	0	0	0	0	0	0	0	0	0	0	0	0	0	0	0	0	0	0	0	184832	0	0	0	0	0	0	0	0	0	0	0	0	0	0	0	0	0	0	54784	61440	0	0	65536	384256
URBR	174	0	246272	0	0	0	0	0	0	0	0	0	0	0	0	0	0	5888	0	0	0	0	0	6912	0	311296	0	0	0	0	0	0	0	0	0	0	0	0	5376	0	0	0	0	0	7424	0	5376	69888	30464
URXL	175	407296	0	0	0	706560	0	0	0	248320	0	26112	0	16640	121856	124928	0	57856	6400	89856	0	8960	0	30976	271360	0	0	0	0	67328	0	0	0	356096	0	0	0	66816	0	8960	0	1777920	0	8704	0	19712	3328	46336	84224
URXR	176	0	271360	0	0	0	705024	0	0	0	12032	0	35584	172544	1536	0	102144	44288	51200	0	131584	0	11008	64768	0	243712	0	0	0	0	0	0	0	0	345344	0	0	0	35584	0	0	0	2190336	0	127488	121344	0	0	26368
URYDL	177	159232	0	0	0	0	0	17664	0	0	0	0	0	0	111872	23808	0	0	0	0	0	11264	0	58112	0	0	0	0	0	0	0	0	0	768	0	13312	0	35328	0	512	0	0	0	104704	0	0	0	132096	24576
URYDR	178	0	103680	0	0	0	0	0	13824	0	4864	0	17152	135168	0	0	3328	25344	16640	0	0	0	25088	28672	0	16640	0	0	0	18176	0	0	0	0	6144	0	10752	0	27392	0	0	0	0	82176	0	42496	27904	118016	80128
URYVL	179	94720	0	0	0	7936	0	100608	0	0	0	0	0	0	101376	0	0	0	0	0	0	0	0	0	7936	0	0	0	0	0	0	0	0	0	0	0	0	0	0	0	0	37888	0	0	42752	33792	0	0	96000
URYVR	180	0	55296	0	0	0	89600	0	18944	0	0	0	0	163584	0	0	0	0	0	0	0	0	34304	0	0	0	0	0	0	0	0	0	0	0	0	0	0	0	0	0	0	0	0	53760	0	6400	22272	55040	0
BWM-DL01	181	0	0	0	0	0	0	0	0	0	0	0	0	0	0	0	0	0	0	0	0	0	0	0	0	0	0	0	0	0	0	0	0	0	0	0	0	0	0	0	0	0	0	0	0	0	0	0	0
BWM-DL02	182	0	0	0	0	0	0	0	0	0	0	0	0	0	0	0	0	0	0	0	0	0	0	0	0	0	0	0	0	0	0	0	0	0	0	0	0	0	0	0	0	0	0	0	0	0	0	0	0
BWM-DL03	183	0	0	0	0	0	0	0	0	0	0	0	0	0	0	0	0	0	0	0	0	0	0	0	0	0	0	0	0	0	0	0	0	0	0	0	0	0	0	0	0	0	0	0	0	0	0	0	0
BWM-DL04	184	0	0	0	0	0	0	0	0	0	0	0	0	0	0	0	0	0	0	0	0	0	0	0	0	0	0	0	0	0	0	0	0	0	0	0	0	0	0	0	0	0	0	0	0	0	0	0	0
BWM-DL05	185	0	0	0	0	0	0	0	0	0	0	0	0	0	0	0	0	0	0	0	0	0	0	0	0	0	0	0	0	0	0	0	0	0	0	0	0	0	0	0	0	0	0	0	0	0	0	0	0
BWM-DL06	186	0	0	0	0	0	0	0	0	0	0	0	0	0	0	0	0	0	0	0	0	0	0	0	0	0	0	0	0	0	0	0	0	0	0	0	0	0	0	0	0	0	0	0	0	0	0	0	0
BWM-DL07	187	0	0	0	0	0	0	0	0	0	0	0	0	0	0	0	0	0	0	0	0	0	0	0	0	0	0	0	0	0	0	0	0	0	0	0	0	0	0	0	0	0	0	0	0	0	0	0	0
BWM-DL08	188	0	0	0	0	0	0	0	0	0	0	0	0	0	0	0	0	0	0	0	0	0	0	0	0	0	0	0	0	0	0	0	0	0	0	0	0	0	0	0	0	0	0	0	0	0	0	0	0
BWM-DR01	189	0	0	0	0	0	0	0	0	0	0	0	0	0	0	0	0	0	0	0	0	0	0	0	0	0	0	0	0	0	0	0	0	0	0	0	0	0	0	0	0	0	0	0	31488	0	0	0	0
BWM-DR02	190	0	0	0	0	0	0	0	0	0	0	0	0	0	0	0	0	0	0	0	0	0	0	0	0	0	0	0	0	0	0	0	0	0	0	0	0	0	0	0	0	0	0	0	0	0	0	0	0
BWM-DR03	191	0	0	0	0	0	0	0	0	0	0	0	0	0	0	0	0	0	0	0	0	0	0	0	0	0	0	0	0	0	0	0	0	0	0	0	0	0	0	0	0	0	0	0	17664	0	0	0	0
BWM-DR04	192	0	0	0	0	0	0	0	0	0	0	0	0	0	0	0	0	0	0	0	0	0	0	0	0	0	0	0	0	0	0	0	0	0	0	0	0	0	0	0	0	0	0	0	0	0	0	0	0
BWM-DR05	193	0	0	0	0	0	0	0	0	0	0	0	0	0	0	0	0	0	0	0	0	0	0	0	0	0	0	0	0	0	0	0	0	0	0	0	0	0	0	0	0	0	0	0	60928	0	0	0	0
BWM-DR06	194	0	0	0	0	0	0	0	0	0	0	0	0	0	0	0	0	0	0	0	0	0	0	0	0	0	0	0	0	0	0	0	0	0	0	0	0	0	0	0	0	0	0	0	0	0	0	0	0
BWM-DR07	195	0	0	0	0	0	0	0	0	0	0	0	0	0	0	0	0	0	0	0	0	0	0	0	0	0	0	0	0	0	0	0	0	0	0	0	0	0	0	0	0	0	0	0	76032	0	0	0	0
BWM-DR08	196	0	0	0	0	0	0	0	0	0	0	0	0	0	0	0	0	0	0	0	0	0	0	0	0	0	0	0	0	0	0	0	0	0	0	0	0	0	0	0	0	0	0	0	0	0	0	0	0
BWM-VL01	197	0	0	0	0	0	0	0	0	0	0	0	0	0	0	0	0	0	0	0	0	0	0	0	0	0	0	0	0	0	0	0	0	0	0	0	0	0	0	0	0	0	0	0	0	0	0	0	0
BWM-VL02	198	0	0	0	0	0	0	0	0	0	0	0	0	0	0	0	0	0	0	0	0	0	0	0	0	0	0	0	0	0	0	0	0	0	0	0	0	0	0	0	0	0	0	0	0	0	0	0	0
BWM-VL03	199	0	0	0	0	0	0	0	0	0	0	0	0	0	0	0	0	0	0	0	0	0	0	0	0	0	0	0	0	0	0	0	0	0	0	0	0	0	0	0	0	0	0	0	0	0	0	0	0
BWM-VL04	200	0	0	0	0	0	0	0	0	0	0	0	0	0	0	0	0	0	0	0	0	0	0	0	0	0	0	0	0	0	0	0	0	0	0	0	0	0	0	0	0	0	0	0	0	0	0	0	0
BWM-VL05	201	0	0	0	0	0	0	0	0	0	0	0	0	0	0	0	0	0	0	0	0	0	0	0	0	0	0	0	0	0	0	0	0	0	0	0	0	0	0	0	0	0	0	0	0	0	0	0	0
BWM-VL06	202	0	0	0	0	0	0	0	0	0	0	0	0	0	0	0	0	0	0	0	0	0	0	0	0	0	0	0	0	0	0	0	0	0	0	0	0	0	0	0	0	0	0	0	0	0	0	0	0
BWM-VL07	203	0	0	0	0	0	0	0	0	0	0	0	0	0	0	0	0	0	0	0	0	0	0	0	0	0	0	0	0	0	0	0	0	0	0	0	0	0	0	0	0	0	0	0	0	0	0	0	0
BWM-VL08	204	0	0	0	0	0	0	0	0	0	0	0	0	0	0	0	0	0	0	0	0	0	0	0	0	0	0	0	0	0	0	0	0	0	0	0	0	0	0	0	0	0	0	0	0	0	0	0	0
BWM-VR01	205	0	0	0	0	0	0	0	0	0	0	0	0	0	0	0	0	0	0	0	0	0	0	0	0	0	0	0	0	0	0	0	0	0	0	0	0	0	0	0	0	0	0	0	0	0	0	0	0
BWM-VR02	206	0	0	0	0	0	0	0	0	0	0	0	0	0	0	0	0	0	0	0	0	0	0	0	0	0	0	0	0	0	0	0	0	0	0	0	0	0	0	0	0	0	0	0	0	0	0	0	0
BWM-VR03	207	0	0	0	0	0	0	0	0	0	0	0	0	0	0	0	0	0	0	0	0	0	0	0	0	0	0	0	0	0	0	0	0	0	0	0	0	0	0	0	0	0	0	0	0	0	0	0	0
BWM-VR04	208	0	0	0	0	0	0	0	0	0	0	0	0	0	0	0	0	0	0	0	0	0	0	0	0	0	0	0	0	0	0	0	0	0	0	0	0	0	0	0	0	0	0	0	0	0	0	0	0
BWM-VR05	209	0	0	0	0	0	0	0	0	0	0	0	0	0	0	0	0	0	0	0	0	0	0	0	0	0	0	0	0	0	0	0	0	0	0	0	0	0	0	0	0	0	0	0	0	0	0	0	0
BWM-VR06	210	0	0	0	0	0	0	0	0	0	0	0	0	0	0	0	0	0	0	0	0	0	0	0	0	0	0	0	0	0	0	0	0	0	0	0	0	0	0	0	0	0	0	0	0	0	0	0	0
BWM-VR07	211	0	0	0	0	0	0	0	0	0	0	0	0	0	0	0	0	0	0	0	0	0	0	0	0	0	0	0	0	0	0	0	0	0	0	0	0	0	0	0	0	0	0	0	0	0	0	0	0
BWM-VR08	212	0	0	0	0	0	0	0	0	0	0	0	0	0	0	0	0	0	0	0	0	0	0	0	0	0	0	0	0	0	0	0	0	0	0	0	0	0	0	0	0	0	0	0	0	0	0	0	0
CEPshDL	213	0	0	0	0	0	0	0	0	0	0	0	0	0	0	0	0	0	0	0	0	0	0	0	0	0	0	0	0	0	0	0	0	0	0	0	0	0	0	0	0	0	0	0	0	0	0	0	0
CEPshDR	214	0	0	0	0	0	0	0	0	0	0	0	0	0	0	0	0	0	0	0	0	0	0	0	0	0	0	0	0	0	0	0	0	0	0	0	0	0	0	0	0	0	0	0	0	0	0	0	0
CEPshVL	215	0	0	0	0	0	0	0	0	0	0	0	0	0	0	0	0	0	0	0	0	0	0	0	0	0	0	0	0	0	0	0	0	0	0	0	0	0	0	0	0	0	0	0	0	0	0	0	0
CEPshVR	216	0	0	0	0	0	0	0	0	0	0	0	0	0	0	0	0	0	0	0	0	0	0	0	0	0	0	0	0	0	0	0	0	0	0	0	0	0	0	0	0	0	0	0	0	0	0	0	0
GLRDL	217	0	0	0	0	0	0	0	0	0	0	0	0	0	0	0	0	0	0	0	0	0	0	0	0	0	0	0	0	0	0	0	0	0	0	0	0	0	0	0	0	0	0	0	0	0	0	0	0
GLRDR	218	0	0	0	0	0	0	0	0	0	0	0	0	0	0	0	0	0	0	0	0	0	0	0	0	0	0	0	0	0	0	0	0	0	0	0	0	0	0	0	0	0	0	0	0	0	0	0	0
GLRL	219	0	0	0	0	0	0	0	0	0	0	0	0	0	0	0	0	0	0	0	0	0	0	0	0	0	0	0	0	0	0	0	0	0	0	0	0	0	0	0	0	0	0	0	0	0	0	0	0
GLRR	220	0	0	0	0	0	0	0	0	0	0	0	0	0	0	0	0	0	0	0	0	0	0	0	0	0	0	0	0	0	0	0	0	0	0	0	0	0	0	0	0	0	0	0	0	0	0	0	0
GLRVL	221	0	0	0	0	0	0	0	0	0	0	0	0	0	0	0	0	0	0	0	0	0	0	0	0	0	0	0	0	0	0	0	0	0	0	0	0	0	0	0	0	0	0	0	0	0	0	0	0
GLRVR	222	0	0	0	0	0	0	0	0	0	0	0	0	0	0	0	0	0	0	0	0	0	0	0	0	0	0	0	0	0	0	0	0	0	0	0	0	0	0	0	0	0	0	0	0	0	0	0	0
[truncated: 174 more columns]

## Sheet: L1_2_normalized
		ADAL	ADAR	ADEL	ADER	ADFL	ADFR	ADLL	ADLR	AFDL	AFDR	AIAL	AIAR	AIBL	AIBR	AIML	AIMR	AINL	AINR	AIYL	AIYR	AIZL	AIZR	ALA	ALML	ALMR	ALNL	ALNR	AQR	ASEL	ASER	ASGL	ASGR	ASHL	ASHR	ASIL	ASIR	ASJL	ASJR	ASKL	ASKR	AUAL	AUAR	AVAL	AVAR	AVBL	AVBR	AVDL	AVDR
		1	2	3	4	5	6	7	8	9	10	11	12	13	14	15	16	17	18	19	20	21	22	23	24	25	26	27	28	29	30	31	32	33	34	35	36	37	38	39	40	41	42	43	44	45	46	47	48
ADAL	1	0	0.443579	0.974289	0	0.193076	0	0.37922	0	0	0	0.211888	0	0.285158	0.212878	0	0	0	0	0	0	0.101984	0.415855	0	0.998052	0	0	0	0	0	0	0	0	4.79719	0	0	0	0	0	0.623783	0	0	0	1.56144	4.28727	2.58424	2.33968	0.290108	1.63966
ADAR	2	0.443579	0	0	1.20796	0	0.0287138	0	0.393082	0	0	0	0.273276	0.608931	0.0663388	0	0.0405954	0	0	0	0	0	0.354467	0	0	3.09713	0	0	0	0	0	0	0	0	6.09525	0	0	0	0	0	0.406944	0	0	3.13773	1.00201	1.26836	1.63372	1.17232	0.00594079
ADEL	3	0.974289	0	0	4.81699	0	0	0	0	0	0	0	0	0	0.0415855	0	0	0	0	0	0	0	0	0	0	0	0	0	0	0	0	0	0	0	0	0	0	0	0	0	0	0	0	1.34262	2.55355	0	0	0	0
ADER	4	0	1.20796	4.81699	0	0	0	0	0	0	0	0	0	0	0	0	0	0	0	0	0	0	0	0	0	0	0	0	0	0	0	0	0	0	0	0	0	0	0	0	0	0	0	1.03469	0.870325	0	0	0	0
ADFL	5	0.193076	0	0	0	0	0.386151	0	0	2.56345	0	0.749529	0	0.491105	0.45546	0	0	0	0	5.85366	0.0297039	7.34083	0.00990131	0	0	0	0	0	0	0.82775	0.141589	0	0	2.80306	0	0	0	0	0	0	0	3.60606	0.238622	0	0	0.952506	0	0	0
ADFR	6	0	0.0287138	0	0	0.386151	0	0	0	0	3.54566	0	0.822799	0	0.174263	0	0	0.385161	0	0	3.51992	0.0188125	6.41803	0	0	0	0	0	0	0.682201	1.60302	0	0	0.211888	1.31886	0	0.00792105	0	0	0	0	0	4.18132	0	0	0	0.422786	0	0
ADLL	7	0.37922	0	0	0	0	0	0	0.924783	0	0	0.912901	0.22773	1.74659	0	0	0	0	0	0	0	0	0	3.13773	0	0	0	0	0	1.21489	0	0	0	1.31588	0	1.76936	0	0.0445559	0	7.00914	0.45447	0	0	0.0920822	0	0.0534671	0	0.30199	0.576256
ADLR	8	0	0.393082	0	0	0	0	0.924783	0	0	0	0	1.03469	0	2.6793	0	0	0	0	0	0.0118816	0	0	2.47137	0	0	0	0	0	0	2.01987	0	0	0	0.704974	0	0.693092	0	0.723786	0	5.25661	0	0	0	0	0.337635	0.0188125	0.400013	0.157431
AFDL	9	0	0	0	0	2.56345	0	0	0	0	0.649526	0	0	1.38519	0	0	0	0.674279	8.47949	9.14881	0.119806	1.57431	0	0	0	0	0	0	0	0	3.17832	0	0	0	0	0.521799	0	0	0	0	0	4.61104	0	0	0	0	0	0	0
AFDR	10	0	0	0	0	0	3.54566	0	0	0.649526	0	0	0.00693092	0	1.01885	0	0	6.49526	1.23865	0.0851513	8.50127	0	2.12284	0	0	0	0	0	0	3.01099	0	0	0	0	0	0	0.503977	0	0	0	0	0.136638	5.90019	0	0	0	0	0	0
AIAL	11	0.211888	0	0	0	0.749529	0	0.912901	0	0	0	0	0.639625	10.737	0	4.75956	0	0.172283	0.251493	0.757451	0	3.14862	0	0.00792105	0	0	0	0	0	1.96739	0.866365	5.73682	0	2.05749	0	3.62982	0.0316842	3.4813	0	7.69035	0	0	0	0.00396053	0	0	0	0	0.014852
AIAR	12	0	0.273276	0	0	0	0.822799	0.22773	1.03469	0	0.00693092	0.639625	0	0	8.62305	0	5.53979	0.329714	0.184164	0	0.361398	0	1.75748	0	0	0	0	0	0	1.27331	1.85353	0	5.56751	0	2.07532	0	1.52975	0	2.408	0.410905	6.02099	0	0	0	0	0	0	0	0
AIBL	13	0.285158	0.608931	0	0	0.491105	0	1.74659	0	1.38519	0	10.737	0	0	1.40896	0.0702993	0	0.543582	0.883197	1.50797	0	0.333674	2.10205	0	0	0	0	0	0	7.77946	0.623783	1.9268	0	3.4615	0	1.56045	0	0	0	1.93472	0	0.141589	0.546553	2.77039	0.0544572	2.49711	0	0	0.0802006
AIBR	14	0.212878	0.0663388	0.0415855	0	0.45546	0.174263	0	2.6793	0	1.01885	0	8.62305	1.40896	0	0	0.0346546	1.30598	1.10994	0.103964	1.12974	3.97835	0.395062	0.209908	0	0	0	0	0	1.24361	7.73491	0	1.57728	0	3.04267	0	0.684181	0	0	0	2.66147	0.405954	0.0673289	0.236641	3.00703	0	2.88722	0.208918	0.548533
AIML	15	0	0	0	0	0	0	0	0	0	0	4.75956	0	0.0702993	0	0	0.759431	0	0	0.204957	0	0.172283	0	0	0.969339	0	0	0	0	0.120796	0	4.23974	0	1.32084	0	0	0	6.09426	0.0207928	0.22872	0	0	0	0	0	0	0	0.200997	0
AIMR	16	0	0.0405954	0	0	0	0	0	0	0	0	0	5.53979	0	0.0346546	0.759431	0	0	0	0	0	0	0.111885	0	0	0.908941	0	0	0	0	0.100003	0	3.89122	0	0.324763	0	0.0366349	0.121786	5.9695	0	0.405954	0	0	0	0	0	0	0	0.142579
AINL	17	0	0	0	0	0	0.385161	0	0	0.674279	6.49526	0.172283	0.329714	0.543582	1.30598	0	0	0	4.44767	0.0643585	0.186145	0	0	0	0.343576	0	0	0	0	2.34364	0.128717	0.273276	0.984191	0	0	0.000990131	0.667349	0	0	0.538631	0	1.70699	8.4577	0	0.1505	0	0	0.0237632	0
AINR	18	0	0	0	0	0	0	0	0	8.47949	1.23865	0.251493	0.184164	0.883197	1.10994	0	0	4.44767	0	0.487145	0.214859	0	0	0	0	0	0	0	0	0	3.50308	0.331694	0.37922	0	0	0.178224	0	0	0.0643585	0	0.45051	6.9527	1.91491	0.242582	0	0	0	0	0.416845
AIYL	19	0	0	0	0	5.85366	0	0	0	9.14881	0.0851513	0.757451	0	1.50797	0.103964	0.204957	0	0.0643585	0.487145	0	0.542592	4.46846	0.0910921	0	0	0	0	0	0	4.94472	4.57045	0.174263	0	0.145549	0	2.14759	0.0326743	0	0	0	0	6.00317	0	0	0	0.269316	0.30397	0	0.194066
AIYR	20	0	0	0	0	0.0297039	3.51992	0	0.0118816	0.119806	8.50127	0	0.361398	0	1.12974	0	0	0.186145	0.214859	0.542592	0	0.0257434	4.81105	0	0	0	0	0	0	3.40803	6.65566	0	0.112875	0	0.367339	0	1.63669	0	0	0	0	0.0722796	6.32892	0	0	0.181194	0.418826	0	0
AIZL	21	0.101984	0	0	0	7.34083	0.0188125	0	0	1.57431	0	3.14862	0	0.333674	3.97835	0.172283	0	0	0	4.46846	0.0257434	0	3.12386	0	0	0	0	0	0	0.992112	2.52285	0.520809	0	2.00799	0	0	0	0	0	0	0	0.949536	0.188125	0.119806	0	0.512888	0	0.130697	0.393082
AIZR	22	0.415855	0.354467	0	0	0.00990131	6.41803	0	0	0	2.12284	0	1.75748	2.10205	0.395062	0	0.111885	0	0	0.0910921	4.81105	3.12386	0	0	0	0	0	0	0	2.28324	1.08617	0	0.439618	0	1.204	0	0.00792105	0	0	0	0	0	1.71491	0	0	0	0.501997	0.0247533	0.102974
ALA	23	0	0	0	0	0	0	3.13773	2.47137	0	0	0.00792105	0	0	0.209908	0	0	0	0	0	0	0	0	0	0.00495066	0.101984	0	0	0	0.0396053	0.0178224	0	0	0	0	0.0316842	0	0.926763	1.88125	0.994092	1.45549	0	0	0	0	0	0	0.175253	0.133668
ALML	24	0.998052	0	0	0	0	0	0	0	0	0	0	0	0	0	0.969339	0	0.343576	0	0	0	0	0	0.00495066	0	0	0	0	0	0	0	0	0	0	0	0	0	0.0594079	0	0	0	0	0	0.052477	0	1.07231	0	1.26242	0.693092
ALMR	25	0	3.09713	0	0	0	0	0	0	0	0	0	0	0	0	0	0.908941	0	0	0	0	0	0	0.101984	0	0	0	0	0	0	0.110895	0	0	0	0	0	0	0	0.311891	0	0	0	0	0	0	0	0.774283	1.01092	1.10994
ALNL	26	0	0	0	0	0	0	0	0	0	0	0	0	0	0	0	0	0	0	0	0	0	0	0	0	0	0	0	0	0	0	0	0	0	0	0	0	0	0	0	0	0	0	0	0	0	0	0	0
ALNR	27	0	0	0	0	0	0	0	0	0	0	0	0	0	0	0	0	0	0	0	0	0	0	0	0	0	0	0	0	0	0	0	0	0	0	0	0	0	0	0	0	0	0	0	0	0	0	0	0
AQR	28	0	0	0	0	0	0	0	0	0	0	0	0	0	0	0	0	0	0	0	0	0	0	0	0	0	0	0	0	0	0	0	0	0	0	0	0	0	0	0	0	0	0	0	0	0	0	0	0
ASEL	29	0	0	0	0	0.82775	0.682201	1.21489	0	0	3.01099	1.96739	1.27331	7.77946	1.24361	0.120796	0	2.34364	0	4.94472	3.40803	0.992112	2.28324	0.0396053	0	0	0	0	0	0	0.266345	0.890128	0	3.11099	0	2.03274	2.17928	1.00498	0	0.924783	0	0	0.145549	0	0	0	0	0	0
ASER	30	0	0	0	0	0.141589	1.60302	0	2.01987	3.17832	0	0.866365	1.85353	0.623783	7.73491	0	0.100003	0.128717	3.50308	4.57045	6.65566	2.52285	1.08617	0.0178224	0	0.110895	0	0	0	0.266345	0	0	1.74164	0	2.24859	0.424766	1.5753	0	1.00003	0	0.731707	0	0.0178224	0.00396053	0	0	0	0	0
ASGL	31	0	0	0	0	0	0	0	0	0	0	5.73682	0	1.9268	0	4.23974	0	0.273276	0.331694	0.174263	0	0.520809	0	0	0	0	0	0	0	0.890128	0	0	0	0	0	2.90108	0	0.474273	0	0	0	0	0	0	0	0	0	0	0
ASGR	32	0	0	0	0	0	0	0	0	0	0	0	5.56751	0	1.57728	0	3.89122	0.984191	0.37922	0	0.112875	0	0.439618	0	0	0	0	0	0	0	1.74164	0	0	0	0	0	1.90996	0	0.783194	0	0.165352	0	0	0	0	0	0	0	0
ASHL	33	4.79719	0	0	0	2.80306	0.211888	1.31588	0	0	0	2.05749	0	3.4615	0	1.32084	0	0	0	0.145549	0	2.00799	0	0	0	0	0	0	0	3.11099	0	0	0	0	0.626753	0	0	0.0702993	0	1.13667	0	0	0	0.442589	0	6.46952	1.68421	0.343576	0.422786
ASHR	34	0	6.09525	0	0	0	1.31886	0	0.704974	0	0	0	2.07532	0	3.04267	0	0.324763	0	0	0	0.367339	0	1.204	0	0	0	0	0	0	0	2.24859	0	0	0.626753	0	0	0	0	0.00495066	0	0.713885	0	0	0	0.284168	0.439618	6.00911	0.557444	0.294069
ASIL	35	0	0	0	0	0	0	1.76936	0	0.521799	0	3.62982	0	1.56045	0	0	0	0.000990131	0.178224	2.14759	0	0	0	0.0316842	0	0	0	0	0	2.03274	0.424766	2.90108	0	0	0	0	0.385161	0.666358	0	1.30697	0	0	0	0	0	0	0	0	0
ASIR	36	0	0	0	0	0	0.00792105	0	0.693092	0	0.503977	0.0316842	1.52975	0	0.684181	0	0.0366349	0.667349	0	0.0326743	1.63669	0	0.00792105	0	0	0	0	0	0	2.17928	1.5753	0	1.90996	0	0	0.385161	0	0	0.670319	0	0.734677	0	0	0	0.22971	0	0	0	0
ASJL	37	0	0	0	0	0	0	0.0445559	0	0	0	3.4813	0	0	0	6.09426	0.121786	0	0	0	0	0	0	0.926763	0.0594079	0	0	0	0	1.00498	0	0.474273	0	0.0702993	0	0.666358	0	0	1.85551	5.69623	0	0.0405954	0	0	0	0	0	0.156441	0
ASJR	38	0	0	0	0	0	0	0	0.723786	0	0	0	2.408	0	0	0.0207928	5.9695	0	0.0643585	0	0	0	0	1.88125	0	0.311891	0	0	0	0	1.00003	0	0.783194	0	0.00495066	0	0.670319	1.85551	0	0.00198026	5.1566	0	0.00297039	0	0	0	0	0	0.143569
ASKL	39	0.623783	0	0	0	0	0	7.00914	0	0	0	7.69035	0.410905	1.93472	0	0.22872	0	0.538631	0	0	0	0	0	0.994092	0	0	0	0	0	0.924783	0	0	0	1.13667	0	1.30697	0	5.69623	0.00198026	0	1.44856	0	0	0	0	0	0	0	0
ASKR	40	0	0.406944	0	0	0	0	0.45447	5.25661	0	0	0	6.02099	0	2.66147	0	0.405954	0	0.45051	0	0	0	0	1.45549	0	0	0	0	0	0	0.731707	0	0.165352	0	0.713885	0	0.734677	0	5.1566	1.44856	0	0	0	0	0	0	0.239612	0	0
AUAL	41	0	0	0	0	3.60606	0	0	0	4.61104	0.136638	0	0	0.141589	0.405954	0	0	1.70699	6.9527	6.00317	0.0722796	0.949536	0	0	0	0	0	0	0	0	0	0	0	0	0	0	0	0.0405954	0	0	0	0	0.306941	0.657447	0	0.518829	0	0.164362	0.163372
AUAR	42	0	0	0	0	0.238622	4.18132	0	0	0	5.90019	0	0	0.546553	0.0673289	0	0	8.4577	1.91491	0	6.32892	0.188125	1.71491	0	0	0	0	0	0	0.145549	0.0178224	0	0	0	0	0	0	0	0.00297039	0	0	0.306941	0	0	0.738638	0	0.245553	0.90597	0.100993
AVAL	43	1.56144	3.13773	1.34262	1.03469	0	0	0.0920822	0	0	0	0.00396053	0	2.77039	0.236641	0	0	0	0.242582	0	0	0.119806	0	0	0.052477	0	0	0	0	0	0.00396053	0	0	0.442589	0	0	0	0	0	0	0	0.657447	0	0.0861414	1.9971	0.948546	1.37529	1.1238	0.105944
AVAR	44	4.28727	1.00201	2.55355	0.870325	0	0	0	0	0	0	0	0	0.0544572	3.00703	0	0	0.1505	0	0	0	0	0	0	0	0	0	0	0	0	0	0	0	0	0.284168	0	0.22971	0	0	0	0	0	0.738638	1.9971	0	1.06043	0.759431	0.786164	0.757451
AVBL	45	2.58424	1.26836	0	0	0.952506	0	0.0534671	0.337635	0	0	0	0	2.49711	0	0	0	0	0	0.269316	0.181194	0.512888	0	0	1.07231	0	0	0	0	0	0	0	0	6.46952	0.439618	0	0	0	0	0	0	0.518829	0	0.948546	1.06043	0	2.107	3.78428	2.26938
AVBR	46	2.33968	1.63372	0	0	0	0.422786	0	0.0188125	0	0	0	0	0	2.88722	0	0	0	0	0.30397	0.418826	0	0.501997	0	0	0.774283	0	0	0	0	0	0	0	1.68421	6.00911	0	0	0	0	0	0.239612	0	0.245553	1.37529	0.759431	2.107	0	0.765372	0.731707
AVDL	47	0.290108	1.17232	0	0	0	0	0.30199	0.400013	0	0	0	0	0	0.208918	0.200997	0	0.0237632	0	0	0	0.130697	0.0247533	0.175253	1.26242	1.01092	0	0	0	0	0	0	0	0.343576	0.557444	0	0	0.156441	0	0	0	0.164362	0.90597	1.1238	0.786164	3.78428	0.765372	0	0.509918
AVDR	48	1.63966	0.00594079	0	0	0	0	0.576256	0.157431	0	0	0.014852	0	0.0802006	0.548533	0	0.142579	0	0.416845	0.194066	0	0.393082	0.102974	0.133668	0.693092	1.10994	0	0	0	0	0	0	0	0.422786	0.294069	0	0	0	0.143569	0	0	0.163372	0.100993	0.105944	0.757451	2.26938	0.731707	0.509918	0
AVEL	49	0.239612	0.460411	0	0	0	0	0	0	0	0	0	0	3.05654	0.806957	0.545562	0	0	0	0	0.022773	5.8893	1.95551	0.531701	0.195056	0	0	0	0	0	0	0	0	0.0386151	0	0	0	0.250503	0	0	0	1.20499	0	0	0	1.58421	0	0	2.67434
AVER	50	0.00495066	0.255454	0	0	0	0	0	0	0	0	0	0	1.33272	1.82283	0	0.599029	0	0	0	0	1.25153	4.87343	0.372289	0	0.60299	0	0	0	0	0	0	0	0	0	0	0	0	0.0881217	0	0	0	1.63273	0.261395	0.0495066	0.0178224	1.33965	2.0971	0
AVFL	51	0	0	0	0	0	0	0	0	0	0	0	0	0	0	0	0	0	0	0	0	0	0	0	0	0	0	0	0	0	0	0	0	0	0	0	0	0	0	0	0	0	0	0	0	0	0	0	0
AVFR	52	0	0	0	0	0	0	0	0	0	0	0	0	0	0	0	0	0	0	0	0	0	0	0	0	0	0	0	0	0	0	0	0	0	0	0	0	0	0	0	0	0	0	0	0	0	0	0	0
AVHL	53	0	1.48619	0	0	0	2.50998	0.138618	0.126737	0	0.0287138	0	0	0	0	0.401993	0	0.390112	0	0	0.159411	0	2.02185	0.045546	0.644576	0	0	0	0	0	0.121786	0	0	0.792105	2.79514	0.0663388	0	0.0118816	0	0	0	0	0	0	0.631704	3.51398	1.20301	1.04459	0
AVHR	54	1.63867	0	0	0	4.26846	0	0.209908	0	0	0	0	0	0	0	0	0.464372	0	0.0188125	0	0	2.58523	0	0	0	1.37727	0	0	0	0.0336645	0	0	0	2.03472	0.686161	0	0	0	0.118816	0	0	0	0	0.67725	0.0138618	1.95848	2.85455	0	2.81494
AVJL	55	0.083171	0.671309	0	0	0	0	0.400013	0.37823	0	0	0	0.117826	0	0	0.140599	0.123766	0.615862	0	0	1.34361	0	0	0.0742599	0.45546	0.0306941	0	0	0	0	0	0	0	0.306941	0.806957	0.14951	0	0.00396053	0	0.00495066	0	0	0	0	0.339615	1.52183	4.09122	2.54167	0.190105
AVJR	56	1.31291	0	0	0	0	0	0.509918	0.516849	0	0	0	0	0	0	0.0663388	0.106934	0	0.741608	1.89313	0.124757	0	0	0.15149	0.0386151	0.581207	0	0	0	0.0257434	0	0	0	1.07528	0.37328	0	0	0	0.00198026	0	0	0	0	0.165352	0.0138618	5.2368	1.71986	0.413875	2.26443
AVKL	57	0	0	0.409914	0.783194	0	0	0	0	0	0	0	0	2.45454	3.16842	0	0	0	0	0	0	0.00297039	0.60002	0	0	0	0	0	0	0	0	0	0	0	0	0	0	0	0	0	0	0	0	0.0207928	0.0267335	0.999043	0	0	0
AVKR	58	0	0	0.516849	0.83171	0	0	0	0	0	0	0	0	1.61688	2.43968	0	0	0	0	0	0	0.83072	0	0	0	0	0	0	0	0	0	0	0	0	0	0	0	0	0	0	0	0	0	0	1.24856	0.00297039	0.00198026	0	0
AVL	59	0	0	0	0.00990131	0	0	0	0	0	0	0	0	0.264365	1.09013	0	0	0	0	0	0	0	0	0	0	0	0	0	0	0	0	0	0	0	0	0	0	0	0	0	0	0	0	0	0	0	0	0	0
AVM	60	0	0	0	0	0	0	0	0	0	0	0	0	0	0	0	0	0	0	0	0	0	0	0	0	0	0	0	0	0	0	0	0	0	0	0	0	0	0	0	0	0	0	0	0	0	0	0	0
AWAL	61	0.0277237	0	0	0	3.54665	0	2.20799	0	0.1505	0	1.54361	0	0.435658	0	0.489125	0	0	0	1.56639	0	1.82976	0	0	0.123766	0	0	0	0	8.44285	0	0.513878	0	5.90712	0	0.789135	0	0.431697	0	0	0	0	0	0	0	0.424766	0	0	0
AWAR	62	0	0	0	0	0	3.02485	0	1.30103	0	0	0.295059	1.0535	0	0.557444	0	0.787154	0	0	0	1.42183	0	2.43473	0.0732697	0	0.234661	0	0	0	0	10.0281	0	0.175253	0.119806	5.63286	0	0.613881	0	0.537641	0	0.509918	0	0	0	0	0	0.517839	0	0
AWBL	63	0.701013	0	0	0	4.91798	0	0.911911	0	0.640615	0	1.20202	0	0.577247	0.22278	0	0	0	0	3.12188	0.0366349	3.75062	0	0	0	0	0	0	0	4.75461	0.052477	0	0	1.61292	0	1.43767	0	0.557444	0	0	0	0.352487	0	0.434668	0	0	0.0861414	0	0
AWBR	64	0	0.387141	0	0	0.22476	3.83181	0	0.850523	0	0.22674	0.0930724	1.04162	0.623783	0.405954	0	0.190105	0	0	0	2.04561	0	2.3476	0	0	0.489125	0	0	0	0.0247533	4.45955	0	0.0306941	0.909931	2.44463	0	1.12083	0	0.261395	0	0	0	0.545562	0	0.052477	0.0584178	0.0851513	0.00396053	0
AWCL	65	0	0	0	0	0	0.0871316	4.69619	0.97726	1.47926	0.120796	5.94277	1.6753	5.20512	1.41292	0.313872	0	1.26737	0.795076	2.77336	1.02875	0.22575	0.565365	0.0594079	0	0	0	0	0	4.64966	0.971319	1.97729	0.273276	0	0	11.1479	4.43282	0	0	1.49906	0	0	0	0	0.37427	0	0	0	0
AWCR	66	0	0	0	0	0.15446	0	0	3.53279	2.2278	0.774283	3.35358	5.53087	1.77729	4.89026	0	0.0128717	0.254464	3.67141	5.06155	1.8357	2.30305	0.169312	0	0	0	0	0	0	1.0436	9.15674	1.10103	2.7793	0	0	3.64962	8.75375	0	0	0	0.663388	0.0841612	0	0	0.00297039	0	0	0	0
BAGL	67	0	0	0	0	0	0.104954	0	0	0	5.01105	0	0	1.26539	0	0	0	5.70712	0.749529	0.463381	5.34176	0	2.90009	0	0	0	0	0	0	0	0.0574276	0	0	0	0	0	3.64368	0	0	0	0	0.219809	0.014852	0.264365	0.962408	0.626753	0	1.96244	0.800026
BAGR	68	0	0	0	0	0	0	0	0	0.347536	0	0	0	0	1.98521	0	0	0.644576	1.79709	1.16241	0.543582	0.877256	0	0	0	0	0	0	0	0	0.319812	0	0	0	0	0	0	0	0	0	0	0.646556	0.280207	1.26044	0.271296	0	1.11984	1.35549	1.95353
BDUL	69	0.440608	0	0.188125	0.216839	0	0	0	0	0	0	0	0	0	0	0.102974	0	0	0	0	0	0	0	0	1.91887	0	0	0	0	0	0	0	0	0	0	0	0	0	0	0	0	0	0	0	0	0.615862	0.14852	0	0.90696
BDUR	70	0	1.6258	0	0	0	0	0	0	0	0	0	0	0	0	0	0.14852	0	0	0	0	0	0	0	0	4.05558	0	0	0	0	0	0	0	0	0.0514868	0	0	0	0	0	0	0	0	0	0	0.698043	0.100003	1.05746	0
CEPDL	71	0.916862	0	0	0	0	0	0.0405954	0	0	0	0	0	0	0	0	0	0.368329	0.0910921	0	0	0	0	0.0237632	1.9961	0	0	0	0	0	0.083171	0	0	0	0	0.146539	0	0	0	0	0	0.318822	0	0.233671	0	0	0	0.115845	0.263375
CEPDR	72	0	0.351497	0	0	0	0	0	0	0	0	0	0	0	0	0	0	0.0811908	0.22872	0	0	0	0	0	0	1.34163	0	0	0	0	0	0	0	0	0	0	0	0	0	0	0	0	0.388132	0	0.0247533	0	0	0.352487	0.165352
CEPVL	73	0.126737	0	0	0	0	0	0	0	0.0891118	0	0	0	0.122776	0	0.30199	0	0	0.305951	0	0	0	0	0	1.69907	0	0	0	0	0	0	0.310901	0	0	0	0.278227	0	0.145549	0	0	0	0.471303	0	0	0	0.022773	0	0	0.198026
CEPVR	74	0	0.501006	0	0	0	0	0	0	0	0	0	0.0613881	0	0.0247533	0	0.196046	0.15347	0	0	0	0	0	0	0	0.615862	0	0	0	0	0	0	0.200997	0	0.15149	0	0.338625	0	0.204957	0	0.0188125	0	0.562395	0	0	0	0.203967	0.289118	0
DVA	75	3.27436	2.91495	0	0	0.461401	0.111885	0	0	0	0	0	0	0.584178	1.15449	0.0910921	0	0	0	0	0	3.04069	2.72781	0	0	0.0891118	0	0	0	0	0	0	0	0.0950526	0.0287138	0	0	0	0	0	0	0.646556	0.348526	0.859434	0.199016	4.03578	2.92881	2.95554	2.45652
DVC	76	0	0.15347	1.76045	0	0	0	0	0	0	0	0	0	2.00601	7.01211	0	0	0	0	0	0	1.32777	0.619822	0	0	0	0	0	0	0	0	0	0	0	0	0	0	0	0	0	0	0	0	2.51097	0.974289	0	0.0782204	0	0
FLPL	77	0.07525	1.36737	1.66639	2.31097	0	0	0	0	0	0	0	0	0.173273	0.853493	0	0	0	0	0	0	0	0	0	0	0	0	0	0	0	0	0	0	0	0	0	0	0	0	0	0	0	0	1.83075	0.332684	0.0970329	0	0.611901	0
FLPR	78	0	0.174263	0.568335	0.961418	0	0	0	0	0	0	0	0	0	0	0	0.0188125	0	0	0	0.258424	0	0	0	0	0	0	0	0	0	0	0	0	0	0	0	0	0	0	0	0	0	0	0.366349	0.951516	0.197036	0	0.126737	0
HSNL	79	0	0	0	0	0	0	0	0	0	0	0	0	0	0	0	0	0	0	0	0	0	0	0	0	0	0	0	0	0	0	0	0	0	0	0	0	0	0	0	0	0	0	0	0	0	0	0	0
HSNR	80	0	0	0	0	0	0	0	0	0	0	0	0	0	0	0	0	0	0	0	0	0	0	0	0	0	0	0	0	0	0	0	0	0	0	0	0	0	0	0	0	0	0	0	0	0	0	0	0
IL1DL	81	0	0	0	0	0	0	0.0722796	0	0.0475263	0	0	0	0	0	0.0881217	0	0.146539	0.124757	0.0732697	0	0.124757	0	0.0504967	0	0	0	0	0	0	0.200007	0	0	0.00198026	0	0.0277237	0	0.0811908	0	0.0594079	0	0.371299	0	0	0	0	0	0.0683191	0.217829
IL1DR	82	0	0	0	0	0	0	0	0.143569	0	0.0594079	0	0.0118816	0	0.0346546	0	0.0297039	0.0891118	0.111885	0	0	0	0	0.264365	0	0	0	0	0	0.0782204	0	0	0	0	0	0	0.0683191	0	0.260405	0	0	0	0.332684	0	0	0	0	0.291099	0
IL1L	83	0	0	0	0	0	0	0.0732697	0	0	0	0	0	0	0	0	0	0	0.107924	0	0	0	0	0	0	0	0	0	0	0	0.00693092	0	0	0	0	0	0	0.334664	0	0	0	0.0138618	0	0.29902	0	0	0	0	0
IL1R	84	0	0	0	0	0	0	0	0.0811908	0	0	0	0	0	0	0	0.098023	0.246543	0	0	0	0	0	0.0663388	0	0.488135	0	0	0	0	0	0	0	0	0	0	0.105944	0	0.189115	0	0.0633684	0	0.0396053	0	0.339615	0	0	0	0
IL1VL	85	0.0663388	0	0	0	0	0	0	0	0	0	0	0	0	0.400013	0	0	0	0	0	0	0	0	0	0	0	0	0	0	0	0	0	0	0	0	0	0	0	0	0	0	0	0	0	0	0	0.109905	0	0
IL1VR	86	0	0.0584178	0	0	0	0	0	0	0	0	0	0	0.244562	0	0	0	0	0	0	0	0	0	0	0	0	0	0	0	0	0	0	0	0	0	0	0	0	0	0	0	0	0	0	0	0	0	0	0
IL2DL	87	0.244562	0	0	0	0	0	0.0950526	0	0	0	0	0	0	0	0.037625	0	0.189115	0.155451	0.0267335	0	0	0	0.0851513	0.0425756	0	0	0	0	0	0.0990131	0	0	0	0	0.0663388	0	0.0772302	0	0	0	0.161391	0	0.000990131	0	0	0	0	0.415855
IL2DR	88	0	0	0	0	0	0	0	0	0	0.00594079	0	0	0	0	0	0	0.0811908	0.200007	0	0	0	0	0	0	0	0	0	0	0	0	0	0	0	0	0	0.104954	0	0	0	0	0	0.259414	0	0	0	0	0.312882	0
IL2L	89	0.0405954	0	0	0	0	0	0.498036	0	0	0	0	0	0	0	0.0504967	0	0	0.200007	0	0	0	0	0.293079	0.214859	0	0	0	0	0	0.0386151	0	0	0	0	0	0	0.201987	0	0.0247533	0	0	0	0	0	0	0	0	0
IL2R	90	0	0.179214	0	0	0	0	0	0.155451	0	0	0	0	0	0.00396053	0	0.0514868	0.22773	0	0	0.294069	0	0	0.123766	0	0.285158	0	0	0	0.0198026	0	0	0	0	0.0336645	0	0.165352	0	0.248523	0	0.0316842	0	0.111885	0	0	0	0.0881217	0	0
IL2VL	91	0.145549	0	0	0	0	0	0	0	0	0	0	0	0	0.371299	0	0	0	0	0	0	0	0	0	0	0	0	0	0	0	0	0	0	0	0	0	0	0	0	0	0	0	0	0	0	0	0.052477	0	0
IL2VR	92	0	0.104954	0	0	0	0	0	0	0	0	0	0	0.255454	0	0	0	0	0	0	0	0	0	0	0	0	0	0	0	0	0	0	0	0	0	0	0	0	0	0	0	0	0	0	0	0	0	0	0
OLLL	93	0.0128717	0	0	0	0	0	0.30496	0	0	0	0	0	0	0.250503	0.15347	0	0	0.0742599	0	0	0	0	0.14852	0	0	0	0	0	0	0.00693092	0	0	0	0	0	0	0.15347	0	0	0	0	0	0	0.07525	0	0	0.207928	0
OLLR	94	0	0	0	0	0	0	0	0.352487	0	0	0	0	0.0504967	0	0	0.0623783	0.217829	0.145549	0	0.301	0	0	0.111885	0	0	0	0	0	0	0	0	0	0	0	0	0.109905	0	0.199016	0	0.0643585	0	0.168322	0	0	0	0	0	0.161391
OLQDL	95	0.475263	0	0	0	0	0	0.00297039	0	0.0267335	0	0.000990131	0	0	0	0.119806	0	0	0.0267335	0	0	0.0732697	0	0.203967	0	0	0	0	0	0	0.0712895	0	0	0	0	0.0277237	0	0.290108	0	0	0	0.120796	0	0	0	0	0	0.098023	0.0970329
OLQDR	96	0	0	0	0	0	0	0	0.172283	0	0	0	0.014852	0	0	0	0.0811908	0.198026	0.274266	0	0	0	0	0.197036	0	0	0	0	0	0.00297039	0	0	0	0	0.0702993	0	0.255454	0	0.0693092	0	0	0	0.0316842	0	0	0	0.0613881	0.255454	0.216839
OLQVL	97	0.68121	0	0	0	0.0316842	0	0.142579	0	0	0	0	0	0	0	0	0	0	0	0	0	0.0316842	0	0	0	0	0	0	0	0	0	0	0	0	0	0	0	0	0	0	0	0.037625	0	0.0316842	0	0.060398	0	0	0.197036
OLQVR	98	0	0.802997	0	0	0	0.175253	0	0.0881217	0	0	0	0	0	0	0	0	0.0168322	0	0	0	0	0	0	0	0.0178224	0	0	0	0	0	0	0	0	0	0	0	0	0	0	0	0	0.0475263	0	0	0	0.0465362	0.22971	0
PLNL	99	0	0	0	0	0	0	0	0	0	0	0	0	0	0	0	0	0	0	0	0	0	0	0	0	0	0	0	0	0	0	0	0	0	0	0	0	0	0	0	0	0	0	0	0	0	0	0	0
PLNR	100	0	0	0	0	0	0	0	0	0	0	0	0	0	0	0	0	0	0	0	0	0	0	0	0	0	0	0	0	0	0	0	0	0	0	0	0	0	0	0	0	0	0	0	0	0	0	0	0
PVCL	101	0.07525	0	0	0.743589	0	0	0.07525	0	0	0	0.00495066	0	0	0.0504967	0	0	0	0	0.326743	0.168322	0	0	0	0.248523	0	0	0	0	0.129707	0	0	0	0.181194	0	0	0	0	0	0	0	0	0	0.481204	0	2.6486	1.26044	0.111885	2.99614
PVCR	102	0	0.0564375	0	0	0	0	0	0.52576	0	0	0	0.163372	0	0	0	0.14951	0	0	0.0217829	0.774283	0	0	0	0	1.07924	0	0	0	0	0	0	0	0	0.627743	0	0	0	0	0	0	0	0	0	0.120796	2.92287	2.92584	2.01591	0
PVNL	103	0	0	0	0	0	0	0	0	0	0	0	0	0	0	0	0	0	0	0	0	0	0	0	0	0	0	0	0	0	0	0	0	0	0	0	0	0	0	0	0	0	0	0	0	0	0	0	0
PVNR	104	0	0	0	0	0	0	0	0	0	0	0	0	0	0	0	0	0	0	0	0	0	0	0	0	0	0	0	0	0	0	0	0	0	0	0	0	0	0	0	0	0	0	0	0	0	0	0	0
PVPL	105	1.37133	0	0	0	0.00198026	0	0.00198026	0	0	0	0	0	0.393082	0.646556	0	0	0	0	0	0	0	0	0	0	0	0	0	0	0.0297039	0	0	0	0	0	0	0	0	0	0	0	0	0	0.264365	1.38915	4.10905	6.44576	0	1.19014
PVPR	106	0	0.911911	0	0	0.0287138	0.0643585	0	0.687151	0	0	0	0	0.650516	0	0	0	0	0	0	0	0	0	0	0	0	0	0	0	0	0	0	0	0.126737	1.30103	0	0	0	0	0	0	0	0	1.42975	1.41886	7.16459	1.83372	1.33767	0.352487
PVQL	107	0.4515	0	0.170303	0.179214	0.0386151	0	1.23766	0	0	0	1.87927	0	1.27628	0	4.26252	0	0	0	0.0386151	0	0	0	2.40404	0	0	0	0	0	1.29212	0	0	0	1.07033	0	0	0	10.4469	0	8.67058	0	0	0	0	0.22674	0	0	0	0.410905
PVQR	108	0	0.166342	0	0	0	0	0	1.94759	0	0	0.174263	2.99911	0	0.466352	0.481204	3.71002	0	0	0	0	0	0.00297039	1.62877	0	0	0	0	0	0	0.708934	0	0.0108914	0.273276	1.29806	0	0	0.721806	7.86956	0.817849	5.08135	0	0	0	0	0	0.232681	0	0
PVR	109	1.62382	0.961418	0	0	0	0	0	0	0	0	0	0	0	0	0	0	0	0	0	0	0	0	0	4.20113	6.59923	0	0	0	0	0	0	0	0	0	0	0	0	0	0	0	0	0	0	0	2.14363	0.372289	1.84759	0.401993
PVT	110	0	0	0.786164	0.435658	0	0	0	0	0	0	0	0	1.4951	1.24063	0	0	0	0	0	0	0	0	0	0	0	0	0	0	0	0	0	0	0	0	0	0	0	0	0	0	0	0	0	0	0	0	0	0
RIAL	111	0.30298	0	0	0	1.8565	0	0	0	0.0178224	0	0	0	0	0.344566	0	0	0	0.110895	3.06545	0	5.68632	0	0	0	0	0	0	0	0	0.156441	0	0	0.472293	0	0.014852	0	0	0	0	0	2.36146	0	1.6951	0.789135	0	0	0	0
RIAR	112	0	0.172283	0	0	0	1.29509	0	0	0	0.0128717	0	0	0.219809	0	0	0	0.083171	0	0	3.15555	0	6.9834	0	0	0	0	0	0	0	0	0	0	0	0.857454	0	0	0	0	0	0	0	2.21591	0.650516	2.42087	0	0	0	0
RIBL	113	0	0	0	0	0.616852	0	0	0	0	0	0	0	0	1.50302	0	0	0.415855	0.998052	4.41203	0	2.33374	0	0	0	0	0	0	0	0	0	0	0	0	0	0.138618	0	0.060398	0	0	0	5.2774	0	1.12182	0	0.368329	0.519819	0	0.321793
RIBR	114	0	0	0	0	0	0.519819	0	0	0	0.193076	0	0	1.45252	0.30496	0	0	1.14657	1.63966	0	4.37143	0	3.50408	0	0	0	0	0	0	0	0	0	0	0	0	0	0.335655	0	0.0950526	0	0	0.579227	6.40021	0	0.798046	0.711904	0	0.767352	0
RICL	115	2.5486	3.83973	0	0	0	0	0	0	0	0	0.0178224	0	0	0	0	0	0	0	0	0	0.257434	0	0	0	0.254464	0	0	0	0	0	0.178224	0	0.014852	0	0	0	0	0	0	0	0	0	2.83574	2.80603	0	0	0.9832	0.838641
RICR	116	3.2605	2.10799	0	0	0	0	0	0	0	0	0	0.00693092	0	0	0	0.736658	0	0	0	0	0	0.586158	0	0.306941	0	0	0	0	0	0	0	0.0742599	0	0.554474	0	0	0	0	0	0	0	0	2.28819	1.44361	0.537641	0	0.289118	0.289118
RID	117	0.654477	0	0	0	0	0	0	0	1.44064	1.51985	0.0168322	0	0	0.487145	0.355457	0	2.47731	3.65557	0	0	0.881217	0	0	0.0287138	0	0	0	0	0.0643585	0	0.37823	0	0.588138	0	0	0	0	0	0	0	0.0138618	0	0.780224	0	0.790125	2.16344	1.65154	4.95957
RIFL	118	1.42678	0	0	0	0.255454	0	0	0	0	0	0.880227	0	0.764381	0	1.63768	0	0	0	0.626753	0	0	0	0	1.11588	0	0	0	0	0.683191	0	0	0	5.50909	0	0	0	0.401003	0	3.50011	0	0	0	0	0.0217829	2.32285	0.0970329	0	0.759431
RIFR	119	0	1.43866	0	0	0	0.0277237	0	0.00396053	0	0	0	3.18426	0	0.443579	0.103964	0.512888	0	0	0	0.433678	0	0	0	0	0.946566	0	0	0	0	0.361398	0	0	0.293079	5.92495	0	0	0	0.30397	0	3.36348	0	0	0	0	0.0435658	2.11789	0	0
RIGL	120	0.0554474	0	0.489125	1.34361	0	0	0	0	0	0	0	0	0	5.53186	0	0	0	0	0	0	4.04964	0.0851513	0	0	0	0	0	0	0	0	0	0	0	0	0	0	0	0	0	0	0	0	0.0643585	0	0	0.783194	0	0.929733
RIGR	121	0	0	1.04855	0.841612	0	0	0	0	0	0	0	0	4.97145	0.0306941	0	0	0	0	0	0	0.495066	3.24862	0	0	0	0	0	0	0	0	0	0	0	0	0	0	0	0	0	0	0	0.0138618	0.30199	0	0.627743	0	1.10796	0
RIH	122	0.397043	0.328724	1.00003	1.38222	0.278227	0.232681	0	0	0	0	0	0	0.122776	0.0623783	0	0	0	0.0207928	2.22483	1.70105	2.24562	3.51695	0	0	0	0	0	0	0	0	0	0	0	0	0	0	0	0	0	0	0.145549	0	0.238622	1.60005	0	0	0	0
RIML	123	1.73075	0	0	0	0	0	0	0	0	0	0	0	0.935674	8.90623	0	0	0	0.0732697	0.739628	0	7.18043	0	0	0	0	0	0	0	0	0	0	0	0.968349	0	0.121786	0	0	0	0	0	0.760421	0	1.22974	4.25657	1.3644	1.70105	0.216839	0.346546
RIMR	124	0.587148	4.37737	0	0	0	0	0	0	0	0	0	0	8.90524	0.745569	0	0	0	0	0	0.45051	0	5.50414	0	0	0	0	0	0	0	0	0	0	0	1.38321	0	0.00891118	0	0	0	0	0	0.929733	3.70507	1.23271	0.860424	0.770322	0.193076	0.321793
RIPL	125	0	0	0	0	0	0	0	0	0	0	0	0	0	0	0	0	0	0	0	0	0	0	0	0	0	0	0	0	0	0	0	0	0	0	0	0	0	0	0	0	0	0	0	0	0	0	0	0
RIPR	126	0	0	0	0	0	0	0	0	0	0	0	0	0	0	0	0	0	0	0	0	0	0	0	0	0	0	0	0	0	0	0	0	0	0	0	0	0	0	0	0	0	0	0	0	0	0	0	0
RIR	127	0	0	0	0	4.02983	4.03776	0	0	0.0346546	0	0	0	0.198026	0.361398	0	0	0	0	1.48124	1.03172	2.09215	1.80204	0	0	0	0	0	0	0.0366349	0	0	0	0.146539	0.250503	0	0	0	0	0	0	0.447539	1.72283	0.119806	0.232681	0.230701	0.284168	0	0.255454
RIS	128	0	0	0.659428	0	0	0	0	0	0	0	0	0	1.04855	0.0811908	0	0.253474	0	0.15446	0.00495066	1.85452	0	0	0	0	0	0	0	0	0	0	0	0	0.037625	0.728737	0	0	0	0	0	0	0.098023	0.532691	0	0	0.585168	0.372289	0	0
RIVL	129	0.205947	0.189115	0	0	0	0	0	0	0	0	0	0	3.05555	0.384171	0	0	0	0.0633684	0	0	0	0	0	0	0	0	0	0	0	0	0	0	0	0	0	0	0	0	0	0	0.329714	0	1.76342	0.0138618	0.0495066	0.437638	0.170303	0
RIVR	130	0.322783	0.129707	0	0	0	0	0	0	0	0	0	0	0.202977	5.21007	0	0	0.192085	0	0	0.394072	0	0	0	0	0.267335	0	0	0	0	0	0	0	0	0	0	0	0	0	0	0	0	0.124757	0.771312	1.86937	1.28519	0.139609	0.270306	0.45447
RMDDL	131	0	0	0	0	0	0	0	0	0	0	0	0	0	0	0	0	0	0	0	0	0	0	0	0	0.593089	0	0	0	0	0	0	0	0	0	0	0	0	0	0	0	0	0	0.484174	0.0722796	0	0	0	0
RMDDR	132	0	0	0	0	0	0	0	0	0	0	0	0	0	0	0	0	0	0	0	0	0	0	0	0.0257434	0	0	0	0	0	0	0	0	0	0	0	0	0	0	0	0	0	0	0.126737	0.371299	0	0	0	0
RMDL	133	0	0	0	0	0	0	0	0	0	0	0	0	0	0	0	0	0	0	0	0	0	0	0	0	0	0	0	0	0	0	0	0	0	0	0	0	0	0	0	0	0	0	0.802997	0.45546	0	0	0	0
RMDR	134	0	0	0	0	0	0	0	0	0	0	0	0	0	0	0	0	0	0	0	0	0	0	0	0	0	0	0	0	0	0	0	0	0	0	0	0	0	0	0	0	0	0	0.07525	0.573286	0	0	0	0
RMDVL	135	0	0	0	0	0	0	0	0	0	0	0	0	0	0	0	0	0	0	0	0	0	0	0	0	0	0	0	0	0	0	0	0	0	0	0	0	0	0	0	0	0	0	0.271296	0.487145	0	0	0	0
RMDVR	136	0.0306941	0	0	0	0	0	0	0	0	0	0	0	0	0	0	0	0	0	0	0	0	0	0	0	0	0	0	0	0	0	0	0	0	0	0	0	0	0	0	0	0	0	0	0.182184	0	0	0.136638	0
RMED	137	0	0	0	0	0	0	0	0	0	0	0	0	0.266345	0	0	0	0	0	0	0	0	0	0	0	0	0	0	0	0	0	0	0	0	0	0	0	0	0	0	0	0	0	0	0	0	0	0.0465362	0
RMEL	138	0	0	0	0	0	0	0	0	0	0	0	0	0	0	0	0	0	0	0	0	0	0	0	0	0	0	0	0	0	0	0	0	0	0	0	0	0	0	0	0	0	0	0	0	0	0	0	0
RMER	139	0	0	0	0	0	0	0	0	0	0	0	0	0	0	0	0	0	0	0	0	0	0	0	0	0	0	0	0	0	0	0	0	0	0	0	0	0	0	0	0	0	0	0	0	0	0	0	0
RMEV	140	0	0	0	0	0	0	0	0	0	0	0	0	0	0.129707	0	0	0.00594079	0	0.159411	0	0	0.0138618	0	0	0	0	0	0	0	0	0	0	0.561404	0	0	0	0	0	0	0	0.591108	0	0	0	0.52576	0	0	0
RMFL	141	0	0	0	0	0	0	0	0	0	0	0	0	0	0	0	0	0	0	0	0	0	0	0	0	0	0	0	0	0	0	0	0	0	0	0	0	0	0	0	0	0	0	0	0	0	0	0	0
RMFR	142	0	0	0	0	0	0	0	0	0	0	0	0	0	0	0	0	0	0	0	0	0	0	0	0	0	0	0	0	0	0	0	0	0	0	0	0	0	0	0	0	0	0	0	0	0	0	0	0
RMGL	143	1.1238	0	0	0	0	0	1.19212	0	0	0	0.0118816	0	0	0.234661	1.7357	0	0	0	0	0	0	0	0	1.19113	0	0	0	0	0.215849	0	0	0	0.856464	0	0	0	1.16935	0	1.47233	0	0	0	0.0217829	0	0.277237	0	0	0.214859
RMGR	144	0	0.45348	0	0	0	0	0	0.188125	0	0	0	0.0851513	1.26242	0	0	1.11984	0	0	0	0	0	0	0	0	0.784184	0	0	0	0	0	0	0	0	0.522789	0	0	0	0.340605	0	0.578237	0	0	0	0.282187	0.0405954	0.315852	0.129707	0
RMHL	145	0	0	0	0	0	0	0	0	0	0	0	0	0	0	0	0	0	0	0	0	0	0	0	0	0	0	0	0	0	0	0	0	0	0	0	0	0	0	0	0	0	0	0	0	0	0	0	0
RMHR	146	0	0	0	0	0	0	0	0	0	0	0	0	0	0	0	0	0	0	0	0	0	0	0	0	0	0	0	0	0	0	0	0	0	0	0	0	0	0	0	0	0	0	0	0	0	0	0	0
SAADL	147	0.320803	0.14852	2.38226	1.05845	0	0	0	0	0	0	0	0	1.79709	2.79118	0	0	0	0	0	0	0	0	0	0	1.34361	0	0	0	0	0	0	0	0	0	0	0	0	0	0	0	0	0	0.881217	1.19509	0.00396053	0.00396053	0.0871316	0.0178224
SAADR	148	0.177234	1.11885	2.32384	0.674279	0	0	0	0	0	0	0	0	1.58421	0.968349	0	0	0	0	0	0	0	0.022773	0	0.520809	0	0	0	0	0	0	0	0	0	0	0	0	0	0	0	0	0	0	1.05251	0.766362	0	0	0	0.178224
SAAVL	149	0.102974	0.446549	0	0.407934	0	0	0	0	0.0207928	0	0	0	0.673289	0.155451	0	0	0	0.117826	0	0	0	0	0	0	0	0	0	0	0	0.138618	0	0.07525	0	0	0.0257434	0.113865	0	0.14951	0	0.106934	0.052477	0	5.27344	4.62589	0.00396053	0.132678	0.158421	0.0316842
SAAVR	150	1.74164	0.258424	0.639625	0	0	0	0	0	0.138618	0	0	0	0.177234	0.505957	0	0	0.0574276	0	0	0	0	0	0	0	0	0	0	0	0.170303	0	0.0663388	0	0	0	0.0346546	0.00693092	0.14852	0	0.194066	0	0	0.0693092	2.52285	6.89924	0.389122	0	0.160401	0.125747
SDQL	151	0	0	0	0	0	0	0	0	0	0	0	0	0	0	0	0	0	0	0	0	0	0	0	0	0	0	0	0	0	0	0	0	0	0	0	0	0	0	0	0	0	0	0	0	0	0	0	0
SDQR	152	0	0	0	0	0	0	0	0	0	0	0	0	0	0	0	0	0	0	0	0	0	0	0	0	0	0	0	0	0	0	0	0	0	0	0	0	0	0	0	0	0	0	0	0	0	0	0	0
SIADL	153	0.052477	0.211888	0.0128717	0	0	0	0	0	0	0	0	0	0.00198026	1.906	0	0.170303	0	0	0	0	0.945575	0	0.166342	0	0.854483	0	0	0	0	0	0	0	0	0	0	0	0	0.102974	0	0.109905	0	0	0	1.04954	0.00396053	0.531701	0.130697	0
SIADR	154	0	0.727747	0	0	0	0	0	0	0	0	0	0	2.03769	0	0.127727	0	0.279217	0	0	0	0	0.736658	0.172283	0.391102	0	0	0	0	0	0	0	0	0.165352	0	0	0	0.170303	0	0	0	0	0	0.697053	0	0.117826	0	0.508928	0
SIAVL	155	1.51688	0	0	0	0.665368	0	0	0	0	0	0	0	0	0.22476	0	0	0	0	0	0	0	0	0	0	0	0	0	0	0	0	0	0	0.45546	0	0	0	0	0	0	0	0	0	0.481204	0.0128717	0	1.57926	0	0.279217
SIAVR	156	0	0.409914	0	0	0	0.480214	0	0	0	0	0	0	0.0188125	0	0	0	0	0	0	0	0	0	0	0	0	0	0	0	0	0	0	0	0	0.22278	0	0	0	0	0	0	0	0	0	0.372289	0.135648	0	0.0613881	0
SIBDL	157	0.933694	0.383181	0	0	0.748539	0	0	0.142579	0.466352	0	0	0	0.256444	0	0	0.15248	0.022773	0	0.817849	0	1.0535	0	0.168322	0.0138618	1.1634	0	0	0	0	0	0	0	0.00594079	0	0	0	0	0.0891118	0	0.090102	0.496056	0	0.157431	0.318822	0.432687	0.457441	0.0594079	0.45051
SIBDR	158	0.672299	1.63669	0	0	0	0	0.0257434	0	0	0.271296	0	0	0	0.239612	0.167332	0	0.294069	0.0564375	0	0.887158	0.00594079	0.823789	0.0940625	1.23271	0.0693092	0	0	0	0	0	0	0	0.118816	0	0	0	0.124757	0	0	0	0	0.242582	0.0108914	0.296049	1.40995	0	0.185155	0.344566
SIBVL	159	1.79709	0.67923	0	0	0.174263	0	0	0	0	0	0	0	0.30397	0.0435658	0	0.45447	0	0	0	0	0	0.610911	0	0.0653487	0.720816	0	0	0	0	0	0	0	0.140599	0.131687	0	0	0	0	0	0	0	0	0.0396053	0.109905	0.697053	1.19311	2.01393	0.0306941
SIBVR	160	1.00102	1.05746	0	0	0	0.433678	0	0	0	0	0	0	0.145549	0.370309	0.653487	0	0	0	0	0	0	0	0	0.430707	0.0217829	0	0	0	0	0	0	0	0	0.52477	0	0	0	0	0	0	0	0	0.798046	0.217829	0.481204	0.182184	0.141589	2.22582
SMBDL	161	0.919832	0.301	0	0.342585	1.09211	0	0	0	0	0	0	0	0	0.75547	0	0	0	0	0	0	2.53177	0.60002	0	0	1.50995	0	0	0	0	0	0	0	0	0	0	0	0	0	0	0	0	0	0.0346546	1.15944	0	0.120796	0	0.294069
SMBDR	162	0.217829	1.03964	0	0	0	0.693092	0	0	0	0	0	0	1.47431	0	0	0	0	0	0.340605	0.0277237	0.461401	3.5516	0	1.06538	0	0	0	0	0	0	0	0	0	0	0	0	0.00891118	0	0	0	0	0	0.186145	0	0	0	0.00693092	0
SMBVL	163	1.03271	0	0.0702993	0	2.93772	0	1.86046	0	0	0	0.467342	0	0.100003	0	1.18123	0	0	0	0.653487	0	4.44965	0.838641	0	0	0	0	0	0	0.286148	0	0	0	2.83178	0	0	0	0.401993	0	0.0485164	0	0	0	0	0	0.430707	0.559424	0	0.351497
SMBVR	164	0	0.184164	0	0	0	3.16941	0	3.13278	0	0.0198026	0	1.12182	0	0.0920822	0	1.23766	0	0	0	1.49708	0	5.83979	0	0	0.307931	0	0	0	0	0	0	0	0	2.8298	0	0	0	0.503977	0	0.0811908	0	0	0	0	0.0405954	0.671309	0.259414	0
SMDDL	165	0.184164	0.121786	0	0	0	0	0	0	0	0	0	0	0	3.19515	0	0.199016	0	0	0	0	0	0	0.0584178	0	0.236641	0	0	0	0	0	0	0	0	0	0	0	0	0.102974	0	0	0	0	0.546553	4.10211	0	0	0	0
SMDDR	166	0.183174	0.116836	0.260405	0	0	0	0	0	0	0	0	0	4.21004	0	0.117826	0	0	0	0	0	0	0	0.113865	0	0	0	0	0	0	0	0	0	0.188125	0	0	0	0.0722796	0	0	0	0	0	3.85062	0.230701	0.0702993	0	0.0287138	0
SMDVL	167	0	1.49114	0	1.02182	0	0	0	0	0	0	0	0	0.0247533	0.777253	0	0	0	0	0	0	0	0	0	0	0	0	0	0	0	0	0	0	0	0	0	0	0	0	0	0	0	0	0.636654	1.05251	0	0.0970329	0.850523	0
SMDVR	168	1.5852	0	0.664378	0	0	0	0	0	0	0	0	0	1.21093	0	0	0	0.0802006	0.204957	0	0	0	0	0	0	0.060398	0	0	0	0	0	0	0	0	0	0	0	0	0	0	0	0	0.155451	0.52873	1.95155	0	0	0.316842	0.597049
URADL	169	0.578237	0	0	0	0	0	0	0	0	0	0	0	0	0	0	0	0	0	0	0	0	0	0	0	0	0	0	0	0	0	0	0	0	0	0.014852	0	0	0	0	0	0	0	0	0	0	0	0	0
URADR	170	0	0	0	0	0	0	0	0	0	0	0	0	0	0	0	0.0782204	0	0	0	0	0	0	0	0	0	0	0	0	0	0	0	0	0	0.0188125	0	0	0	0	0	0	0	0	0	0.083171	0	0.168322	0.0346546	0.271296
URAVL	171	0.119806	0	0	0	0	0	0	0	0	0	0	0	0	0.506947	0	0	0	0	0	0	0	0	0	0	0	0	0	0	0	0	0	0	0	0	0	0	0	0	0	0	0	0	0	0	0	0.0485164	0	0
URAVR	172	0	0.0336645	0	0	0	0	0	0	0	0	0	0	0.192085	0	0	0	0	0	0	0	0	0	0	0	0	0	0	0	0	0	0	0	0	0	0	0	0	0	0	0	0	0	0	0	0	0	0	0
URBL	173	1.51391	0	0	0	0	0	0	0	0	0	0	0	0	0	0	0	0	0	0	0	0	0	0	0.714875	0	0	0	0	0	0	0	0	0	0	0	0	0	0	0	0	0	0	0.211888	0.237632	0	0	0.253474	1.48619
URBR	174	0	0.952506	0	0	0	0	0	0	0	0	0	0	0	0	0	0	0.022773	0	0	0	0	0	0.0267335	0	1.204	0	0	0	0	0	0	0	0	0	0	0	0	0.0207928	0	0	0	0	0	0.0287138	0	0.0207928	0.270306	0.117826
URXL	175	1.5753	0	0	0	2.73276	0	0	0	0.960427	0	0.100993	0	0.0643585	0.471303	0.483184	0	0.22377	0.0247533	0.347536	0	0.0346546	0	0.119806	1.04954	0	0	0	0	0.260405	0	0	0	1.37727	0	0	0	0.258424	0	0.0346546	0	6.87646	0	0.0336645	0	0.0762401	0.0128717	0.179214	0.325753
URXR	176	0	1.04954	0	0	0	2.72682	0	0	0	0.0465362	0	0.137628	0.667349	0.00594079	0	0.395062	0.171293	0.198026	0	0.508928	0	0.0425756	0.250503	0	0.942605	0	0	0	0	0	0	0	0	1.33569	0	0	0	0.137628	0	0	0	8.47156	0	0.493085	0.469322	0	0	0.101984
URYDL	177	0.615862	0	0	0	0	0	0.0683191	0	0	0	0	0	0	0.432687	0.0920822	0	0	0	0	0	0.0435658	0	0.22476	0	0	0	0	0	0	0	0	0	0.00297039	0	0.0514868	0	0.136638	0	0.00198026	0	0	0	0.404964	0	0	0	0.510908	0.0950526
URYDR	178	0	0.401003	0	0	0	0	0	0.0534671	0	0.0188125	0	0.0663388	0.522789	0	0	0.0128717	0.098023	0.0643585	0	0	0	0.0970329	0.110895	0	0.0643585	0	0	0	0.0702993	0	0	0	0	0.0237632	0	0.0415855	0	0.105944	0	0	0	0	0.317832	0	0.164362	0.107924	0.456451	0.309911
URYVL	179	0.366349	0	0	0	0.0306941	0	0.389122	0	0	0	0	0	0	0.392092	0	0	0	0	0	0	0	0	0	0.0306941	0	0	0	0	0	0	0	0	0	0	0	0	0	0	0	0	0.146539	0	0	0.165352	0.130697	0	0	0.371299
URYVR	180	0	0.213868	0	0	0	0.346546	0	0.0732697	0	0	0	0	0.632694	0	0	0	0	0	0	0	0	0.132678	0	0	0	0	0	0	0	0	0	0	0	0	0	0	0	0	0	0	0	0	0.207928	0	0.0247533	0.0861414	0.212878	0
BWM-DL01	181	0	0	0	0	0	0	0	0	0	0	0	0	0	0	0	0	0	0	0	0	0	0	0	0	0	0	0	0	0	0	0	0	0	0	0	0	0	0	0	0	0	0	0	0	0	0	0	0
BWM-DL02	182	0	0	0	0	0	0	0	0	0	0	0	0	0	0	0	0	0	0	0	0	0	0	0	0	0	0	0	0	0	0	0	0	0	0	0	0	0	0	0	0	0	0	0	0	0	0	0	0
BWM-DL03	183	0	0	0	0	0	0	0	0	0	0	0	0	0	0	0	0	0	0	0	0	0	0	0	0	0	0	0	0	0	0	0	0	0	0	0	0	0	0	0	0	0	0	0	0	0	0	0	0
BWM-DL04	184	0	0	0	0	0	0	0	0	0	0	0	0	0	0	0	0	0	0	0	0	0	0	0	0	0	0	0	0	0	0	0	0	0	0	0	0	0	0	0	0	0	0	0	0	0	0	0	0
BWM-DL05	185	0	0	0	0	0	0	0	0	0	0	0	0	0	0	0	0	0	0	0	0	0	0	0	0	0	0	0	0	0	0	0	0	0	0	0	0	0	0	0	0	0	0	0	0	0	0	0	0
BWM-DL06	186	0	0	0	0	0	0	0	0	0	0	0	0	0	0	0	0	0	0	0	0	0	0	0	0	0	0	0	0	0	0	0	0	0	0	0	0	0	0	0	0	0	0	0	0	0	0	0	0
BWM-DL07	187	0	0	0	0	0	0	0	0	0	0	0	0	0	0	0	0	0	0	0	0	0	0	0	0	0	0	0	0	0	0	0	0	0	0	0	0	0	0	0	0	0	0	0	0	0	0	0	0
BWM-DL08	188	0	0	0	0	0	0	0	0	0	0	0	0	0	0	0	0	0	0	0	0	0	0	0	0	0	0	0	0	0	0	0	0	0	0	0	0	0	0	0	0	0	0	0	0	0	0	0	0
BWM-DR01	189	0	0	0	0	0	0	0	0	0	0	0	0	0	0	0	0	0	0	0	0	0	0	0	0	0	0	0	0	0	0	0	0	0	0	0	0	0	0	0	0	0	0	0	0.121786	0	0	0	0
BWM-DR02	190	0	0	0	0	0	0	0	0	0	0	0	0	0	0	0	0	0	0	0	0	0	0	0	0	0	0	0	0	0	0	0	0	0	0	0	0	0	0	0	0	0	0	0	0	0	0	0	0
BWM-DR03	191	0	0	0	0	0	0	0	0	0	0	0	0	0	0	0	0	0	0	0	0	0	0	0	0	0	0	0	0	0	0	0	0	0	0	0	0	0	0	0	0	0	0	0	0.0683191	0	0	0	0
BWM-DR04	192	0	0	0	0	0	0	0	0	0	0	0	0	0	0	0	0	0	0	0	0	0	0	0	0	0	0	0	0	0	0	0	0	0	0	0	0	0	0	0	0	0	0	0	0	0	0	0	0
BWM-DR05	193	0	0	0	0	0	0	0	0	0	0	0	0	0	0	0	0	0	0	0	0	0	0	0	0	0	0	0	0	0	0	0	0	0	0	0	0	0	0	0	0	0	0	0	0.235651	0	0	0	0
BWM-DR06	194	0	0	0	0	0	0	0	0	0	0	0	0	0	0	0	0	0	0	0	0	0	0	0	0	0	0	0	0	0	0	0	0	0	0	0	0	0	0	0	0	0	0	0	0	0	0	0	0
BWM-DR07	195	0	0	0	0	0	0	0	0	0	0	0	0	0	0	0	0	0	0	0	0	0	0	0	0	0	0	0	0	0	0	0	0	0	0	0	0	0	0	0	0	0	0	0	0.294069	0	0	0	0
BWM-DR08	196	0	0	0	0	0	0	0	0	0	0	0	0	0	0	0	0	0	0	0	0	0	0	0	0	0	0	0	0	0	0	0	0	0	0	0	0	0	0	0	0	0	0	0	0	0	0	0	0
BWM-VL01	197	0	0	0	0	0	0	0	0	0	0	0	0	0	0	0	0	0	0	0	0	0	0	0	0	0	0	0	0	0	0	0	0	0	0	0	0	0	0	0	0	0	0	0	0	0	0	0	0
BWM-VL02	198	0	0	0	0	0	0	0	0	0	0	0	0	0	0	0	0	0	0	0	0	0	0	0	0	0	0	0	0	0	0	0	0	0	0	0	0	0	0	0	0	0	0	0	0	0	0	0	0
BWM-VL03	199	0	0	0	0	0	0	0	0	0	0	0	0	0	0	0	0	0	0	0	0	0	0	0	0	0	0	0	0	0	0	0	0	0	0	0	0	0	0	0	0	0	0	0	0	0	0	0	0
BWM-VL04	200	0	0	0	0	0	0	0	0	0	0	0	0	0	0	0	0	0	0	0	0	0	0	0	0	0	0	0	0	0	0	0	0	0	0	0	0	0	0	0	0	0	0	0	0	0	0	0	0
BWM-VL05	201	0	0	0	0	0	0	0	0	0	0	0	0	0	0	0	0	0	0	0	0	0	0	0	0	0	0	0	0	0	0	0	0	0	0	0	0	0	0	0	0	0	0	0	0	0	0	0	0
BWM-VL06	202	0	0	0	0	0	0	0	0	0	0	0	0	0	0	0	0	0	0	0	0	0	0	0	0	0	0	0	0	0	0	0	0	0	0	0	0	0	0	0	0	0	0	0	0	0	0	0	0
BWM-VL07	203	0	0	0	0	0	0	0	0	0	0	0	0	0	0	0	0	0	0	0	0	0	0	0	0	0	0	0	0	0	0	0	0	0	0	0	0	0	0	0	0	0	0	0	0	0	0	0	0
BWM-VL08	204	0	0	0	0	0	0	0	0	0	0	0	0	0	0	0	0	0	0	0	0	0	0	0	0	0	0	0	0	0	0	0	0	0	0	0	0	0	0	0	0	0	0	0	0	0	0	0	0
BWM-VR01	205	0	0	0	0	0	0	0	0	0	0	0	0	0	0	0	0	0	0	0	0	0	0	0	0	0	0	0	0	0	0	0	0	0	0	0	0	0	0	0	0	0	0	0	0	0	0	0	0
BWM-VR02	206	0	0	0	0	0	0	0	0	0	0	0	0	0	0	0	0	0	0	0	0	0	0	0	0	0	0	0	0	0	0	0	0	0	0	0	0	0	0	0	0	0	0	0	0	0	0	0	0
BWM-VR03	207	0	0	0	0	0	0	0	0	0	0	0	0	0	0	0	0	0	0	0	0	0	0	0	0	0	0	0	0	0	0	0	0	0	0	0	0	0	0	0	0	0	0	0	0	0	0	0	0
BWM-VR04	208	0	0	0	0	0	0	0	0	0	0	0	0	0	0	0	0	0	0	0	0	0	0	0	0	0	0	0	0	0	0	0	0	0	0	0	0	0	0	0	0	0	0	0	0	0	0	0	0
BWM-VR05	209	0	0	0	0	0	0	0	0	0	0	0	0	0	0	0	0	0	0	0	0	0	0	0	0	0	0	0	0	0	0	0	0	0	0	0	0	0	0	0	0	0	0	0	0	0	0	0	0
BWM-VR06	210	0	0	0	0	0	0	0	0	0	0	0	0	0	0	0	0	0	0	0	0	0	0	0	0	0	0	0	0	0	0	0	0	0	0	0	0	0	0	0	0	0	0	0	0	0	0	0	0
BWM-VR07	211	0	0	0	0	0	0	0	0	0	0	0	0	0	0	0	0	0	0	0	0	0	0	0	0	0	0	0	0	0	0	0	0	0	0	0	0	0	0	0	0	0	0	0	0	0	0	0	0
BWM-VR08	212	0	0	0	0	0	0	0	0	0	0	0	0	0	0	0	0	0	0	0	0	0	0	0	0	0	0	0	0	0	0	0	0	0	0	0	0	0	0	0	0	0	0	0	0	0	0	0	0
CEPshDL	213	0	0	0	0	0	0	0	0	0	0	0	0	0	0	0	0	0	0	0	0	0	0	0	0	0	0	0	0	0	0	0	0	0	0	0	0	0	0	0	0	0	0	0	0	0	0	0	0
CEPshDR	214	0	0	0	0	0	0	0	0	0	0	0	0	0	0	0	0	0	0	0	0	0	0	0	0	0	0	0	0	0	0	0	0	0	0	0	0	0	0	0	0	0	0	0	0	0	0	0	0
CEPshVL	215	0	0	0	0	0	0	0	0	0	0	0	0	0	0	0	0	0	0	0	0	0	0	0	0	0	0	0	0	0	0	0	0	0	0	0	0	0	0	0	0	0	0	0	0	0	0	0	0
CEPshVR	216	0	0	0	0	0	0	0	0	0	0	0	0	0	0	0	0	0	0	0	0	0	0	0	0	0	0	0	0	0	0	0	0	0	0	0	0	0	0	0	0	0	0	0	0	0	0	0	0
GLRDL	217	0	0	0	0	0	0	0	0	0	0	0	0	0	0	0	0	0	0	0	0	0	0	0	0	0	0	0	0	0	0	0	0	0	0	0	0	0	0	0	0	0	0	0	0	0	0	0	0
GLRDR	218	0	0	0	0	0	0	0	0	0	0	0	0	0	0	0	0	0	0	0	0	0	0	0	0	0	0	0	0	0	0	0	0	0	0	0	0	0	0	0	0	0	0	0	0	0	0	0	0
GLRL	219	0	0	0	0	0	0	0	0	0	0	0	0	0	0	0	0	0	0	0	0	0	0	0	0	0	0	0	0	0	0	0	0	0	0	0	0	0	0	0	0	0	0	0	0	0	0	0	0
GLRR	220	0	0	0	0	0	0	0	0	0	0	0	0	0	0	0	0	0	0	0	0	0	0	0	0	0	0	0	0	0	0	0	0	0	0	0	0	0	0	0	0	0	0	0	0	0	0	0	0
GLRVL	221	0	0	0	0	0	0	0	0	0	0	0	0	0	0	0	0	0	0	0	0	0	0	0	0	0	0	0	0	0	0	0	0	0	0	0	0	0	0	0	0	0	0	0	0	0	0	0	0
GLRVR	222	0	0	0	0	0	0	0	0	0	0	0	0	0	0	0	0	0	0	0	0	0	0	0	0	0	0	0	0	0	0	0	0	0	0	0	0	0	0	0	0	0	0	0	0	0	0	0	0
[truncated: 174 more columns]

## Sheet: L1_3
		ADAL	ADAR	ADEL	ADER	ADFL	ADFR	ADLL	ADLR	AFDL	AFDR	AIAL	AIAR	AIBL	AIBR	AIML	AIMR	AINL	AINR	AIYL	AIYR	AIZL	AIZR	ALA	ALML	ALMR	ALNL	ALNR	AQR	ASEL	ASER	ASGL	ASGR	ASHL	ASHR	ASIL	ASIR	ASJL	ASJR	ASKL	ASKR	AUAL	AUAR	AVAL	AVAR	AVBL	AVBR	AVDL	AVDR
		1	2	3	4	5	6	7	8	9	10	11	12	13	14	15	16	17	18	19	20	21	22	23	24	25	26	27	28	29	30	31	32	33	34	35	36	37	38	39	40	41	42	43	44	45	46	47	48
ADAL	1	0	176400	294720	0	16560	0	220320	0	0	0	45240	0	91800	79320	0	0	0	0	0	0	0	0	0	275160	0	0	0	0	0	0	0	0	715440	0	0	0	0	0	168960	0	0	0	236760	672240	303720	295800	40800	203160
ADAR	2	176400	0	0	299640	0	44520	0	243600	0	0	0	106680	56400	37800	0	0	0	0	0	0	0	0	0	0	829200	0	0	0	0	1200	0	0	0	803400	0	0	0	4560	0	87840	0	0	750840	249240	310320	474120	345480	34200
ADEL	3	294720	0	0	1239720	0	0	0	0	0	0	0	0	0	0	0	0	0	0	0	0	0	0	0	0	0	0	0	0	0	0	0	0	0	0	0	0	0	0	0	0	0	0	239760	438840	0	0	0	57480
ADER	4	0	299640	1239720	0	0	0	0	0	0	0	0	0	0	0	0	0	0	0	0	0	0	0	0	0	0	0	0	0	0	0	0	0	0	0	0	0	0	0	0	0	0	0	325560	140280	0	0	0	0
ADFL	5	16560	0	0	0	0	114960	0	0	269160	0	149640	0	107280	21120	720	0	0	59400	600000	0	1089480	27840	0	0	0	0	0	0	98160	0	3480	0	457560	0	0	0	0	0	0	0	1088880	9840	0	0	93600	0	0	0
ADFR	6	0	44520	0	0	114960	0	0	0	0	468600	0	106200	18960	108000	0	0	16320	1560	0	621000	134400	1231680	0	0	0	0	0	0	16800	115320	0	0	0	483480	0	0	0	0	0	0	72120	926520	0	0	0	148560	0	0
ADLL	7	220320	0	0	0	0	0	0	156720	0	0	225120	0	228360	0	29280	0	0	0	7440	0	8040	0	316080	1440	0	0	0	0	391320	0	0	0	188400	0	296880	0	164760	0	1143480	173520	0	0	70080	0	600	12240	57000	99480
ADLR	8	0	243600	0	0	0	0	156720	0	0	0	0	319320	0	470520	0	0	0	0	0	1200	0	0	462000	0	0	0	0	0	0	619560	0	960	0	198120	0	117720	0	13560	0	803160	0	0	0	30840	0	0	100560	60480
AFDL	9	0	0	0	0	269160	0	0	0	0	67560	7920	0	175800	0	0	0	271320	1076640	1257000	177000	396120	0	0	0	0	0	0	0	261360	605400	0	0	0	0	168240	46200	0	0	0	0	648240	0	0	0	0	0	0	0
AFDR	10	0	0	0	0	0	468600	0	0	67560	0	0	56640	0	371760	0	0	1364280	135600	94440	1597320	0	475920	0	0	0	0	0	0	660960	53760	0	22200	0	0	0	336720	0	0	0	0	24960	1212240	0	0	0	0	0	0
AIAL	11	45240	0	0	0	149640	0	225120	0	7920	0	0	105120	1323000	0	1022280	0	49080	64440	106200	0	455640	0	0	0	0	0	0	0	139080	137160	1027320	0	382920	0	258600	0	552480	0	1403040	51720	0	0	0	0	0	6000	0	0
AIAR	12	0	106680	0	0	0	106200	0	319320	0	56640	105120	0	30240	1755240	0	1183320	32280	116040	0	108360	0	356400	19920	0	0	0	0	0	162720	413040	0	796560	0	609720	0	306480	21360	655800	0	1302960	0	0	0	0	0	0	0	0
AIBL	13	91800	56400	0	0	107280	18960	228360	0	175800	0	1323000	30240	0	630480	50040	0	198840	34680	386640	0	158280	691080	0	0	0	0	0	0	1186200	514920	342240	0	575160	0	141240	0	9960	0	232680	0	57720	0	247440	0	596760	0	93120	66000
AIBR	14	79320	37800	0	0	21120	108000	0	470520	0	371760	0	1755240	630480	0	0	82920	215640	201720	0	307800	471600	24600	0	0	0	0	0	0	78240	1389720	0	566760	0	641640	0	79800	0	0	0	484560	24240	23640	52440	503040	0	497280	12480	24360
AIML	15	0	0	0	0	720	0	29280	0	0	0	1022280	0	50040	0	0	48840	0	0	43680	0	35160	0	0	125880	0	0	0	0	143640	0	559320	0	223200	0	0	0	633360	0	31680	0	0	0	0	0	0	0	27000	0
AIMR	16	0	0	0	0	0	0	0	0	0	0	0	1183320	0	82920	48840	0	0	0	0	0	0	25800	0	0	100560	0	0	0	0	25560	0	675840	85200	239160	0	0	5640	746400	0	268800	0	0	0	0	0	2880	0	18480
AINL	17	0	0	0	0	0	16320	0	0	271320	1364280	49080	32280	198840	215640	0	0	0	401520	0	87240	0	1320	0	31320	0	0	0	0	366960	840	112920	123000	0	0	3480	63960	0	0	29880	0	245880	1597800	0	480	0	0	134280	0
AINR	18	0	0	0	0	59400	1560	0	0	1076640	135600	64440	116040	34680	201720	0	0	401520	0	78840	103320	22080	0	0	0	66960	0	0	0	6720	476880	30720	63600	0	0	60600	13320	0	3240	0	121080	1758240	323400	0	0	0	0	0	104640
AIYL	19	0	0	0	0	600000	0	7440	0	1257000	94440	106200	0	386640	0	43680	0	0	78840	0	399120	1198680	78720	0	0	0	0	0	0	1079880	555120	13320	0	55200	0	557280	0	0	0	0	0	1475760	0	0	0	14280	51120	0	0
AIYR	20	0	0	0	0	0	621000	0	1200	177000	1597320	0	108360	0	307800	0	0	87240	103320	399120	0	18720	1018440	0	0	0	0	0	0	491640	1196760	0	5400	0	44040	0	353760	0	0	0	0	60240	1119960	0	0	0	36000	0	0
AIZL	21	0	0	0	0	1089480	134400	8040	0	396120	0	455640	0	158280	471600	35160	0	0	22080	1198680	18720	0	558840	0	0	0	0	0	0	212040	305640	87720	0	386760	35880	86640	0	0	0	0	0	134520	0	0	0	105720	0	0	9720
AIZR	22	0	0	0	0	27840	1231680	0	0	0	475920	0	356400	691080	24600	0	25800	1320	0	78720	1018440	558840	0	0	0	0	0	0	0	198960	277800	0	116040	0	382440	0	1080	0	0	0	0	0	73320	0	0	0	211920	241320	7440
ALA	23	0	0	0	0	0	0	316080	462000	0	0	0	19920	0	0	0	0	0	0	0	0	0	0	0	6600	1800	0	0	0	10200	0	0	0	0	0	0	0	43680	153480	339120	279240	0	0	0	0	0	0	15360	29160
ALML	24	275160	0	0	0	0	0	1440	0	0	0	0	0	0	0	125880	0	31320	0	0	0	0	0	6600	0	0	0	0	0	0	0	0	0	60480	0	0	0	18600	0	27000	0	0	0	0	0	165840	0	128400	379320
ALMR	25	0	829200	0	0	0	0	0	0	0	0	0	0	0	0	0	100560	0	66960	0	0	0	0	1800	0	0	0	0	0	0	0	0	0	0	77760	0	0	0	2040	0	0	0	0	0	3840	0	211320	222720	117360
ALNL	26	0	0	0	0	0	0	0	0	0	0	0	0	0	0	0	0	0	0	0	0	0	0	0	0	0	0	0	0	0	0	0	0	0	0	0	0	0	0	0	0	0	0	0	0	0	0	0	0
ALNR	27	0	0	0	0	0	0	0	0	0	0	0	0	0	0	0	0	0	0	0	0	0	0	0	0	0	0	0	0	0	0	0	0	0	0	0	0	0	0	0	0	0	0	0	0	0	0	0	0
AQR	28	0	0	0	0	0	0	0	0	0	0	0	0	0	0	0	0	0	0	0	0	0	0	0	0	0	0	0	0	0	0	0	0	0	0	0	0	0	0	0	0	0	0	0	0	0	0	0	0
ASEL	29	0	0	0	0	98160	16800	391320	0	261360	660960	139080	162720	1186200	78240	143640	0	366960	6720	1079880	491640	212040	198960	10200	0	0	0	0	0	0	209160	206160	0	366240	0	147960	187080	256800	0	132480	0	3840	0	0	0	0	0	0	0
ASER	30	0	1200	0	0	0	115320	0	619560	605400	53760	137160	413040	514920	1389720	0	25560	840	476880	555120	1196760	305640	277800	0	0	0	0	0	0	209160	0	0	408120	0	390240	502680	510840	0	147720	0	84120	0	0	0	0	0	0	0	0
ASGL	31	0	0	0	0	3480	0	0	0	0	0	1027320	0	342240	0	559320	0	112920	30720	13320	0	87720	0	0	0	0	0	0	0	206160	0	0	0	5280	0	118920	0	61800	0	19200	0	0	0	0	0	0	0	0	0
ASGR	32	0	0	0	0	0	0	0	960	0	22200	0	796560	0	566760	0	675840	123000	63600	0	5400	0	116040	0	0	0	0	0	0	0	408120	0	0	0	0	0	225120	0	132480	0	480	0	0	0	0	0	44040	0	0
ASHL	33	715440	0	0	0	457560	0	188400	0	0	0	382920	0	575160	0	223200	85200	0	0	55200	0	386760	0	0	60480	0	0	0	0	366240	0	5280	0	0	110040	0	0	0	2520	124320	0	0	0	71040	0	735840	2520	65880	82920
ASHR	34	0	803400	0	0	0	483480	0	198120	0	0	0	609720	0	641640	0	239160	0	0	0	44040	35880	382440	0	0	77760	0	0	0	0	390240	0	0	110040	0	0	0	0	3000	0	266880	0	0	0	194280	51480	989880	166200	93000
ASIL	35	0	0	0	0	0	0	296880	0	168240	0	258600	0	141240	0	0	0	3480	60600	557280	0	86640	0	0	0	0	0	0	0	147960	502680	118920	0	0	0	0	151920	123600	0	102480	0	0	0	0	0	0	0	0	0
ASIR	36	0	0	0	0	0	0	0	117720	46200	336720	0	306480	0	79800	0	0	63960	13320	0	353760	0	1080	0	0	0	0	0	0	187080	510840	0	225120	0	0	151920	0	0	126840	0	151080	0	0	0	0	0	0	0	0
ASJL	37	0	0	0	0	0	0	164760	0	0	0	552480	21360	9960	0	633360	5640	0	0	0	0	0	0	43680	18600	0	0	0	0	256800	0	61800	0	0	0	123600	0	0	140160	826800	117720	0	0	0	0	0	0	21960	0
ASJR	38	0	4560	0	0	0	0	0	13560	0	0	0	655800	0	0	0	746400	0	3240	0	0	0	0	153480	0	2040	0	0	0	0	147720	0	132480	2520	3000	0	126840	140160	0	0	993720	0	0	0	103440	0	0	0	12960
ASKL	39	168960	0	0	0	0	0	1143480	0	0	0	1403040	0	232680	0	31680	0	29880	0	0	0	0	0	339120	27000	0	0	0	0	132480	0	19200	0	124320	0	102480	0	826800	0	0	247680	0	0	0	0	40080	0	0	0
ASKR	40	0	87840	0	0	0	0	173520	803160	0	0	51720	1302960	0	484560	0	268800	0	121080	0	0	0	0	279240	0	0	0	0	0	0	84120	0	480	0	266880	0	151080	117720	993720	247680	0	0	0	0	0	0	53640	0	0
AUAL	41	0	0	0	0	1088880	72120	0	0	648240	24960	0	0	57720	24240	0	0	245880	1758240	1475760	60240	134520	0	0	0	0	0	0	0	3840	0	0	0	0	0	0	0	0	0	0	0	0	60360	126600	0	60840	0	0	15360
AUAR	42	0	0	0	0	9840	926520	0	0	0	1212240	0	0	0	23640	0	0	1597800	323400	0	1119960	0	73320	0	0	0	0	0	0	0	0	0	0	0	0	0	0	0	0	0	0	60360	0	0	161040	0	69720	61200	10320
AVAL	43	236760	750840	239760	325560	0	0	70080	0	0	0	0	0	247440	52440	0	0	0	0	0	0	0	0	0	0	0	0	0	0	0	0	0	0	71040	0	0	0	0	0	0	0	126600	0	0	254520	234480	114240	81240	12240
AVAR	44	672240	249240	438840	140280	0	0	0	30840	0	0	0	0	0	503040	0	0	480	0	0	0	0	0	0	0	3840	0	0	0	0	0	0	0	0	194280	0	0	0	103440	0	0	0	161040	254520	0	192120	240360	74280	264720
AVBL	45	303720	310320	0	0	93600	0	600	0	0	0	0	0	596760	0	0	0	0	0	14280	0	105720	0	0	165840	0	0	0	0	0	0	0	0	735840	51480	0	0	0	0	40080	0	60840	0	234480	192120	0	494760	161520	197400
AVBR	46	295800	474120	0	0	0	148560	12240	0	0	0	6000	0	0	497280	0	2880	0	0	51120	36000	0	211920	0	0	211320	0	0	0	0	0	0	44040	2520	989880	0	0	0	0	0	53640	0	69720	114240	240360	494760	0	174120	49440
AVDL	47	40800	345480	0	0	0	0	57000	100560	0	0	0	0	93120	12480	27000	0	134280	0	0	0	0	241320	15360	128400	222720	0	0	0	0	0	0	0	65880	166200	0	0	21960	0	0	0	0	61200	81240	74280	161520	174120	0	74280
AVDR	48	203160	34200	57480	0	0	0	99480	60480	0	0	0	0	66000	24360	0	18480	0	104640	0	0	9720	7440	29160	379320	117360	0	0	0	0	0	0	0	82920	93000	0	0	0	12960	0	0	15360	10320	12240	264720	197400	49440	74280	0
AVEL	49	33720	17520	0	0	0	0	0	0	0	0	0	0	525960	271800	114720	0	0	0	0	0	462840	245880	82560	60720	0	0	0	0	0	0	0	0	30720	0	0	0	9960	0	0	0	143400	0	125640	0	228720	0	0	302160
AVER	50	0	30360	0	0	0	0	0	0	0	0	0	0	215880	525600	0	101040	0	0	0	0	427080	478800	82440	0	45600	0	0	0	0	0	0	0	0	38160	0	0	0	480	0	0	2760	109800	0	37680	2520	325800	392400	0
AVFL	51	0	0	0	0	0	0	0	0	0	0	0	0	0	0	0	0	0	0	0	0	0	0	0	0	0	0	0	0	0	0	0	0	0	0	0	0	0	0	0	0	0	0	0	0	0	0	0	0
AVFR	52	0	0	0	0	0	0	0	0	0	0	0	0	0	0	0	0	0	0	0	0	0	0	0	0	0	0	0	0	0	0	0	0	0	0	0	0	0	0	0	0	0	0	0	0	0	0	0	0
AVHL	53	0	198120	0	0	0	424320	1200	146280	0	84840	0	0	0	0	76320	0	0	0	0	12960	0	272640	19200	127920	0	0	0	0	0	11880	0	0	132000	672720	0	0	6840	0	0	0	0	3600	34200	306960	461040	335040	361200	19560
AVHR	54	206520	0	0	0	354480	18840	71160	24840	18840	0	0	0	3120	0	0	13320	0	0	19680	0	313080	46080	65760	21240	118320	0	0	0	0	0	0	0	566280	70800	0	0	0	3000	0	0	24480	0	182880	197760	263640	316320	0	274320
AVJL	55	0	211320	0	0	0	0	140160	155400	0	0	0	0	0	0	35760	0	191880	0	0	371760	0	0	27360	110400	73320	0	0	0	480	0	0	0	73320	173040	27240	0	23640	0	0	0	0	0	0	201120	480240	853200	583800	131280
AVJR	56	155760	0	0	0	0	0	48120	97200	0	0	23160	0	0	0	0	15840	0	137160	242040	6840	0	0	46800	339600	102960	0	0	0	0	0	0	0	118560	63480	0	0	0	7560	1800	0	0	0	32760	84480	583080	365160	11280	614520
AVKL	57	0	0	0	16800	0	0	0	0	0	0	0	0	301560	475440	0	0	0	0	0	0	253560	3480	0	0	0	0	0	0	0	0	0	0	0	0	0	0	0	0	0	0	0	0	110400	210600	41400	2880	0	0
AVKR	58	0	0	169680	335040	0	0	0	0	0	0	0	0	366240	501480	0	0	0	0	0	0	720	81360	0	0	0	0	0	0	0	0	0	0	0	0	0	0	0	0	0	0	0	0	137160	261840	0	0	0	0
AVL	59	0	0	67200	21840	0	0	0	0	0	0	0	0	502080	410040	0	0	0	0	0	0	0	0	0	0	0	0	0	0	0	0	0	0	0	0	0	0	0	0	0	0	0	0	405360	4320	221640	0	9360	0
AVM	60	0	0	0	0	0	0	0	0	0	0	0	0	0	0	0	0	0	0	0	0	0	0	0	0	0	0	0	0	0	0	0	0	0	0	0	0	0	0	0	0	0	0	0	0	0	0	0	0
AWAL	61	6480	0	0	0	471840	0	464640	0	18240	0	127200	80400	114720	30480	205320	0	0	0	426240	0	427560	0	0	0	0	0	0	0	1202640	158880	90840	0	463200	13680	121320	0	210600	0	0	0	0	0	0	0	75000	0	0	0
AWAR	62	0	0	0	0	0	606840	0	344880	0	0	0	170160	0	110520	0	151680	0	0	0	232080	0	446280	0	0	0	0	0	0	0	1753680	0	119400	19680	655440	0	146880	0	286560	0	0	0	0	0	0	0	51000	0	0
AWBL	63	76920	0	0	0	958680	74400	186000	0	131400	0	94200	7680	52920	59520	84120	0	0	0	369120	0	645720	6360	0	0	0	0	0	0	471120	29040	0	0	453960	0	90480	0	36720	0	0	0	113040	0	42840	0	0	0	0	0
AWBR	64	0	119880	0	0	19080	988800	0	210600	0	171840	0	151200	56880	30960	0	20040	0	0	53520	426120	29400	528600	0	0	10800	0	0	0	0	394080	0	0	3600	461280	0	210240	0	39840	0	0	71640	100680	0	16080	1800	11280	0	0
AWCL	65	0	0	0	0	3360	0	686040	32760	144360	229560	1284840	570120	732840	257640	0	20640	341520	27840	382800	365400	173760	215280	0	0	0	0	0	0	733920	655440	372720	126600	0	0	1111680	1178640	0	0	365520	10680	0	9600	0	0	0	0	0	0
AWCR	66	0	0	0	0	0	0	504480	1196280	367920	188880	435840	853440	252840	1136880	0	0	46080	313200	192840	563760	195000	49200	0	0	0	0	0	0	47880	985920	161640	382320	0	0	1058880	2044920	0	0	64800	149640	14880	32400	0	0	0	0	0	0
BAGL	67	0	0	0	0	0	0	0	0	0	552000	0	0	134280	20040	0	0	434520	110040	12960	778560	0	154680	0	0	0	0	0	0	149520	0	0	0	0	0	0	159360	0	0	0	0	19800	105360	55800	169440	393000	15960	145200	126480
BAGR	68	0	0	0	0	0	9120	0	0	278520	0	0	0	114240	323040	0	0	0	740160	369960	51480	307080	72720	0	0	0	0	0	0	7440	242640	0	0	0	0	439560	0	0	0	0	0	36240	66000	150360	15600	8160	238320	210240	191040
BDUL	69	137880	0	51360	0	0	0	0	0	0	0	0	0	0	0	1800	0	0	0	1080	0	0	0	0	959040	0	0	0	0	0	0	0	0	18360	0	0	0	0	0	0	0	0	0	0	0	188640	1440	53160	214320
BDUR	70	0	134160	0	0	0	0	0	0	0	0	0	0	0	0	0	0	0	0	0	0	0	0	0	0	580440	0	0	0	0	0	0	0	0	1080	0	0	0	0	0	0	0	0	0	0	14040	4200	97080	0
CEPDL	71	162240	0	0	0	0	0	0	0	240	0	0	0	0	0	18240	0	11760	0	0	0	0	0	0	48240	0	0	0	0	0	0	0	0	32400	0	0	0	23160	0	0	0	4080	0	117360	17280	0	0	53760	19080
CEPDR	72	0	115800	0	0	0	0	0	0	0	0	0	6960	0	0	0	24000	10200	7080	0	0	0	0	0	0	162360	0	0	0	0	0	0	0	0	0	0	16320	0	9240	0	0	0	124800	0	7440	0	0	0	31200
CEPVL	73	15000	0	0	0	0	0	0	0	33600	0	0	0	360	0	55680	0	0	71760	0	0	0	0	0	226920	0	0	0	0	0	0	41400	0	0	0	60840	0	47520	0	0	0	137160	0	0	0	0	0	0	19080
CEPVR	74	0	2640	0	0	0	0	0	0	0	0	0	0	0	0	0	67800	28200	0	0	0	0	0	0	0	284280	0	0	0	0	2040	0	67680	0	240	0	60360	0	29760	0	0	0	63720	0	0	0	14640	42120	0
DVA	75	534360	764760	22440	0	14040	213240	0	0	0	1800	0	0	69000	260760	0	0	0	0	0	0	570000	717360	0	68760	0	0	0	0	0	0	0	0	0	43200	0	0	0	0	0	0	0	21600	209880	143400	828840	809040	425040	533400
DVC	76	12480	0	62640	125160	0	0	0	0	0	0	0	0	775680	595200	0	0	0	0	0	0	353760	263160	0	0	0	0	0	0	0	0	0	0	0	0	0	0	0	0	0	0	0	0	270600	340200	0	3720	0	0
FLPL	77	50160	6840	555480	184440	0	0	0	0	0	0	0	0	102000	25320	0	0	0	0	0	0	0	0	0	0	0	0	0	0	0	0	0	0	0	0	0	0	0	0	0	0	0	0	672960	237600	0	0	0	0
FLPR	78	36480	71520	196080	64080	0	0	0	0	0	0	0	0	0	7080	0	0	0	0	0	0	0	0	0	0	0	0	0	0	0	0	0	0	0	0	0	0	0	0	0	0	0	0	37440	286560	67800	33000	102480	0
HSNL	79	0	0	0	0	0	0	0	0	0	0	0	0	0	0	0	0	0	0	0	0	0	0	0	0	0	0	0	0	0	0	0	0	0	0	0	0	0	0	0	0	0	0	0	0	0	0	0	0
HSNR	80	0	0	0	0	0	0	0	0	0	0	0	0	0	0	0	0	0	0	0	0	0	0	0	0	0	0	0	0	0	0	0	0	0	0	0	0	0	0	0	0	0	0	0	0	0	0	0	0
IL1DL	81	0	0	0	0	0	0	5040	0	1680	0	0	0	0	0	25680	0	9120	8880	0	0	0	0	16200	0	0	0	0	0	0	5160	0	0	13800	0	3360	0	33240	0	2280	0	45600	0	0	0	0	0	0	41640
IL1DR	82	0	38400	0	0	0	0	0	17640	0	0	0	1680	0	0	0	16560	15480	14160	0	0	0	0	16080	0	0	0	0	0	2520	0	0	0	0	3120	0	18720	0	9720	0	9960	0	30960	0	2760	0	0	35400	18360
IL1L	83	0	0	0	0	0	0	2280	0	0	0	0	0	0	0	0	0	0	0	0	0	0	0	0	96240	0	0	0	0	0	0	0	0	0	0	0	0	16200	0	0	0	0	0	0	0	0	0	0	0
IL1R	84	0	0	0	0	0	0	0	30600	0	7080	0	0	44520	9360	0	0	42840	0	0	2400	0	0	30480	0	29400	0	0	0	8760	0	0	0	0	0	0	8040	0	0	0	12480	0	53280	0	0	0	0	0	0
IL1VL	85	12600	0	0	0	0	0	0	0	0	0	0	0	0	65040	0	0	0	0	0	0	0	0	0	0	0	0	0	0	0	0	0	0	0	0	0	0	0	0	0	0	0	0	0	1200	0	0	0	0
IL1VR	86	0	2640	0	0	0	0	0	0	0	0	0	0	75840	0	0	0	0	0	0	0	0	0	0	0	0	0	0	0	0	0	0	0	0	0	0	0	0	0	0	0	0	0	0	0	0	0	0	0
IL2DL	87	11520	0	0	0	0	0	0	0	5400	0	0	0	0	0	0	0	23160	0	3480	0	0	0	13080	0	0	0	0	0	0	480	0	0	0	0	0	0	14640	0	480	0	84840	0	3840	0	0	0	5520	31080
IL2DR	88	0	13440	0	0	0	0	0	39960	0	0	0	1200	0	0	0	10320	13200	8400	0	0	0	0	13920	0	0	0	0	0	720	0	0	0	0	0	0	16200	0	15000	0	0	0	129000	0	42480	0	0	28200	0
IL2L	89	0	0	0	0	0	0	47760	0	15720	0	0	0	0	0	53880	0	0	11520	0	0	0	0	24480	2760	0	0	0	0	0	0	0	0	0	0	5520	0	42720	0	10680	0	19320	0	960	0	0	0	0	0
IL2R	90	0	0	0	0	0	0	0	10440	0	3480	0	0	16560	4080	0	44520	8400	0	0	0	0	0	28560	0	240	0	0	0	5640	0	0	0	0	0	0	3960	0	64920	0	1080	0	7080	0	0	0	0	0	0
IL2VL	91	19320	0	0	0	0	0	0	0	0	0	0	0	0	64560	0	0	0	0	0	0	0	0	0	0	0	0	0	0	0	0	0	0	0	0	0	0	0	0	0	0	0	0	0	0	0	0	0	0
IL2VR	92	0	20280	0	0	0	0	0	0	0	0	0	0	45360	0	0	0	0	0	0	0	0	0	0	0	0	0	0	0	0	0	0	0	0	0	0	0	0	0	0	0	0	0	0	0	0	0	0	0
OLLL	93	0	0	0	0	0	0	73920	0	0	0	0	0	0	0	14520	0	51720	7680	0	0	0	0	9240	0	0	0	0	0	0	0	0	0	0	0	12000	0	37560	0	0	0	20160	0	0	0	0	0	1680	0
OLLR	94	0	0	0	0	0	0	0	59400	0	0	0	0	97560	0	0	0	7680	48120	0	0	0	0	19560	0	0	0	0	0	0	0	0	0	0	0	0	16320	0	45240	0	0	0	0	0	0	0	0	0	4920
OLQDL	95	11160	0	0	0	0	0	38280	0	3000	0	0	0	0	0	26280	0	17280	9240	0	0	0	0	42480	0	0	0	0	0	7320	6120	0	0	2400	0	31320	0	21360	0	5400	0	20760	0	1200	0	35280	0	22320	44520
OLQDR	96	0	12480	0	0	0	0	0	13200	0	0	0	0	0	0	0	24240	23880	16680	0	0	0	0	11760	0	0	0	0	0	1800	0	0	0	0	720	0	26160	0	21240	0	10560	0	12840	0	25920	840	7800	50520	21360
OLQVL	97	94560	0	0	0	27840	0	4560	0	0	0	0	0	0	0	0	0	0	0	0	0	0	0	0	9360	0	0	0	0	0	0	0	0	0	0	0	0	0	0	0	0	2760	0	8520	0	1200	0	0	25200
OLQVR	98	0	46560	0	0	0	19680	0	5400	0	0	0	0	0	0	0	0	0	0	0	0	0	0	0	0	0	0	0	0	0	0	0	0	0	0	0	0	0	0	0	0	0	6000	0	25440	0	8160	52680	0
PLNL	99	0	0	0	0	0	0	0	0	0	0	0	0	0	0	0	0	0	0	0	0	0	0	0	0	0	0	0	0	0	0	0	0	0	0	0	0	0	0	0	0	0	0	0	0	0	0	0	0
PLNR	100	0	0	0	0	0	0	0	0	0	0	0	0	0	0	0	0	0	0	0	0	0	0	0	0	0	0	0	0	0	0	0	0	0	0	0	0	0	0	0	0	0	0	0	0	0	0	0	0
PVCL	101	4440	0	62880	83400	0	0	29160	0	0	0	0	0	0	0	0	0	0	0	38520	7440	0	14640	0	237360	0	0	0	0	0	0	0	0	22200	11280	0	0	0	0	0	0	0	0	275640	0	679920	522600	34800	278520
PVCR	102	0	29040	0	0	0	0	0	0	0	0	0	0	0	0	0	0	0	0	0	0	0	0	0	0	214560	0	0	0	0	0	0	0	0	27840	0	0	0	0	0	0	0	0	0	409560	750840	412920	696000	0
PVNL	103	0	0	0	0	0	0	0	0	0	0	0	0	0	0	0	0	0	0	0	0	0	0	0	0	0	0	0	0	0	0	0	0	0	0	0	0	0	0	0	0	0	0	0	0	0	0	0	0
PVNR	104	0	0	0	0	0	0	0	0	0	0	0	0	0	0	0	0	0	0	0	0	0	0	0	0	0	0	0	0	0	0	0	0	0	0	0	0	0	0	0	0	0	0	0	0	0	0	0	0
PVPL	105	91680	0	0	0	89520	65040	53760	0	0	0	0	0	0	190080	0	0	0	0	0	0	12480	0	0	0	0	0	0	0	0	0	0	0	459600	0	0	0	0	0	0	0	0	0	174480	129360	428040	1004040	9480	110400
PVPR	106	0	176400	0	840	0	50760	0	18480	0	0	0	0	270840	3240	0	0	0	0	0	6120	0	0	0	0	0	0	0	0	0	4800	0	0	0	312600	0	0	0	0	0	0	0	0	185880	195960	1055760	427440	267120	2160
PVQL	107	159120	0	0	0	720	0	352320	0	0	0	387720	28200	202200	0	1042920	50640	0	0	15240	0	0	0	257160	1800	0	0	0	0	280080	0	0	0	15960	0	0	0	1237320	128520	945480	0	0	0	0	0	0	0	10320	0
PVQR	108	0	120480	0	0	0	0	0	86520	0	0	0	369360	0	203040	0	711360	0	0	0	0	0	0	173880	0	0	0	0	0	0	336840	0	0	0	99240	0	0	0	1157040	0	882840	0	0	0	0	0	0	0	3840
PVR	109	39720	276960	0	46560	0	0	0	0	0	0	0	0	0	0	0	3000	0	0	0	0	0	0	0	765600	1118040	0	0	0	0	0	0	0	0	0	0	0	0	0	0	0	0	0	1680	40320	79920	343800	443400	149160
PVT	110	0	0	6720	15960	0	0	0	0	0	0	0	0	516000	399000	0	0	0	0	0	0	0	0	0	0	0	0	0	0	0	0	0	0	0	0	0	0	0	0	0	0	0	0	0	0	0	0	0	0
RIAL	111	14160	0	0	0	243480	0	0	0	17160	0	0	0	0	45240	0	0	0	33720	452160	0	1240680	0	0	0	0	0	0	0	0	12600	0	0	59760	0	0	0	0	0	0	0	520920	0	571320	107880	0	0	0	0
RIAR	112	0	118560	0	0	0	239640	0	0	0	23760	0	0	58560	0	0	0	29040	0	1320	501240	214800	1247400	0	0	0	0	0	0	4200	0	0	0	0	38520	0	0	0	0	0	0	0	761760	142320	491040	2400	0	0	0
RIBL	113	0	0	0	0	27000	8520	0	0	1200	0	0	0	27840	50760	0	0	7560	189960	727200	0	580200	0	0	0	0	0	0	0	0	0	0	0	0	0	69360	0	31680	0	0	0	1416360	0	69360	0	40200	195720	0	83520
RIBR	114	0	0	0	0	19440	91680	0	0	0	0	0	0	197880	0	0	0	295800	51840	0	790800	0	650040	0	0	0	0	0	0	0	0	0	0	0	0	0	52560	0	13080	0	0	103200	1150200	0	30720	256800	42840	93240	0
RICL	115	431400	561960	0	0	0	0	0	0	0	0	0	0	0	154080	90360	0	0	0	0	0	17880	0	0	63120	0	0	0	0	0	0	720	0	75480	0	0	0	0	0	0	0	0	0	485280	418800	72000	32280	251400	140040
RICR	116	485640	397320	0	0	0	0	0	0	0	0	0	0	52800	33000	0	143280	0	0	0	0	0	44760	0	0	4200	0	0	0	0	0	0	29400	0	103440	0	0	0	0	0	0	0	0	462600	287400	24120	0	192600	72840
RID	117	64680	0	0	0	0	0	0	0	378240	3600	0	0	0	24480	206520	0	491640	423840	0	0	26880	720	0	149880	0	0	0	0	73320	75960	0	0	33000	0	0	0	0	0	0	0	25200	0	190200	0	0	462480	187440	291480
RIFL	118	264480	0	0	0	117240	0	0	0	0	0	523800	0	19560	0	93840	0	0	0	135360	0	0	0	0	135000	0	0	0	0	121800	0	0	0	503280	0	0	0	92160	0	605400	0	0	0	0	0	373680	0	0	39000
RIFR	119	0	276000	0	0	0	19320	0	0	0	0	0	492720	0	38640	17160	127560	0	0	0	126960	0	0	0	0	198360	0	0	0	0	218640	0	0	264120	961320	0	3000	0	160920	0	578400	0	0	0	0	129600	543120	19080	0
RIGL	120	0	0	105720	231480	0	0	0	0	0	0	0	0	0	333960	0	0	0	0	55440	74640	541920	20160	0	0	0	0	0	0	0	0	0	0	0	0	0	0	0	0	0	0	0	0	0	15960	0	212280	0	50400
RIGR	121	0	0	34080	111840	0	0	0	0	0	0	0	0	739080	9480	0	0	21480	0	31200	9000	40560	614160	0	0	0	0	0	0	0	0	0	0	0	0	0	0	0	0	0	0	0	31800	4920	0	220800	0	113280	11400
RIH	122	54960	10080	205680	212880	16440	22200	0	0	0	0	0	0	38400	48720	0	0	44760	36720	372840	237720	598920	567720	0	0	0	0	0	0	0	0	0	0	0	0	0	0	0	0	0	0	86160	38520	18600	37440	0	88920	0	0
RIML	123	609360	28440	0	0	3240	0	0	0	0	0	0	0	374880	1679880	0	0	0	0	261000	0	894840	0	0	0	0	0	0	0	0	0	0	0	138000	0	108120	0	0	0	21960	0	88320	0	197640	775560	217080	250080	48600	84000
RIMR	124	0	783480	0	0	0	0	0	0	0	0	0	0	1836840	201600	0	0	0	0	0	288720	0	799560	0	0	0	0	0	0	0	0	0	0	0	215760	0	108840	0	0	0	6000	0	138000	1021320	165240	354120	239640	35880	11400
RIPL	125	0	0	0	0	0	0	0	0	0	0	0	0	0	0	0	0	0	0	0	0	0	0	0	0	0	0	0	0	0	0	0	0	0	0	0	0	0	0	0	0	0	0	0	0	0	0	1320	0
RIPR	126	0	46200	0	0	0	0	0	0	0	0	0	0	0	0	0	0	0	0	0	0	0	0	0	0	0	0	0	0	0	0	0	0	0	0	0	0	0	0	0	0	0	0	0	0	0	21120	0	2160
RIR	127	11160	27240	0	0	406080	618480	0	0	8520	62280	0	0	196080	141840	0	0	0	0	252840	291840	572400	451560	0	0	0	0	0	0	0	0	0	0	7800	69000	0	0	0	0	0	0	201120	300240	104400	37680	54960	314280	42480	48600
RIS	128	0	0	840	0	0	22320	0	0	0	22080	0	12720	114240	12960	0	68400	0	10440	221880	829320	0	0	0	0	0	0	0	0	0	0	0	0	38760	151560	0	0	0	0	0	0	0	202080	0	0	69840	242760	0	0
RIVL	129	20160	138480	0	0	0	0	0	0	22800	0	0	0	469200	25560	0	0	58920	19200	27000	0	0	0	0	0	0	0	0	0	0	1560	0	0	0	0	0	0	0	0	0	0	47280	0	247800	78960	20280	61080	235560	6600
RIVR	130	389760	68760	7320	0	0	0	0	0	0	5880	0	0	52920	671400	0	0	21600	43680	0	63000	0	4200	0	0	0	0	0	0	3480	0	0	0	0	0	0	0	0	0	0	0	0	45000	50400	279240	108480	0	0	70200
RMDDL	131	0	0	0	0	0	0	0	0	0	0	0	0	0	0	0	0	0	0	0	0	0	0	0	0	38400	0	0	0	0	0	0	0	0	0	0	0	0	0	0	0	0	0	13680	50760	0	0	0	0
RMDDR	132	27240	0	0	0	0	0	0	0	0	0	0	0	0	0	0	0	0	0	0	0	0	0	0	0	0	0	0	0	0	0	0	0	0	0	0	0	0	0	0	0	0	0	16080	3000	0	0	0	0
RMDL	133	0	0	0	0	0	0	0	0	0	0	0	0	0	0	0	0	0	0	0	0	0	0	0	0	0	0	0	0	0	0	0	0	0	0	0	0	0	0	0	0	0	0	15480	10560	0	0	0	0
RMDR	134	0	0	0	0	0	0	0	0	0	0	0	0	0	0	0	0	0	0	0	0	0	0	0	0	0	0	0	0	0	0	0	0	0	0	0	0	0	0	0	0	0	0	0	31920	0	0	0	0
RMDVL	135	0	31920	0	0	0	0	0	0	0	0	0	0	0	84120	0	0	0	0	0	0	0	0	0	0	0	0	0	0	0	0	0	0	0	0	0	0	0	0	0	0	0	0	92880	0	0	0	0	2400
RMDVR	136	103560	0	0	0	0	0	0	0	0	0	0	0	0	0	0	0	9480	0	0	0	0	0	0	0	0	0	0	0	12720	0	0	0	0	0	0	0	0	0	0	0	0	43560	0	104040	0	0	720	0
RMED	137	0	0	0	0	0	0	0	0	0	0	0	0	140040	0	0	0	0	0	0	0	0	0	0	0	0	0	0	0	0	0	0	0	0	0	0	0	0	0	0	0	0	0	0	0	0	0	0	0
RMEL	138	0	0	0	0	0	0	0	0	0	0	0	0	0	0	0	0	0	0	0	0	0	0	0	0	0	0	0	0	0	0	0	0	0	0	0	0	0	0	0	0	0	0	0	0	0	0	0	0
RMER	139	0	0	0	0	0	0	0	0	0	0	0	0	0	0	0	0	0	0	0	0	0	0	0	0	0	0	0	0	0	0	0	0	0	0	0	0	0	0	0	0	0	0	0	0	0	0	0	0
RMEV	140	0	0	0	0	0	0	0	0	0	0	0	0	188160	71280	8760	0	0	240	1440	0	0	0	0	0	0	0	0	0	0	0	0	0	122040	0	0	0	0	0	0	0	132000	0	0	0	103200	0	0	0
RMFL	141	0	0	0	0	0	0	0	0	0	0	0	0	0	0	0	0	0	0	0	0	0	0	0	0	0	0	0	0	0	0	0	0	0	0	0	0	0	0	0	0	0	0	0	0	0	0	0	0
RMFR	142	0	0	0	0	0	0	0	0	0	0	0	0	0	0	0	0	0	0	0	0	0	0	0	0	0	0	0	0	0	0	0	0	0	0	0	0	0	0	0	0	0	0	0	0	0	0	0	0
RMGL	143	150960	0	0	0	0	0	51120	0	0	0	0	0	0	376560	152640	0	0	0	0	0	0	0	0	153720	0	0	0	0	0	0	0	0	103800	0	0	0	0	0	121920	0	0	0	3360	25200	45960	0	0	9360
RMGR	144	0	55320	0	0	0	0	0	56280	0	0	0	67080	343080	0	0	367440	0	0	0	0	0	0	0	0	175560	0	0	0	0	0	0	0	0	171120	0	0	0	25080	0	208320	0	0	840	7440	0	104640	13440	0
RMHL	145	0	0	0	0	0	0	0	0	0	0	0	0	0	0	0	0	0	0	0	0	0	0	0	0	0	0	0	0	0	0	0	0	0	0	0	0	0	0	0	0	0	0	0	0	0	0	0	0
RMHR	146	0	0	0	0	0	0	0	0	0	0	0	0	0	0	0	0	0	0	0	0	0	0	0	0	0	0	0	0	0	0	0	0	0	0	0	0	0	0	0	0	0	0	0	0	0	0	0	0
SAADL	147	175440	34920	134400	404760	0	0	0	0	0	0	0	0	413280	99480	0	0	0	0	0	0	78480	0	840	0	153960	0	0	0	0	0	0	0	0	0	0	0	0	0	0	0	0	0	320400	226680	0	0	48840	128400
SAADR	148	19080	166320	411480	1440	0	0	0	0	0	0	0	0	150960	117240	0	0	0	0	0	0	0	0	0	198600	0	0	0	0	0	0	0	0	0	0	0	0	0	0	0	0	0	0	227880	229800	0	0	0	63720
SAAVL	149	19680	195000	72480	163560	0	0	0	0	4680	0	0	0	88200	26640	0	600	0	8520	0	0	0	0	0	0	0	0	0	0	0	60240	0	83880	0	0	0	9360	0	59400	0	25800	42120	0	1187520	508560	24360	18480	0	0
SAAVR	150	328320	160680	149640	0	0	0	0	146400	0	13680	0	0	28320	111240	9600	0	13440	0	0	0	360	5880	0	0	0	0	0	0	80520	0	66480	0	0	0	6240	0	63000	0	56880	0	0	25560	343800	721200	51840	0	0	0
SDQL	151	0	0	0	0	0	0	0	0	0	0	0	0	0	0	0	0	0	0	0	0	0	0	0	0	0	0	0	0	0	0	0	0	0	0	0	0	0	0	0	0	0	0	0	0	0	0	0	0
SDQR	152	0	0	0	0	0	0	0	0	0	0	0	0	0	0	0	0	0	0	0	0	0	0	0	0	0	0	0	0	0	0	0	0	0	0	0	0	0	0	0	0	0	0	0	0	0	0	0	0
SIADL	153	0	17880	0	0	0	0	0	4680	0	0	0	0	0	308520	0	25800	0	0	0	0	81960	0	22920	0	203400	0	0	0	0	0	0	0	0	0	0	0	0	15960	0	0	0	0	3120	80760	0	65280	0	34080
SIADR	154	21840	0	0	0	0	0	27000	0	0	0	0	0	230520	0	27000	0	0	0	0	0	0	84360	16080	250800	0	0	0	0	0	0	0	0	10200	0	0	0	14880	0	0	0	0	0	95280	6960	36840	0	53160	0
SIAVL	155	82320	0	0	0	203040	0	0	0	0	0	0	0	0	600	0	0	0	0	0	0	0	0	0	79440	0	0	0	0	0	0	0	0	42840	0	0	0	0	0	0	0	0	0	87720	7560	0	56160	0	71160
SIAVR	156	0	88920	0	0	0	30480	0	0	0	0	0	0	6000	0	0	0	0	0	0	0	0	0	0	0	0	0	0	0	0	0	0	0	0	204960	0	0	0	0	0	0	0	0	0	76560	102480	4080	2280	0
SIBDL	157	227760	26400	0	0	120	0	0	40200	840	0	0	0	189000	12360	0	22800	0	12000	147000	0	27480	4200	13200	0	120000	0	0	0	0	0	0	0	0	40080	0	0	0	12480	0	0	74880	0	33960	27120	0	119400	17640	67680
SIBDR	158	70920	184560	0	0	0	85920	30240	0	0	14880	0	0	118080	68640	35280	0	0	0	0	177000	0	115560	13800	50400	0	0	0	0	0	0	0	0	25080	0	0	0	24720	0	0	0	0	67920	1920	131160	69240	19800	88800	47400
SIBVL	159	252240	88920	3120	88680	68760	0	0	0	0	0	0	0	104880	7800	0	0	0	0	0	0	0	0	0	0	2400	0	0	0	0	0	0	0	117720	0	0	0	0	0	0	0	0	0	0	0	231600	129600	409440	38760
SIBVR	160	84600	286200	0	2640	0	41400	0	0	0	0	0	0	34080	18840	55200	0	0	0	0	0	73440	4440	0	367320	0	0	0	0	0	0	0	0	0	18240	0	0	0	0	0	0	0	0	0	19560	82200	5760	19320	206280
SMBDL	161	168240	103680	28680	47280	337440	0	0	0	0	0	0	0	0	373320	0	0	0	0	99600	0	821280	16920	7080	0	376080	0	0	0	6720	0	0	0	69480	0	0	0	0	0	0	0	0	0	18360	41160	0	21840	0	22080
SMBDR	162	0	203760	0	0	0	525600	0	0	0	0	0	0	507120	0	7320	0	0	0	0	63600	150240	645960	0	313560	0	0	0	0	0	0	0	0	0	109920	0	0	0	0	0	0	0	0	39840	19320	0	0	49440	0
SMBVL	163	156480	0	0	0	502080	0	356400	0	0	0	145080	0	0	0	123000	0	0	0	140160	0	880440	9960	0	0	0	0	0	0	6840	0	0	0	378960	0	0	0	0	0	0	0	0	0	0	0	7320	162840	0	84360
SMBVR	164	0	108960	0	0	0	540960	0	543000	0	0	0	117720	0	0	0	124560	0	0	0	118800	66360	1145760	0	0	0	0	0	0	0	5400	0	0	0	659520	0	0	0	9000	0	0	0	0	0	5040	124080	2040	86640	0
SMDDL	165	77880	0	0	0	0	0	0	0	0	0	0	0	1200	814200	0	50760	0	0	0	0	0	0	1680	0	0	0	0	0	0	0	0	0	0	3360	0	0	0	11160	0	0	0	0	61200	724800	0	32040	0	0
SMDDR	166	13440	161160	170760	0	0	0	0	0	0	0	0	0	659640	47880	23520	0	0	0	0	0	0	2880	0	0	0	0	0	0	0	0	0	0	25680	0	0	0	23040	0	0	0	0	0	1034760	112200	56040	0	0	0
SMDVL	167	0	188280	61800	234720	0	0	0	0	1440	0	0	0	0	195480	0	0	0	22560	0	0	0	0	0	0	0	0	0	0	0	0	0	0	0	0	0	0	0	0	0	0	47400	0	422640	195360	0	45960	20400	0
SMDVR	168	273600	0	136560	0	0	0	0	0	0	0	0	0	173520	0	0	0	0	75600	0	0	0	0	0	0	0	0	0	0	0	0	0	0	0	0	0	0	0	0	0	0	0	46200	146040	357240	57000	0	0	69360
URADL	169	25920	0	0	0	0	0	0	0	0	0	0	0	0	0	0	0	0	0	0	0	0	0	0	0	0	0	0	0	0	0	0	0	0	0	0	0	0	0	0	0	0	0	0	0	48480	0	33480	0
URADR	170	0	46800	0	0	0	0	0	0	0	0	0	0	0	0	0	0	0	0	0	0	0	0	0	0	0	0	0	0	0	0	0	0	0	0	0	0	0	0	0	0	0	0	0	21120	0	50160	0	27960
URAVL	171	24840	0	0	0	0	0	0	0	0	0	0	0	0	92520	0	0	0	0	0	0	0	0	0	0	0	0	0	0	0	0	0	0	0	0	0	0	0	0	0	0	0	0	0	0	0	0	0	0
URAVR	172	0	38280	0	0	0	0	0	0	0	0	0	0	86640	0	0	0	0	0	0	0	0	0	0	0	0	0	0	0	0	0	0	0	0	0	0	0	0	0	0	0	0	0	0	0	0	0	0	0
URBL	173	313560	0	0	0	0	0	0	0	0	0	0	0	0	0	0	0	48120	0	0	0	0	0	1080	229320	0	0	0	0	0	0	0	0	0	0	0	0	9600	0	0	0	0	0	14400	0	24000	0	50520	203280
URBR	174	0	115560	0	0	0	0	0	5760	0	0	0	0	97320	0	0	0	0	0	0	0	0	0	45480	0	485760	0	0	0	0	0	0	0	0	0	0	0	0	0	0	0	0	0	1200	0	0	0	141000	30720
URXL	175	425640	0	0	0	518880	0	0	0	37320	0	37680	0	0	3480	96960	0	1800	4800	83760	0	25440	0	50520	245520	0	0	0	0	68760	0	0	0	294240	0	0	0	39840	0	0	0	1898280	0	240	0	0	8280	12480	84120
URXR	176	0	216840	0	0	0	507840	0	0	0	67440	0	38880	6720	0	0	131400	24480	24120	0	155880	0	25320	27240	0	16320	0	0	0	0	1800	0	0	0	235080	0	0	0	48960	0	0	0	2042280	0	0	216720	0	0	12120
URYDL	177	47040	0	0	0	0	0	8520	0	0	0	0	0	0	109800	14520	0	1200	1440	0	0	0	0	17040	0	0	0	0	0	1560	0	0	0	61320	0	360	0	16320	0	2160	0	10080	0	23640	0	24840	0	64200	25560
URYDR	178	0	119280	0	0	0	0	0	11760	0	0	0	0	64560	0	0	12000	3720	0	0	0	0	0	10920	0	1440	0	0	0	0	2760	0	0	0	2040	0	20520	0	9120	0	7680	0	3480	0	7680	24840	17520	10440	27000
URYVL	179	39120	0	0	0	40080	0	47520	0	0	0	0	0	0	180960	0	0	0	0	0	0	0	0	0	58440	0	0	0	0	0	0	0	0	0	0	0	0	0	0	0	0	37320	0	14640	79680	51480	0	0	87000
URYVR	180	0	31920	0	0	0	6720	0	12600	0	0	0	0	99840	0	0	0	0	0	0	0	0	0	0	0	0	0	0	0	0	0	0	0	0	3960	0	0	0	0	0	0	0	69360	43080	18000	0	38280	98640	0
BWM-DL01	181	0	0	0	0	0	0	0	0	0	0	0	0	0	0	0	0	0	0	0	0	0	0	0	0	0	0	0	0	0	0	0	0	0	0	0	0	0	0	0	0	0	0	0	0	0	0	0	0
BWM-DL02	182	0	0	0	0	0	0	0	0	0	0	0	0	0	0	0	0	0	0	0	0	0	0	0	0	0	0	0	0	0	0	0	0	0	0	0	0	0	0	0	0	0	0	0	0	0	0	0	0
BWM-DL03	183	0	0	0	0	0	0	0	0	0	0	0	0	0	0	0	0	0	0	0	0	0	0	0	0	0	0	0	0	0	0	0	0	0	0	0	0	0	0	0	0	0	0	0	0	0	0	0	0
BWM-DL04	184	0	0	0	0	0	0	0	0	0	0	0	0	0	0	0	0	0	0	0	0	0	0	0	0	0	0	0	0	0	0	0	0	0	0	0	0	0	0	0	0	0	0	0	0	0	0	0	0
BWM-DL05	185	0	0	0	0	0	0	0	0	0	0	0	0	0	0	0	0	0	0	0	0	0	0	0	0	0	0	0	0	0	0	0	0	0	0	0	0	0	0	0	0	0	0	0	0	0	0	0	0
BWM-DL06	186	0	0	0	0	0	0	0	0	0	0	0	0	0	0	0	0	0	0	0	0	0	0	0	0	0	0	0	0	0	0	0	0	0	0	0	0	0	0	0	0	0	0	0	0	0	0	0	0
BWM-DL07	187	0	0	0	0	0	0	0	0	0	0	0	0	0	0	0	0	0	0	0	0	0	0	0	0	0	0	0	0	0	0	0	0	0	0	0	0	0	0	0	0	0	0	0	0	0	0	0	0
BWM-DL08	188	0	0	0	0	0	0	0	0	0	0	0	0	0	0	0	0	0	0	0	0	0	0	0	0	0	0	0	0	0	0	0	0	0	0	0	0	0	0	0	0	0	0	0	0	0	0	0	0
BWM-DR01	189	0	0	0	0	0	0	0	0	0	0	0	0	0	0	0	0	0	0	0	0	0	0	0	0	0	0	0	0	0	0	0	0	0	0	0	0	0	0	0	0	0	0	0	0	0	0	0	0
BWM-DR02	190	0	0	0	0	0	0	0	0	0	0	0	0	0	0	0	0	0	0	0	0	0	0	0	0	36240	0	0	0	0	0	0	0	0	0	0	0	0	0	0	0	0	0	0	0	0	0	0	0
BWM-DR03	191	0	0	0	0	0	0	0	0	0	0	0	0	0	0	0	0	0	0	0	0	0	0	0	0	0	0	0	0	0	0	0	0	0	0	0	0	0	0	0	0	0	0	0	0	0	0	0	0
BWM-DR04	192	0	0	0	0	0	0	0	0	0	0	0	0	0	0	0	0	0	0	0	0	0	0	0	0	21600	0	0	0	0	0	0	0	0	0	0	0	0	0	0	0	0	0	0	0	0	0	0	0
BWM-DR05	193	0	0	0	0	0	0	0	0	0	0	0	0	0	0	0	0	0	0	0	0	0	0	0	0	0	0	0	0	0	0	0	0	0	0	0	0	0	0	0	0	0	0	0	0	0	0	0	0
BWM-DR06	194	0	0	0	0	0	0	0	0	0	0	0	0	0	0	0	0	0	0	0	0	0	0	0	0	0	0	0	0	0	0	0	0	0	0	0	0	0	0	0	0	0	0	0	0	0	0	0	0
BWM-DR07	195	0	0	0	0	0	0	0	0	0	0	0	0	0	0	0	0	0	0	0	0	0	0	0	0	0	0	0	0	0	0	0	0	0	0	0	0	0	0	0	0	0	0	4320	0	0	0	0	0
BWM-DR08	196	0	0	0	0	0	0	0	0	0	0	0	0	0	0	0	0	0	0	0	0	0	0	0	0	0	0	0	0	0	0	0	0	0	0	0	0	0	0	0	0	0	0	0	0	0	0	0	0
BWM-VL01	197	0	0	0	0	0	0	0	0	0	0	0	0	0	0	0	0	0	0	0	0	0	0	0	0	0	0	0	0	0	0	0	0	0	0	0	0	0	0	0	0	0	0	0	0	0	0	0	0
BWM-VL02	198	0	0	0	0	0	0	0	0	0	0	0	0	0	0	0	0	0	0	0	0	0	0	0	0	0	0	0	0	0	0	0	0	0	0	0	0	0	0	0	0	0	0	0	0	0	0	0	0
BWM-VL03	199	0	0	0	0	0	0	0	0	0	0	0	0	0	0	0	0	0	0	0	0	0	0	0	0	0	0	0	0	0	0	0	0	0	0	0	0	0	0	0	0	0	0	0	0	0	0	0	0
BWM-VL04	200	0	0	0	0	0	0	0	0	0	0	0	0	0	0	0	0	0	0	0	0	0	0	0	0	0	0	0	0	0	0	0	0	0	0	0	0	0	0	0	0	0	0	0	0	0	0	0	0
BWM-VL05	201	0	0	0	0	0	0	0	0	0	0	0	0	0	0	0	0	0	0	0	0	0	0	0	0	0	0	0	0	0	0	0	0	0	0	0	0	0	0	0	0	0	0	0	0	0	0	0	0
BWM-VL06	202	0	0	0	0	0	0	0	0	0	0	0	0	0	0	0	0	0	0	0	0	0	0	0	0	0	0	0	0	0	0	0	0	0	0	0	0	0	0	0	0	0	0	0	0	0	0	0	0
BWM-VL07	203	0	0	0	0	0	0	0	0	0	0	0	0	0	0	0	0	0	0	0	0	0	0	0	0	0	0	0	0	0	0	0	0	0	0	0	0	0	0	0	0	0	0	0	0	0	0	0	0
BWM-VL08	204	0	0	0	0	0	0	0	0	0	0	0	0	0	0	0	0	0	0	0	0	0	0	0	0	0	0	0	0	0	0	0	0	0	0	0	0	0	0	0	0	0	0	0	0	0	0	0	0
BWM-VR01	205	0	0	0	0	0	0	0	0	0	0	0	0	0	0	0	0	0	0	0	0	0	0	0	0	0	0	0	0	0	0	0	0	0	0	0	0	0	0	0	0	0	0	0	0	0	0	0	0
BWM-VR02	206	0	0	0	0	0	0	0	0	0	0	0	0	0	0	0	0	0	0	0	0	0	0	0	0	0	0	0	0	0	0	0	0	0	0	0	0	0	0	0	0	0	0	0	0	0	0	0	0
BWM-VR03	207	0	0	0	0	0	0	0	0	0	0	0	0	0	0	0	0	0	0	0	0	0	0	0	0	0	0	0	0	0	0	0	0	0	0	0	0	0	0	0	0	0	0	0	0	0	0	0	0
BWM-VR04	208	0	0	0	0	0	0	0	0	0	0	0	0	0	0	0	0	0	0	0	0	0	0	0	0	0	0	0	0	0	0	0	0	0	0	0	0	0	0	0	0	0	0	0	0	0	0	0	0
BWM-VR05	209	0	0	0	0	0	0	0	0	0	0	0	0	0	0	0	0	0	0	0	0	0	0	0	0	0	0	0	0	0	0	0	0	0	0	0	0	0	0	0	0	0	0	0	0	0	0	0	0
BWM-VR06	210	0	0	0	0	0	0	0	0	0	0	0	0	0	0	0	0	0	0	0	0	0	0	0	0	0	0	0	0	0	0	0	0	0	0	0	0	0	0	0	0	0	0	0	0	0	0	0	0
BWM-VR07	211	0	0	0	0	0	0	0	0	0	0	0	0	0	0	0	0	0	0	0	0	0	0	0	0	0	0	0	0	0	0	0	0	0	0	0	0	0	0	0	0	0	0	0	0	0	0	0	0
BWM-VR08	212	0	0	0	0	0	0	0	0	0	0	0	0	0	0	0	0	0	0	0	0	0	0	0	0	0	0	0	0	0	0	0	0	0	0	0	0	0	0	0	0	0	0	0	0	0	0	0	0
CEPshDL	213	0	0	0	0	0	0	0	0	0	0	0	0	0	0	0	0	0	0	0	0	0	0	0	0	0	0	0	0	0	0	0	0	0	0	0	0	0	0	0	0	0	0	0	0	0	0	0	0
CEPshDR	214	0	0	0	0	0	0	0	0	0	0	0	0	0	0	0	0	0	0	0	0	0	0	0	0	0	0	0	0	0	0	0	0	0	0	0	0	0	0	0	0	0	0	0	0	0	0	0	0
CEPshVL	215	0	0	0	0	0	0	0	0	0	0	0	0	0	0	0	0	0	0	0	0	0	0	0	0	0	0	0	0	0	0	0	0	0	0	0	0	0	0	0	0	0	0	0	0	0	0	0	0
CEPshVR	216	0	0	0	0	0	0	0	0	0	0	0	0	0	0	0	0	0	0	0	0	0	0	0	0	0	0	0	0	0	0	0	0	0	0	0	0	0	0	0	0	0	0	0	0	0	0	0	0
GLRDL	217	0	0	0	0	0	0	0	0	0	0	0	0	0	0	0	0	0	0	0	0	0	0	0	0	0	0	0	0	0	0	0	0	0	0	0	0	0	0	0	0	0	0	0	0	0	0	0	0
GLRDR	218	0	0	0	0	0	0	0	0	0	0	0	0	0	0	0	0	0	0	0	0	0	0	0	0	0	0	0	0	0	0	0	0	0	0	0	0	0	0	0	0	0	0	0	0	0	0	0	0
GLRL	219	0	0	0	0	0	0	0	0	0	0	0	0	0	0	0	0	0	0	0	0	0	0	0	0	0	0	0	0	0	0	0	0	0	0	0	0	0	0	0	0	0	0	0	0	0	0	0	0
GLRR	220	0	0	0	0	0	0	0	0	0	0	0	0	0	0	0	0	0	0	0	0	0	0	0	0	0	0	0	0	0	0	0	0	0	0	0	0	0	0	0	0	0	0	0	0	0	0	0	0
GLRVL	221	0	0	0	0	0	0	0	0	0	0	0	0	0	0	0	0	0	0	0	0	0	0	0	0	0	0	0	0	0	0	0	0	0	0	0	0	0	0	0	0	0	0	0	0	0	0	0	0
GLRVR	222	0	0	0	0	0	0	0	0	0	0	0	0	0	0	0	0	0	0	0	0	0	0	0	0	0	0	0	0	0	0	0	0	0	0	0	0	0	0	0	0	0	0	0	0	0	0	0	0
[truncated: 174 more columns]

## Sheet: L1_3_normalized
		ADAL	ADAR	ADEL	ADER	ADFL	ADFR	ADLL	ADLR	AFDL	AFDR	AIAL	AIAR	AIBL	AIBR	AIML	AIMR	AINL	AINR	AIYL	AIYR	AIZL	AIZR	ALA	ALML	ALMR	ALNL	ALNR	AQR	ASEL	ASER	ASGL	ASGR	ASHL	ASHR	ASIL	ASIR	ASJL	ASJR	ASKL	ASKR	AUAL	AUAR	AVAL	AVAR	AVBL	AVBR	AVDL	AVDR
		1	2	3	4	5	6	7	8	9	10	11	12	13	14	15	16	17	18	19	20	21	22	23	24	25	26	27	28	29	30	31	32	33	34	35	36	37	38	39	40	41	42	43	44	45	46	47	48
ADAL	1	0	0.917917	1.53361	0	0.0861718	0	1.14646	0	0	0	0.235411	0	0.477692	0.412751	0	0	0	0	0	0	0	0	0	1.43183	0	0	0	0	0	0	0	0	3.72287	0	0	0	0	0	0.879202	0	0	0	1.23201	3.49808	1.58044	1.53923	0.212307	1.05717
ADAR	2	0.917917	0	0	1.55921	0	0.231665	0	1.2676	0	0	0	0.555121	0.293484	0.196697	0	0	0	0	0	0	0	0	0	0	4.31484	0	0	0	0	0.00624433	0	0	0	4.18058	0	0	0	0.0237285	0	0.457085	0	0	3.90708	1.29695	1.61478	2.46714	1.79774	0.177964
ADEL	3	1.53361	0	0	6.45102	0	0	0	0	0	0	0	0	0	0	0	0	0	0	0	0	0	0	0	0	0	0	0	0	0	0	0	0	0	0	0	0	0	0	0	0	0	0	1.24762	2.28355	0	0	0	0.299104
ADER	4	0	1.55921	6.45102	0	0	0	0	0	0	0	0	0	0	0	0	0	0	0	0	0	0	0	0	0	0	0	0	0	0	0	0	0	0	0	0	0	0	0	0	0	0	0	1.69409	0.729963	0	0	0	0
ADFL	5	0.0861718	0	0	0	0	0.598207	0	0	1.4006	0	0.778669	0	0.558244	0.1099	0.0037466	0	0	0.309095	3.12217	0	5.66923	0.144869	0	0	0	0	0	0	0.510787	0	0.0181086	0	2.38096	0	0	0	0	0	0	0	5.66611	0.0512035	0	0	0.487058	0	0	0
ADFR	6	0	0.231665	0	0	0.598207	0	0	0	0	2.43841	0	0.552624	0.0986605	0.56199	0	0	0.084923	0.00811763	0	3.23144	0.699365	6.40918	0	0	0	0	0	0	0.0874207	0.600081	0	0	0	2.51584	0	0	0	0	0	0	0.375285	4.82125	0	0	0	0.773049	0	0
ADLL	7	1.14646	0	0	0	0	0	0	0.81551	0	0	1.17144	0	1.1883	0	0.152362	0	0	0	0.0387149	0	0.041837	0	1.64476	0.0074932	0	0	0	0	2.03628	0	0	0	0.980361	0	1.54485	0	0.857347	0	5.95023	0.902931	0	0	0.364669	0	0.00312217	0.0636922	0.296606	0.517655
ADLR	8	0	1.2676	0	0	0	0	0.81551	0	0	0	0	1.66162	0	2.4484	0	0	0	0	0	0.00624433	0	0	2.40407	0	0	0	0	0	0	3.22395	0	0.00499547	0	1.03094	0	0.612569	0	0.070561	0	4.17933	0	0	0	0.160479	0	0	0.523275	0.314714
AFDL	9	0	0	0	0	1.4006	0	0	0	0	0.351556	0.0412126	0	0.914795	0	0	0	1.41184	5.60242	6.54094	0.921039	2.06125	0	0	0	0	0	0	0	1.36002	3.15027	0	0	0	0	0.875456	0.240407	0	0	0	0	3.37319	0	0	0	0	0	0	0
AFDR	10	0	0	0	0	0	2.43841	0	0	0.351556	0	0	0.294733	0	1.93449	0	0	7.09918	0.70561	0.491429	8.31183	0	2.4765	0	0	0	0	0	0	3.43938	0.279746	0	0.11552	0	0	0	1.75216	0	0	0	0	0.129882	6.30803	0	0	0	0	0	0
AIAL	11	0.235411	0	0	0	0.778669	0	1.17144	0	0.0412126	0	0	0.547004	6.88438	0	5.31955	0	0.255393	0.335321	0.552624	0	2.37097	0	0	0	0	0	0	0	0.723718	0.713727	5.34577	0	1.99257	0	1.34565	0	2.87489	0	7.30088	0.269131	0	0	0	0	0	0.0312217	0	0
AIAR	12	0	0.555121	0	0	0	0.552624	0	1.66162	0	0.294733	0.547004	0	0.157357	9.13359	0	6.15754	0.167973	0.603827	0	0.563863	0	1.85457	0.103656	0	0	0	0	0	0.846732	2.1493	0	4.14499	0	3.17275	0	1.5948	0.111149	3.41253	0	6.7801	0	0	0	0	0	0	0	0
AIBL	13	0.477692	0.293484	0	0	0.558244	0.0986605	1.1883	0	0.914795	0	6.88438	0.157357	0	3.28077	0.260389	0	1.03469	0.180461	2.01192	0	0.823628	3.59611	0	0	0	0	0	0	6.17252	2.67944	1.78088	0	2.99291	0	0.734958	0	0.051828	0	1.21078	0	0.300352	0	1.28758	0	3.10531	0	0.48456	0.343438
AIBR	14	0.412751	0.196697	0	0	0.1099	0.56199	0	2.4484	0	1.93449	0	9.13359	3.28077	0	0	0.431484	1.12211	1.04967	0	1.60167	2.45402	0.128009	0	0	0	0	0	0	0.407131	7.23156	0	2.9492	0	3.33885	0	0.415248	0	0	0	2.52146	0.126136	0.123013	0.272877	2.61763	0	2.58765	0.0649411	0.12676
AIML	15	0	0	0	0	0.0037466	0	0.152362	0	0	0	5.31955	0	0.260389	0	0	0.254144	0	0	0.227294	0	0.182959	0	0	0.655031	0	0	0	0	0.747447	0	2.91048	0	1.16145	0	0	0	3.29576	0	0.16485	0	0	0	0	0	0	0	0.140498	0
AIMR	16	0	0	0	0	0	0	0	0	0	0	0	6.15754	0	0.431484	0.254144	0	0	0	0	0	0	0.134253	0	0	0.523275	0	0	0	0	0.133004	0	3.51681	0.443348	1.2445	0	0	0.0293484	3.88398	0	1.39873	0	0	0	0	0	0.0149864	0	0.0961628
AINL	17	0	0	0	0	0	0.084923	0	0	1.41184	7.09918	0.255393	0.167973	1.03469	1.12211	0	0	0	2.08935	0	0.453963	0	0.00686877	0	0.162977	0	0	0	0	1.90952	0.00437103	0.587592	0.640044	0	0	0.0181086	0.332823	0	0	0.155484	0	1.27946	8.31433	0	0.00249773	0	0	0.698741	0
AINR	18	0	0	0	0	0.309095	0.00811763	0	0	5.60242	0.70561	0.335321	0.603827	0.180461	1.04967	0	0	2.08935	0	0.410253	0.537637	0.114896	0	0	0	0.348434	0	0	0	0.0349683	2.4815	0.159855	0.33095	0	0	0.315339	0.0693121	0	0.0168597	0	0.630053	9.1492	1.68285	0	0	0	0	0	0.544506
AIYL	19	0	0	0	0	3.12217	0	0.0387149	0	6.54094	0.491429	0.552624	0	2.01192	0	0.227294	0	0	0.410253	0	2.07687	6.23747	0.409628	0	0	0	0	0	0	5.61928	2.88863	0.0693121	0	0.287239	0	2.89987	0	0	0	0	0	7.67928	0	0	0	0.0743076	0.266009	0	0
AIYR	20	0	0	0	0	0	3.23144	0	0.00624433	0.921039	8.31183	0	0.563863	0	1.60167	0	0	0.453963	0.537637	2.07687	0	0.0974116	5.29957	0	0	0	0	0	0	2.5583	6.22747	0	0.0280995	0	0.229167	0	1.84083	0	0	0	0	0.313466	5.82784	0	0	0	0.18733	0	0
AIZL	21	0	0	0	0	5.66923	0.699365	0.041837	0	2.06125	0	2.37097	0	0.823628	2.45402	0.182959	0	0	0.114896	6.23747	0.0974116	0	2.90799	0	0	0	0	0	0	1.10337	1.59043	0.456461	0	2.01255	0.186706	0.450841	0	0	0	0	0	0.69999	0	0	0	0.550126	0	0	0.0505791
AIZR	22	0	0	0	0	0.144869	6.40918	0	0	0	2.4765	0	1.85457	3.59611	0.128009	0	0.134253	0.00686877	0	0.409628	5.29957	2.90799	0	0	0	0	0	0	0	1.03531	1.44556	0	0.603827	0	1.99007	0	0.0056199	0	0	0	0	0	0.381529	0	0	0	1.10275	1.25574	0.0387149
ALA	23	0	0	0	0	0	0	1.64476	2.40407	0	0	0	0.103656	0	0	0	0	0	0	0	0	0	0	0	0.0343438	0.0093665	0	0	0	0.0530768	0	0	0	0	0	0	0	0.227294	0.79865	1.76465	1.45306	0	0	0	0	0	0	0.0799275	0.151737
ALML	24	1.43183	0	0	0	0	0	0.0074932	0	0	0	0	0	0	0	0.655031	0	0.162977	0	0	0	0	0	0.0343438	0	0	0	0	0	0	0	0	0	0.314714	0	0	0	0.0967872	0	0.140498	0	0	0	0	0	0.862967	0	0.668144	1.97383
ALMR	25	0	4.31484	0	0	0	0	0	0	0	0	0	0	0	0	0	0.523275	0	0.348434	0	0	0	0	0.0093665	0	0	0	0	0	0	0	0	0	0	0.404633	0	0	0	0.0106154	0	0	0	0	0	0.0199819	0	1.09963	1.15895	0.610696
ALNL	26	0	0	0	0	0	0	0	0	0	0	0	0	0	0	0	0	0	0	0	0	0	0	0	0	0	0	0	0	0	0	0	0	0	0	0	0	0	0	0	0	0	0	0	0	0	0	0	0
ALNR	27	0	0	0	0	0	0	0	0	0	0	0	0	0	0	0	0	0	0	0	0	0	0	0	0	0	0	0	0	0	0	0	0	0	0	0	0	0	0	0	0	0	0	0	0	0	0	0	0
AQR	28	0	0	0	0	0	0	0	0	0	0	0	0	0	0	0	0	0	0	0	0	0	0	0	0	0	0	0	0	0	0	0	0	0	0	0	0	0	0	0	0	0	0	0	0	0	0	0	0
ASEL	29	0	0	0	0	0.510787	0.0874207	2.03628	0	1.36002	3.43938	0.723718	0.846732	6.17252	0.407131	0.747447	0	1.90952	0.0349683	5.61928	2.5583	1.10337	1.03531	0.0530768	0	0	0	0	0	0	1.08839	1.07278	0	1.90577	0	0.769926	0.973492	1.33629	0	0.689375	0	0.0199819	0	0	0	0	0	0	0
ASER	30	0	0.00624433	0	0	0	0.600081	0	3.22395	3.15027	0.279746	0.713727	2.1493	2.67944	7.23156	0	0.133004	0.00437103	2.4815	2.88863	6.22747	1.59043	1.44556	0	0	0	0	0	0	1.08839	0	0	2.1237	0	2.03066	2.61575	2.65821	0	0.768678	0	0.437728	0	0	0	0	0	0	0	0
ASGL	31	0	0	0	0	0.0181086	0	0	0	0	0	5.34577	0	1.78088	0	2.91048	0	0.587592	0.159855	0.0693121	0	0.456461	0	0	0	0	0	0	0	1.07278	0	0	0	0.0274751	0	0.618814	0	0.321583	0	0.0999094	0	0	0	0	0	0	0	0	0
ASGR	32	0	0	0	0	0	0	0	0.00499547	0	0.11552	0	4.14499	0	2.9492	0	3.51681	0.640044	0.33095	0	0.0280995	0	0.603827	0	0	0	0	0	0	0	2.1237	0	0	0	0	0	1.17144	0	0.689375	0	0.00249773	0	0	0	0	0	0.229167	0	0
ASHL	33	3.72287	0	0	0	2.38096	0	0.980361	0	0	0	1.99257	0	2.99291	0	1.16145	0.443348	0	0	0.287239	0	2.01255	0	0	0.314714	0	0	0	0	1.90577	0	0.0274751	0	0	0.572605	0	0	0	0.0131131	0.646913	0	0	0	0.369665	0	3.82903	0.0131131	0.342814	0.431484
ASHR	34	0	4.18058	0	0	0	2.51584	0	1.03094	0	0	0	3.17275	0	3.33885	0	1.2445	0	0	0	0.229167	0.186706	1.99007	0	0	0.404633	0	0	0	0	2.03066	0	0	0.572605	0	0	0	0	0.0156108	0	1.38874	0	0	0	1.01096	0.267882	5.15095	0.86484	0.483936
ASIL	35	0	0	0	0	0	0	1.54485	0	0.875456	0	1.34565	0	0.734958	0	0	0	0.0181086	0.315339	2.89987	0	0.450841	0	0	0	0	0	0	0	0.769926	2.61575	0.618814	0	0	0	0	0.790533	0.643166	0	0.533266	0	0	0	0	0	0	0	0	0
ASIR	36	0	0	0	0	0	0	0	0.612569	0.240407	1.75216	0	1.5948	0	0.415248	0	0	0.332823	0.0693121	0	1.84083	0	0.0056199	0	0	0	0	0	0	0.973492	2.65821	0	1.17144	0	0	0.790533	0	0	0.660026	0	0.786162	0	0	0	0	0	0	0	0
ASJL	37	0	0	0	0	0	0	0.857347	0	0	0	2.87489	0.111149	0.051828	0	3.29576	0.0293484	0	0	0	0	0	0	0.227294	0.0967872	0	0	0	0	1.33629	0	0.321583	0	0	0	0.643166	0	0	0.729338	4.30235	0.612569	0	0	0	0	0	0	0.114271	0
ASJR	38	0	0.0237285	0	0	0	0	0	0.070561	0	0	0	3.41253	0	0	0	3.88398	0	0.0168597	0	0	0	0	0.79865	0	0.0106154	0	0	0	0	0.768678	0	0.689375	0.0131131	0.0156108	0	0.660026	0.729338	0	0	5.17093	0	0	0	0.538262	0	0	0	0.0674388
ASKL	39	0.879202	0	0	0	0	0	5.95023	0	0	0	7.30088	0	1.21078	0	0.16485	0	0.155484	0	0	0	0	0	1.76465	0.140498	0	0	0	0	0.689375	0	0.0999094	0	0.646913	0	0.533266	0	4.30235	0	0	1.28883	0	0	0	0	0.208561	0	0	0
ASKR	40	0	0.457085	0	0	0	0	0.902931	4.17933	0	0	0.269131	6.7801	0	2.52146	0	1.39873	0	0.630053	0	0	0	0	1.45306	0	0	0	0	0	0	0.437728	0	0.00249773	0	1.38874	0	0.786162	0.612569	5.17093	1.28883	0	0	0	0	0	0	0.279122	0	0
AUAL	41	0	0	0	0	5.66611	0.375285	0	0	3.37319	0.129882	0	0	0.300352	0.126136	0	0	1.27946	9.1492	7.67928	0.313466	0.69999	0	0	0	0	0	0	0	0.0199819	0	0	0	0	0	0	0	0	0	0	0	0	0.31409	0.658777	0	0.316588	0	0	0.0799275
AUAR	42	0	0	0	0	0.0512035	4.82125	0	0	0	6.30803	0	0	0	0.123013	0	0	8.31433	1.68285	0	5.82784	0	0.381529	0	0	0	0	0	0	0	0	0	0	0	0	0	0	0	0	0	0	0.31409	0	0	0.83799	0	0.362796	0.318461	0.0537013
AVAL	43	1.23201	3.90708	1.24762	1.69409	0	0	0.364669	0	0	0	0	0	1.28758	0.272877	0	0	0	0	0	0	0	0	0	0	0	0	0	0	0	0	0	0	0.369665	0	0	0	0	0	0	0	0.658777	0	0	1.32442	1.22014	0.594461	0.422741	0.0636922
AVAR	44	3.49808	1.29695	2.28355	0.729963	0	0	0	0.160479	0	0	0	0	0	2.61763	0	0	0.00249773	0	0	0	0	0	0	0	0.0199819	0	0	0	0	0	0	0	0	1.01096	0	0	0	0.538262	0	0	0	0.83799	1.32442	0	0.999718	1.25074	0.386524	1.3775
AVBL	45	1.58044	1.61478	0	0	0.487058	0	0.00312217	0	0	0	0	0	3.10531	0	0	0	0	0	0.0743076	0	0.550126	0	0	0.862967	0	0	0	0	0	0	0	0	3.82903	0.267882	0	0	0	0	0.208561	0	0.316588	0	1.22014	0.999718	0	2.57454	0.840487	1.02719
AVBR	46	1.53923	2.46714	0	0	0	0.773049	0.0636922	0	0	0	0.0312217	0	0	2.58765	0	0.0149864	0	0	0.266009	0.18733	0	1.10275	0	0	1.09963	0	0	0	0	0	0	0.229167	0.0131131	5.15095	0	0	0	0	0	0.279122	0	0.362796	0.594461	1.25074	2.57454	0	0.906053	0.257267
AVDL	47	0.212307	1.79774	0	0	0	0	0.296606	0.523275	0	0	0	0	0.48456	0.0649411	0.140498	0	0.698741	0	0	0	0	1.25574	0.0799275	0.668144	1.15895	0	0	0	0	0	0	0	0.342814	0.86484	0	0	0.114271	0	0	0	0	0.318461	0.422741	0.386524	0.840487	0.906053	0	0.386524
AVDR	48	1.05717	0.177964	0.299104	0	0	0	0.517655	0.314714	0	0	0	0	0.343438	0.12676	0	0.0961628	0	0.544506	0	0	0.0505791	0.0387149	0.151737	1.97383	0.610696	0	0	0	0	0	0	0	0.431484	0.483936	0	0	0	0.0674388	0	0	0.0799275	0.0537013	0.0636922	1.3775	1.02719	0.257267	0.386524	0
AVEL	49	0.175466	0.0911673	0	0	0	0	0	0	0	0	0	0	2.73689	1.41434	0.596958	0	0	0	0	0	2.40844	1.27946	0.42961	0.315963	0	0	0	0	0	0	0	0	0.159855	0	0	0	0.051828	0	0	0	0.746198	0	0.653782	0	1.19017	0	0	1.57232
AVER	50	0	0.157982	0	0	0	0	0	0	0	0	0	0	1.12336	2.73502	0	0.525773	0	0	0	0	2.22236	2.49149	0.428986	0	0.237285	0	0	0	0	0	0	0	0	0.19857	0	0	0	0.00249773	0	0	0.014362	0.571357	0	0.196072	0.0131131	1.69534	2.0419	0
AVFL	51	0	0	0	0	0	0	0	0	0	0	0	0	0	0	0	0	0	0	0	0	0	0	0	0	0	0	0	0	0	0	0	0	0	0	0	0	0	0	0	0	0	0	0	0	0	0	0	0
AVFR	52	0	0	0	0	0	0	0	0	0	0	0	0	0	0	0	0	0	0	0	0	0	0	0	0	0	0	0	0	0	0	0	0	0	0	0	0	0	0	0	0	0	0	0	0	0	0	0	0
AVHL	53	0	1.03094	0	0	0	2.208	0.00624433	0.761184	0	0.441474	0	0	0	0	0.39714	0	0	0	0	0.0674388	0	1.41871	0.0999094	0.665646	0	0	0	0	0	0.0618189	0	0	0.686877	3.50057	0	0	0.0355927	0	0	0	0	0.018733	0.177964	1.5973	2.39907	1.74342	1.87954	0.101783
AVHR	54	1.07465	0	0	0	1.84458	0.0980361	0.370289	0.129258	0.0980361	0	0	0	0.0162353	0	0	0.0693121	0	0	0.102407	0	1.62915	0.239782	0.34219	0.110525	0.615691	0	0	0	0	0	0	0	2.9467	0.368416	0	0	0	0.0156108	0	0	0.127384	0	0.951637	1.02907	1.37188	1.64601	0	1.42745
AVJL	55	0	1.09963	0	0	0	0	0.729338	0.808641	0	0	0	0	0	0	0.186081	0	0.998469	0	0	1.93449	0	0	0.142371	0.574479	0.381529	0	0	0	0.00249773	0	0	0	0.381529	0.900433	0.141746	0	0.123013	0	0	0	0	0	0	1.04655	2.49898	4.43972	3.03787	0.68313
AVJR	56	0.810515	0	0	0	0	0	0.250398	0.505791	0	0	0.120516	0	0	0	0	0.0824252	0	0.713727	1.25948	0.0355927	0	0	0.243529	1.76715	0.535764	0	0	0	0	0	0	0	0.61694	0.330325	0	0	0	0.0393393	0.0093665	0	0	0	0.17047	0.439601	3.03412	1.90015	0.0586967	3.19772
AVKL	57	0	0	0	0.0874207	0	0	0	0	0	0	0	0	1.5692	2.47401	0	0	0	0	0	0	1.31943	0.0181086	0	0	0	0	0	0	0	0	0	0	0	0	0	0	0	0	0	0	0	0	0.574479	1.09588	0.21543	0.0149864	0	0
AVKR	58	0	0	0.882949	1.74342	0	0	0	0	0	0	0	0	1.90577	2.60951	0	0	0	0	0	0	0.0037466	0.423366	0	0	0	0	0	0	0	0	0	0	0	0	0	0	0	0	0	0	0	0	0.713727	1.36251	0	0	0	0
AVL	59	0	0	0.349683	0.113647	0	0	0	0	0	0	0	0	2.61263	2.13369	0	0	0	0	0	0	0	0	0	0	0	0	0	0	0	0	0	0	0	0	0	0	0	0	0	0	0	0	2.10934	0.0224796	1.15333	0	0.0487058	0
AVM	60	0	0	0	0	0	0	0	0	0	0	0	0	0	0	0	0	0	0	0	0	0	0	0	0	0	0	0	0	0	0	0	0	0	0	0	0	0	0	0	0	0	0	0	0	0	0	0	0
AWAL	61	0.0337194	0	0	0	2.45527	0	2.41781	0	0.0949139	0	0.661899	0.41837	0.596958	0.158606	1.06841	0	0	0	2.21799	0	2.22486	0	0	0	0	0	0	0	6.25807	0.82675	0.472696	0	2.41031	0.0711854	0.631302	0	1.09588	0	0	0	0	0	0	0	0.390271	0	0	0
AWAR	62	0	0	0	0	0	3.15776	0	1.79462	0	0	0	0.885447	0	0.575103	0	0.789284	0	0	0	1.20765	0	2.32227	0	0	0	0	0	0	0	9.12547	0	0.621311	0.102407	3.41066	0	0.764307	0	1.49115	0	0	0	0	0	0	0	0.265384	0	0
AWBL	63	0.400262	0	0	0	4.9886	0.387149	0.967872	0	0.683755	0	0.49018	0.0399637	0.275375	0.309719	0.437728	0	0	0	1.92076	0	3.36008	0.033095	0	0	0	0	0	0	2.45153	0.151113	0	0	2.36223	0	0.470823	0	0.191077	0	0	0	0.588216	0	0.222923	0	0	0	0	0
AWBR	64	0	0.623809	0	0	0.0992849	5.14533	0	1.09588	0	0.894189	0	0.786786	0.295981	0.161104	0	0.10428	0	0	0.278497	2.21736	0.152986	2.75063	0	0	0.056199	0	0	0	0	2.05064	0	0	0.018733	2.40032	0	1.09401	0	0.207312	0	0	0.372787	0.5239	0	0.0836741	0.0093665	0.0586967	0	0
AWCL	65	0	0	0	0	0.0174841	0	3.56989	0.17047	0.751193	1.19454	6.68581	2.96668	3.81342	1.34066	0	0.107403	1.77714	0.144869	1.99194	1.9014	0.90418	1.12023	0	0	0	0	0	0	3.81904	3.41066	1.93949	0.658777	0	0	5.78475	6.13319	0	0	1.90202	0.0555746	0	0.0499547	0	0	0	0	0	0
AWCR	66	0	0	0	0	0	0	2.62512	6.22498	1.91451	0.982858	2.26794	4.44097	1.31568	5.91588	0	0	0.239782	1.62977	1.00346	2.93359	1.0147	0.256018	0	0	0	0	0	0	0.249149	5.13035	0.841112	1.98944	0	0	5.51	10.641	0	0	0.337194	0.778669	0.0774297	0.168597	0	0	0	0	0	0
BAGL	67	0	0	0	0	0	0	0	0	0	2.87239	0	0	0.698741	0.10428	0	0	2.26107	0.572605	0.0674388	4.05132	0	0.804895	0	0	0	0	0	0	0.778044	0	0	0	0	0	0	0.829248	0	0	0	0	0.103032	0.548253	0.290362	0.8817	2.04502	0.0830496	0.755564	0.658153
BAGR	68	0	0	0	0	0	0.0474569	0	0	1.44931	0	0	0	0.594461	1.68097	0	0	0	3.85151	1.92513	0.267882	1.59793	0.378407	0	0	0	0	0	0	0.0387149	1.2626	0	0	0	0	2.2873	0	0	0	0	0	0.188579	0.343438	0.782415	0.0811763	0.0424615	1.24012	1.09401	0.994098
BDUL	69	0.717474	0	0.267258	0	0	0	0	0	0	0	0	0	0	0	0.0093665	0	0	0	0.0056199	0	0	0	0	4.99047	0	0	0	0	0	0	0	0	0.0955383	0	0	0	0	0	0	0	0	0	0	0	0.981609	0.0074932	0.276624	1.11524
BDUR	70	0	0.698117	0	0	0	0	0	0	0	0	0	0	0	0	0	0	0	0	0	0	0	0	0	0	3.02038	0	0	0	0	0	0	0	0	0.0056199	0	0	0	0	0	0	0	0	0	0	0.0730587	0.0218552	0.505167	0
CEPDL	71	0.844234	0	0	0	0	0	0	0	0.00124887	0	0	0	0	0	0.0949139	0	0.0611945	0	0	0	0	0	0	0.251022	0	0	0	0	0	0	0	0	0.168597	0	0	0	0.120516	0	0	0	0.0212307	0	0.610696	0.0899184	0	0	0.279746	0.0992849
CEPDR	72	0	0.602578	0	0	0	0	0	0	0	0	0	0.0362171	0	0	0	0.124887	0.0530768	0.0368416	0	0	0	0	0	0	0.844858	0	0	0	0	0	0	0	0	0	0	0.084923	0	0.0480814	0	0	0	0.649411	0	0.0387149	0	0	0	0.162353
CEPVL	73	0.0780542	0	0	0	0	0	0	0	0.174841	0	0	0	0.0018733	0	0.289737	0	0	0.373411	0	0	0	0	0	1.1808	0	0	0	0	0	0	0.21543	0	0	0	0.316588	0	0.247276	0	0	0	0.713727	0	0	0	0	0	0	0.0992849
CEPVR	74	0	0.0137375	0	0	0	0	0	0	0	0	0	0	0	0	0	0.352805	0.146742	0	0	0	0	0	0	0	1.47928	0	0	0	0	0.0106154	0	0.35218	0	0.00124887	0	0.31409	0	0.154859	0	0	0	0.331574	0	0	0	0.0761809	0.219176	0
DVA	75	2.7806	3.97951	0.116769	0	0.0730587	1.10962	0	0	0	0.0093665	0	0	0.359049	1.35689	0	0	0	0	0	0	2.96606	3.73286	0	0.3578	0	0	0	0	0	0	0	0	0	0.224796	0	0	0	0	0	0	0	0.112398	1.09213	0.746198	4.31296	4.20993	2.21174	2.77561
DVC	76	0.0649411	0	0.325954	0.651284	0	0	0	0	0	0	0	0	4.03634	3.09719	0	0	0	0	0	0	1.84083	1.36938	0	0	0	0	0	0	0	0	0	0	0	0	0	0	0	0	0	0	0	0	1.4081	1.77027	0	0.0193574	0	0
FLPL	77	0.261013	0.0355927	2.8905	0.959754	0	0	0	0	0	0	0	0	0.530768	0.131755	0	0	0	0	0	0	0	0	0	0	0	0	0	0	0	0	0	0	0	0	0	0	0	0	0	0	0	0	3.50182	1.23638	0	0	0	0
FLPR	78	0.189828	0.372162	1.02032	0.333447	0	0	0	0	0	0	0	0	0	0.0368416	0	0	0	0	0	0	0	0	0	0	0	0	0	0	0	0	0	0	0	0	0	0	0	0	0	0	0	0	0.194823	1.49115	0.352805	0.171719	0.533266	0
HSNL	79	0	0	0	0	0	0	0	0	0	0	0	0	0	0	0	0	0	0	0	0	0	0	0	0	0	0	0	0	0	0	0	0	0	0	0	0	0	0	0	0	0	0	0	0	0	0	0	0
HSNR	80	0	0	0	0	0	0	0	0	0	0	0	0	0	0	0	0	0	0	0	0	0	0	0	0	0	0	0	0	0	0	0	0	0	0	0	0	0	0	0	0	0	0	0	0	0	0	0	0
IL1DL	81	0	0	0	0	0	0	0.0262262	0	0.00874207	0	0	0	0	0	0.133629	0	0.0474569	0.0462081	0	0	0	0	0.0842985	0	0	0	0	0	0	0.0268506	0	0	0.0718098	0	0.0174841	0	0.172968	0	0.0118642	0	0.237285	0	0	0	0	0	0	0.216678
IL1DR	82	0	0.199819	0	0	0	0	0	0.0917917	0	0	0	0.00874207	0	0	0	0.0861718	0.0805519	0.0736831	0	0	0	0	0.0836741	0	0	0	0	0	0.0131131	0	0	0	0	0.0162353	0	0.0974116	0	0.0505791	0	0.051828	0	0.161104	0	0.014362	0	0	0.184208	0.0955383
IL1L	83	0	0	0	0	0	0	0.0118642	0	0	0	0	0	0	0	0	0	0	0	0	0	0	0	0	0.500796	0	0	0	0	0	0	0	0	0	0	0	0	0.0842985	0	0	0	0	0	0	0	0	0	0	0
IL1R	84	0	0	0	0	0	0	0	0.159231	0	0.0368416	0	0	0.231665	0.0487058	0	0	0.222923	0	0	0.0124887	0	0	0.158606	0	0.152986	0	0	0	0.0455836	0	0	0	0	0	0	0.041837	0	0	0	0.0649411	0	0.277248	0	0	0	0	0	0
IL1VL	85	0.0655655	0	0	0	0	0	0	0	0	0	0	0	0	0.338443	0	0	0	0	0	0	0	0	0	0	0	0	0	0	0	0	0	0	0	0	0	0	0	0	0	0	0	0	0	0.00624433	0	0	0	0
IL1VR	86	0	0.0137375	0	0	0	0	0	0	0	0	0	0	0.394642	0	0	0	0	0	0	0	0	0	0	0	0	0	0	0	0	0	0	0	0	0	0	0	0	0	0	0	0	0	0	0	0	0	0	0
IL2DL	87	0.0599456	0	0	0	0	0	0	0	0.0280995	0	0	0	0	0	0	0	0.120516	0	0.0181086	0	0	0	0.0680632	0	0	0	0	0	0	0.00249773	0	0	0	0	0	0	0.0761809	0	0.00249773	0	0.441474	0	0.0199819	0	0	0	0.0287239	0.161728
IL2DR	88	0	0.0699365	0	0	0	0	0	0.207936	0	0	0	0.00624433	0	0	0	0.0537013	0.0686877	0.0437103	0	0	0	0	0.0724343	0	0	0	0	0	0.0037466	0	0	0	0	0	0	0.0842985	0	0.0780542	0	0	0	0.671266	0	0.221049	0	0	0.146742	0
IL2L	89	0	0	0	0	0	0	0.248525	0	0.0818008	0	0	0	0	0	0.280371	0	0	0.0599456	0	0	0	0	0.127384	0.014362	0	0	0	0	0	0	0	0	0	0	0.0287239	0	0.222298	0	0.0555746	0	0.100534	0	0.00499547	0	0	0	0	0
IL2R	90	0	0	0	0	0	0	0	0.0543257	0	0.0181086	0	0	0.0861718	0.0212307	0	0.231665	0.0437103	0	0	0	0	0	0.148615	0	0.00124887	0	0	0	0.0293484	0	0	0	0	0	0	0.0206063	0	0.337818	0	0.0056199	0	0.0368416	0	0	0	0	0	0
IL2VL	91	0.100534	0	0	0	0	0	0	0	0	0	0	0	0	0.335945	0	0	0	0	0	0	0	0	0	0	0	0	0	0	0	0	0	0	0	0	0	0	0	0	0	0	0	0	0	0	0	0	0	0
IL2VR	92	0	0.105529	0	0	0	0	0	0	0	0	0	0	0.236036	0	0	0	0	0	0	0	0	0	0	0	0	0	0	0	0	0	0	0	0	0	0	0	0	0	0	0	0	0	0	0	0	0	0	0
OLLL	93	0	0	0	0	0	0	0.384651	0	0	0	0	0	0	0	0.0755564	0	0.269131	0.0399637	0	0	0	0	0.0480814	0	0	0	0	0	0	0	0	0	0	0	0.0624433	0	0.195448	0	0	0	0.104905	0	0	0	0	0	0.00874207	0
OLLR	94	0	0	0	0	0	0	0	0.309095	0	0	0	0	0.507664	0	0	0	0.0399637	0.250398	0	0	0	0	0.101783	0	0	0	0	0	0	0	0	0	0	0	0	0.084923	0	0.235411	0	0	0	0	0	0	0	0	0	0.0256018
OLQDL	95	0.0580723	0	0	0	0	0	0.199194	0	0.0156108	0	0	0	0	0	0.136751	0	0.0899184	0.0480814	0	0	0	0	0.221049	0	0	0	0	0	0.0380904	0.0318461	0	0	0.0124887	0	0.162977	0	0.111149	0	0.0280995	0	0.108027	0	0.00624433	0	0.183583	0	0.116145	0.231665
OLQDR	96	0	0.0649411	0	0	0	0	0	0.0686877	0	0	0	0	0	0	0	0.126136	0.124262	0.0867963	0	0	0	0	0.0611945	0	0	0	0	0	0.0093665	0	0	0	0	0.0037466	0	0.136126	0	0.110525	0	0.0549501	0	0.0668144	0	0.134878	0.00437103	0.0405882	0.262886	0.111149
OLQVL	97	0.492054	0	0	0	0.144869	0	0.0237285	0	0	0	0	0	0	0	0	0	0	0	0	0	0	0	0	0.0487058	0	0	0	0	0	0	0	0	0	0	0	0	0	0	0	0	0.014362	0	0.0443348	0	0.00624433	0	0	0.131131
OLQVR	98	0	0.24228	0	0	0	0.102407	0	0.0280995	0	0	0	0	0	0	0	0	0	0	0	0	0	0	0	0	0	0	0	0	0	0	0	0	0	0	0	0	0	0	0	0	0	0.0312217	0	0.13238	0	0.0424615	0.274126	0
PLNL	99	0	0	0	0	0	0	0	0	0	0	0	0	0	0	0	0	0	0	0	0	0	0	0	0	0	0	0	0	0	0	0	0	0	0	0	0	0	0	0	0	0	0	0	0	0	0	0	0
PLNR	100	0	0	0	0	0	0	0	0	0	0	0	0	0	0	0	0	0	0	0	0	0	0	0	0	0	0	0	0	0	0	0	0	0	0	0	0	0	0	0	0	0	0	0	0	0	0	0	0
PVCL	101	0.023104	0	0.327203	0.433981	0	0	0.151737	0	0	0	0	0	0	0	0	0	0	0	0.200443	0.0387149	0	0.0761809	0	1.23513	0	0	0	0	0	0	0	0	0.11552	0.0586967	0	0	0	0	0	0	0	0	1.43432	0	3.53804	2.71941	0.181086	1.44931
PVCR	102	0	0.151113	0	0	0	0	0	0	0	0	0	0	0	0	0	0	0	0	0	0	0	0	0	0	1.11649	0	0	0	0	0	0	0	0	0.144869	0	0	0	0	0	0	0	0	0	2.13119	3.90708	2.14868	3.62171	0
PVNL	103	0	0	0	0	0	0	0	0	0	0	0	0	0	0	0	0	0	0	0	0	0	0	0	0	0	0	0	0	0	0	0	0	0	0	0	0	0	0	0	0	0	0	0	0	0	0	0	0
PVNR	104	0	0	0	0	0	0	0	0	0	0	0	0	0	0	0	0	0	0	0	0	0	0	0	0	0	0	0	0	0	0	0	0	0	0	0	0	0	0	0	0	0	0	0	0	0	0	0	0
PVPL	105	0.477067	0	0	0	0.465827	0.338443	0.279746	0	0	0	0	0	0	0.989103	0	0	0	0	0	0	0.0649411	0	0	0	0	0	0	0	0	0	0	0	2.39158	0	0	0	0	0	0	0	0	0	0.907926	0.673139	2.22735	5.22463	0.0493302	0.574479
PVPR	106	0	0.917917	0	0.00437103	0	0.264135	0	0.0961628	0	0	0	0	1.40935	0.0168597	0	0	0	0	0	0.0318461	0	0	0	0	0	0	0	0	0	0.0249773	0	0	0	1.62665	0	0	0	0	0	0	0	0	0.967247	1.0197	5.49377	2.22423	1.38999	0.0112398
PVQL	107	0.827999	0	0	0	0.0037466	0	1.83334	0	0	0	2.01754	0.146742	1.05217	0	5.42695	0.263511	0	0	0.079303	0	0	0	1.33816	0.0093665	0	0	0	0	1.45743	0	0	0	0.0830496	0	0	0	6.43853	0.668768	4.91991	0	0	0	0	0	0	0	0.0537013	0
PVQR	108	0	0.626931	0	0	0	0	0	0.450217	0	0	0	1.92201	0	1.05654	0	3.70164	0	0	0	0	0	0	0.904804	0	0	0	0	0	0	1.75278	0	0	0	0.516406	0	0	0	6.02079	0	4.59396	0	0	0	0	0	0	0	0.0199819
PVR	109	0.206687	1.44119	0	0.24228	0	0	0	0	0	0	0	0	0	0	0	0.0156108	0	0	0	0	0	0	0	3.98389	5.81785	0	0	0	0	0	0	0	0	0	0	0	0	0	0	0	0	0	0.00874207	0.20981	0.415873	1.789	2.30728	0.776171
PVT	110	0	0	0.0349683	0.0830496	0	0	0	0	0	0	0	0	2.68506	2.07624	0	0	0	0	0	0	0	0	0	0	0	0	0	0	0	0	0	0	0	0	0	0	0	0	0	0	0	0	0	0	0	0	0	0
RIAL	111	0.0736831	0	0	0	1.26698	0	0	0	0.089294	0	0	0	0	0.235411	0	0	0	0.175466	2.35287	0	6.45602	0	0	0	0	0	0	0	0	0.0655655	0	0	0.310968	0	0	0	0	0	0	0	2.71067	0	2.97293	0.561366	0	0	0	0
RIAR	112	0	0.61694	0	0	0	1.24699	0	0	0	0.123638	0	0	0.304724	0	0	0	0.151113	0	0.00686877	2.60826	1.11774	6.49099	0	0	0	0	0	0	0.0218552	0	0	0	0	0.200443	0	0	0	0	0	0	0	3.9639	0.740578	2.55518	0.0124887	0	0	0
RIBL	113	0	0	0	0	0.140498	0.0443348	0	0	0.00624433	0	0	0	0.144869	0.264135	0	0	0.0393393	0.988478	3.78407	0	3.01914	0	0	0	0	0	0	0	0	0	0	0	0	0	0.360923	0	0.16485	0	0	0	7.37019	0	0.360923	0	0.209185	1.01845	0	0.434606
RIBR	114	0	0	0	0	0.101158	0.477067	0	0	0	0	0	0	1.02969	0	0	0	1.53923	0.269755	0	4.11502	0	3.38256	0	0	0	0	0	0	0	0	0	0	0	0	0	0.273502	0	0.0680632	0	0	0.537013	5.98519	0	0.159855	1.33629	0.222923	0.485185	0
RICL	115	2.24484	2.92422	0	0	0	0	0	0	0	0	0	0	0	0.801773	0.470198	0	0	0	0	0	0.0930406	0	0	0.328452	0	0	0	0	0	0	0.0037466	0	0.392769	0	0	0	0	0	0	0	0	0	2.52521	2.17927	0.37466	0.167973	1.30819	0.728714
RICR	116	2.52708	2.0675	0	0	0	0	0	0	0	0	0	0	0.274751	0.171719	0	0.745574	0	0	0	0	0	0.232914	0	0	0.0218552	0	0	0	0	0	0	0.152986	0	0.538262	0	0	0	0	0	0	0	0	2.40719	1.49552	0.125511	0	1.00222	0.379031
RID	117	0.33657	0	0	0	0	0	0	0	1.96821	0.018733	0	0	0	0.127384	1.07465	0	2.5583	2.2055	0	0	0.139873	0.0037466	0	0.779917	0	0	0	0	0.381529	0.395266	0	0	0.171719	0	0	0	0	0	0	0	0.131131	0	0.989727	0	0	2.40657	0.975365	1.51675
RIFL	118	1.37625	0	0	0	0.610071	0	0	0	0	0	2.72565	0	0.101783	0	0.488307	0	0	0	0.704361	0	0	0	0	0.702488	0	0	0	0	0.6338	0	0	0	2.61887	0	0	0	0.479565	0	3.15027	0	0	0	0	0	1.94449	0	0	0.202941
RIFR	119	0	1.4362	0	0	0	0.100534	0	0	0	0	0	2.56392	0	0.201068	0.089294	0.663773	0	0	0	0.660651	0	0	0	0	1.03219	0	0	0	0	1.13772	0	0	1.37438	5.00234	0	0.0156108	0	0.837365	0	3.00977	0	0	0	0	0.674388	2.82619	0.0992849	0
RIGL	120	0	0	0.550126	1.20453	0	0	0	0	0	0	0	0	0	1.7378	0	0	0	0	0.288488	0.388398	2.81994	0.104905	0	0	0	0	0	0	0	0	0	0	0	0	0	0	0	0	0	0	0	0	0	0.0830496	0	1.10462	0	0.262262
RIGR	121	0	0	0.177339	0.581972	0	0	0	0	0	0	0	0	3.84589	0.0493302	0	0	0.111774	0	0.162353	0.0468325	0.211059	3.19585	0	0	0	0	0	0	0	0	0	0	0	0	0	0	0	0	0	0	0	0.165475	0.0256018	0	1.14896	0	0.589465	0.0593212
RIH	122	0.285991	0.0524524	1.07028	1.10774	0.0855474	0.11552	0	0	0	0	0	0	0.199819	0.25352	0	0	0.232914	0.191077	1.94011	1.237	3.11655	2.95419	0	0	0	0	0	0	0	0	0	0	0	0	0	0	0	0	0	0	0.448343	0.200443	0.0967872	0.194823	0	0.462705	0	0
RIML	123	3.17087	0.147991	0	0	0.0168597	0	0	0	0	0	0	0	1.95073	8.74144	0	0	0	0	1.35814	0	4.6564	0	0	0	0	0	0	0	0	0	0	0	0.718098	0	0.562615	0	0	0	0.114271	0	0.459583	0	1.02844	4.03571	1.1296	1.30132	0.252896	0.437103
RIMR	124	0	4.07693	0	0	0	0	0	0	0	0	0	0	9.5582	1.04905	0	0	0	0	0	1.50239	0	4.1606	0	0	0	0	0	0	0	0	0	0	0	1.12273	0	0.566361	0	0	0	0.0312217	0	0.718098	5.31455	0.859845	1.8427	1.24699	0.186706	0.0593212
RIPL	125	0	0	0	0	0	0	0	0	0	0	0	0	0	0	0	0	0	0	0	0	0	0	0	0	0	0	0	0	0	0	0	0	0	0	0	0	0	0	0	0	0	0	0	0	0	0	0.00686877	0
RIPR	126	0	0.240407	0	0	0	0	0	0	0	0	0	0	0	0	0	0	0	0	0	0	0	0	0	0	0	0	0	0	0	0	0	0	0	0	0	0	0	0	0	0	0	0	0	0	0	0.1099	0	0.0112398
RIR	127	0.0580723	0.141746	0	0	2.11308	3.21833	0	0	0.0443348	0.324081	0	0	1.02032	0.73808	0	0	0	0	1.31568	1.51862	2.97855	2.34974	0	0	0	0	0	0	0	0	0	0	0.0405882	0.359049	0	0	0	0	0	0	1.04655	1.56233	0.543257	0.196072	0.285991	1.63539	0.221049	0.252896
RIS	128	0	0	0.00437103	0	0	0.116145	0	0	0	0.114896	0	0.0661899	0.594461	0.0674388	0	0.355927	0	0.0543257	1.15458	4.31546	0	0	0	0	0	0	0	0	0	0	0	0	0.201692	0.788659	0	0	0	0	0	0	0	1.05155	0	0	0.36342	1.26323	0	0
RIVL	129	0.104905	0.720596	0	0	0	0	0	0	0.118642	0	0	0	2.44153	0.133004	0	0	0.306597	0.0999094	0.140498	0	0	0	0	0	0	0	0	0	0	0.00811763	0	0	0	0	0	0	0	0	0	0	0.246027	0	1.28946	0.410877	0.105529	0.317837	1.22576	0.0343438
RIVR	130	2.02816	0.3578	0.0380904	0	0	0	0	0	0	0.0305972	0	0	0.275375	3.49371	0	0	0.112398	0.227294	0	0.327828	0	0.0218552	0	0	0	0	0	0	0.0181086	0	0	0	0	0	0	0	0	0	0	0	0	0.234163	0.262262	1.45306	0.564488	0	0	0.365294
RMDDL	131	0	0	0	0	0	0	0	0	0	0	0	0	0	0	0	0	0	0	0	0	0	0	0	0	0.199819	0	0	0	0	0	0	0	0	0	0	0	0	0	0	0	0	0	0.0711854	0.264135	0	0	0	0
RMDDR	132	0.141746	0	0	0	0	0	0	0	0	0	0	0	0	0	0	0	0	0	0	0	0	0	0	0	0	0	0	0	0	0	0	0	0	0	0	0	0	0	0	0	0	0	0.0836741	0.0156108	0	0	0	0
RMDL	133	0	0	0	0	0	0	0	0	0	0	0	0	0	0	0	0	0	0	0	0	0	0	0	0	0	0	0	0	0	0	0	0	0	0	0	0	0	0	0	0	0	0	0.0805519	0.0549501	0	0	0	0
RMDR	134	0	0	0	0	0	0	0	0	0	0	0	0	0	0	0	0	0	0	0	0	0	0	0	0	0	0	0	0	0	0	0	0	0	0	0	0	0	0	0	0	0	0	0	0.166099	0	0	0	0
RMDVL	135	0	0.166099	0	0	0	0	0	0	0	0	0	0	0	0.437728	0	0	0	0	0	0	0	0	0	0	0	0	0	0	0	0	0	0	0	0	0	0	0	0	0	0	0	0	0.483311	0	0	0	0	0.0124887
RMDVR	136	0.538886	0	0	0	0	0	0	0	0	0	0	0	0	0	0	0	0.0493302	0	0	0	0	0	0	0	0	0	0	0	0.0661899	0	0	0	0	0	0	0	0	0	0	0	0	0.226669	0	0.541384	0	0	0.0037466	0
RMED	137	0	0	0	0	0	0	0	0	0	0	0	0	0.728714	0	0	0	0	0	0	0	0	0	0	0	0	0	0	0	0	0	0	0	0	0	0	0	0	0	0	0	0	0	0	0	0	0	0	0
RMEL	138	0	0	0	0	0	0	0	0	0	0	0	0	0	0	0	0	0	0	0	0	0	0	0	0	0	0	0	0	0	0	0	0	0	0	0	0	0	0	0	0	0	0	0	0	0	0	0	0
RMER	139	0	0	0	0	0	0	0	0	0	0	0	0	0	0	0	0	0	0	0	0	0	0	0	0	0	0	0	0	0	0	0	0	0	0	0	0	0	0	0	0	0	0	0	0	0	0	0	0
RMEV	140	0	0	0	0	0	0	0	0	0	0	0	0	0.979112	0.370913	0.0455836	0	0	0.00124887	0.0074932	0	0	0	0	0	0	0	0	0	0	0	0	0	0.635049	0	0	0	0	0	0	0	0.686877	0	0	0	0.537013	0	0	0
RMFL	141	0	0	0	0	0	0	0	0	0	0	0	0	0	0	0	0	0	0	0	0	0	0	0	0	0	0	0	0	0	0	0	0	0	0	0	0	0	0	0	0	0	0	0	0	0	0	0	0
RMFR	142	0	0	0	0	0	0	0	0	0	0	0	0	0	0	0	0	0	0	0	0	0	0	0	0	0	0	0	0	0	0	0	0	0	0	0	0	0	0	0	0	0	0	0	0	0	0	0	0
RMGL	143	0.785537	0	0	0	0	0	0.266009	0	0	0	0	0	0	1.95947	0.794279	0	0	0	0	0	0	0	0	0.799899	0	0	0	0	0	0	0	0	0.540135	0	0	0	0	0	0.634424	0	0	0	0.0174841	0.131131	0.239158	0	0	0.0487058
RMGR	144	0	0.287864	0	0	0	0	0	0.292859	0	0	0	0.349058	1.78526	0	0	1.91202	0	0	0	0	0	0	0	0	0.913546	0	0	0	0	0	0	0	0	0.890442	0	0	0	0.130507	0	1.08402	0	0	0.00437103	0.0387149	0	0.544506	0.0699365	0
RMHL	145	0	0	0	0	0	0	0	0	0	0	0	0	0	0	0	0	0	0	0	0	0	0	0	0	0	0	0	0	0	0	0	0	0	0	0	0	0	0	0	0	0	0	0	0	0	0	0	0
RMHR	146	0	0	0	0	0	0	0	0	0	0	0	0	0	0	0	0	0	0	0	0	0	0	0	0	0	0	0	0	0	0	0	0	0	0	0	0	0	0	0	0	0	0	0	0	0	0	0	0
SAADL	147	0.912922	0.18171	0.699365	2.10621	0	0	0	0	0	0	0	0	2.15055	0.517655	0	0	0	0	0	0	0.408379	0	0.00437103	0	0.801148	0	0	0	0	0	0	0	0	0	0	0	0	0	0	0	0	0	1.66724	1.17955	0	0	0.254144	0.668144
SAADR	148	0.0992849	0.865465	2.14118	0.0074932	0	0	0	0	0	0	0	0	0.785537	0.610071	0	0	0	0	0	0	0	0	0	1.03344	0	0	0	0	0	0	0	0	0	0	0	0	0	0	0	0	0	0	1.1858	1.19579	0	0	0	0.331574
SAAVL	149	0.102407	1.0147	0.377158	0.851103	0	0	0	0	0.0243529	0	0	0	0.458959	0.138624	0	0.00312217	0	0.0443348	0	0	0	0	0	0	0	0	0	0	0	0.313466	0	0.436479	0	0	0	0.0487058	0	0.309095	0	0.134253	0.219176	0	6.17939	2.64635	0.12676	0.0961628	0	0
SAAVR	150	1.70845	0.836116	0.778669	0	0	0	0	0.761809	0	0.0711854	0	0	0.147366	0.57885	0.0499547	0	0.0699365	0	0	0	0.0018733	0.0305972	0	0	0	0	0	0	0.418995	0	0.345936	0	0	0	0.0324705	0	0.327828	0	0.295981	0	0	0.133004	1.789	3.75285	0.269755	0	0	0
SDQL	151	0	0	0	0	0	0	0	0	0	0	0	0	0	0	0	0	0	0	0	0	0	0	0	0	0	0	0	0	0	0	0	0	0	0	0	0	0	0	0	0	0	0	0	0	0	0	0	0
SDQR	152	0	0	0	0	0	0	0	0	0	0	0	0	0	0	0	0	0	0	0	0	0	0	0	0	0	0	0	0	0	0	0	0	0	0	0	0	0	0	0	0	0	0	0	0	0	0	0	0
SIADL	153	0	0.0930406	0	0	0	0	0	0.0243529	0	0	0	0	0	1.60542	0	0.134253	0	0	0	0	0.426488	0	0.119267	0	1.05841	0	0	0	0	0	0	0	0	0	0	0	0	0.0830496	0	0	0	0	0.0162353	0.420244	0	0.339692	0	0.177339
SIADR	154	0.113647	0	0	0	0	0	0.140498	0	0	0	0	0	1.19954	0	0.140498	0	0	0	0	0	0	0.438977	0.0836741	1.30507	0	0	0	0	0	0	0	0	0.0530768	0	0	0	0.0774297	0	0	0	0	0	0.4958	0.0362171	0.191701	0	0.276624	0
SIAVL	155	0.428361	0	0	0	1.05654	0	0	0	0	0	0	0	0	0.00312217	0	0	0	0	0	0	0	0	0	0.413375	0	0	0	0	0	0	0	0	0.222923	0	0	0	0	0	0	0	0	0	0.456461	0.0393393	0	0.292235	0	0.370289
SIAVR	156	0	0.462705	0	0	0	0.158606	0	0	0	0	0	0	0.0312217	0	0	0	0	0	0	0	0	0	0	0	0	0	0	0	0	0	0	0	0	1.06653	0	0	0	0	0	0	0	0	0	0.398389	0.533266	0.0212307	0.0118642	0
SIBDL	157	1.18517	0.137375	0	0	0.000624433	0	0	0.209185	0.00437103	0	0	0	0.983483	0.0643166	0	0.118642	0	0.0624433	0.764931	0	0.142995	0.0218552	0.0686877	0	0.624433	0	0	0	0	0	0	0	0	0.208561	0	0	0	0.0649411	0	0	0.389646	0	0.176715	0.141122	0	0.621311	0.0917917	0.35218
SIBDR	158	0.36904	0.960379	0	0	0	0.447094	0.157357	0	0	0.0774297	0	0	0.614443	0.357176	0.183583	0	0	0	0	0.921039	0	0.601329	0.0718098	0.262262	0	0	0	0	0	0	0	0	0.130507	0	0	0	0.128633	0	0	0	0	0.353429	0.00999094	0.682506	0.360298	0.103032	0.462081	0.246651
SIBVL	159	1.31256	0.462705	0.0162353	0.461456	0.3578	0	0	0	0	0	0	0	0.545755	0.0405882	0	0	0	0	0	0	0	0	0	0	0.0124887	0	0	0	0	0	0	0	0.612569	0	0	0	0	0	0	0	0	0	0	0	1.20516	0.674388	2.13057	0.201692
SIBVR	160	0.440226	1.48927	0	0.0137375	0	0.21543	0	0	0	0	0	0	0.177339	0.0980361	0.287239	0	0	0	0	0	0.382153	0.023104	0	1.91139	0	0	0	0	0	0	0	0	0	0.0949139	0	0	0	0	0	0	0	0	0	0.101783	0.427737	0.0299728	0.100534	1.0734
SMBDL	161	0.875456	0.539511	0.14924	0.246027	1.75591	0	0	0	0	0	0	0	0	1.94261	0	0	0	0	0.51828	0	4.27362	0.0880451	0.0368416	0	1.95697	0	0	0	0.0349683	0	0	0	0.361547	0	0	0	0	0	0	0	0	0	0.0955383	0.214181	0	0.113647	0	0.114896
SMBDR	162	0	1.06029	0	0	0	2.73502	0	0	0	0	0	0	2.63886	0	0.0380904	0	0	0	0	0.33095	0.781791	3.36133	0	1.63164	0	0	0	0	0	0	0	0	0	0.571981	0	0	0	0	0	0	0	0	0.207312	0.100534	0	0	0.257267	0
SMBVL	163	0.814261	0	0	0	2.61263	0	1.85457	0	0	0	0.75494	0	0	0	0.640044	0	0	0	0.729338	0	4.58147	0.051828	0	0	0	0	0	0	0.0355927	0	0	0	1.97196	0	0	0	0	0	0	0	0	0	0	0	0.0380904	0.847356	0	0.438977
SMBVR	164	0	0.566986	0	0	0	2.81495	0	2.82556	0	0	0	0.612569	0	0	0	0.648162	0	0	0	0.618189	0.345312	5.96209	0	0	0	0	0	0	0	0.0280995	0	0	0	3.43189	0	0	0	0.0468325	0	0	0	0	0	0.0262262	0.645664	0.0106154	0.450841	0
SMDDL	165	0.405257	0	0	0	0	0	0	0	0	0	0	0	0.00624433	4.23678	0	0.264135	0	0	0	0	0	0	0.00874207	0	0	0	0	0	0	0	0	0	0	0.0174841	0	0	0	0.0580723	0	0	0	0	0.318461	3.77158	0	0.166724	0	0
SMDDR	166	0.0699365	0.838614	0.888569	0	0	0	0	0	0	0	0	0	3.43251	0.249149	0.122389	0	0	0	0	0	0	0.0149864	0	0	0	0	0	0	0	0	0	0	0.133629	0	0	0	0.119891	0	0	0	0	0	5.38449	0.583845	0.29161	0	0	0
SMDVL	167	0	0.979736	0.321583	1.22139	0	0	0	0	0.0074932	0	0	0	0	1.0172	0	0	0	0.117393	0	0	0	0	0	0	0	0	0	0	0	0	0	0	0	0	0	0	0	0	0	0	0.246651	0	2.19925	1.01658	0	0.239158	0.106154	0
SMDVR	168	1.42371	0	0.710605	0	0	0	0	0	0	0	0	0	0.902931	0	0	0	0	0.393393	0	0	0	0	0	0	0	0	0	0	0	0	0	0	0	0	0	0	0	0	0	0	0	0.240407	0.759936	1.85894	0.296606	0	0	0.360923
URADL	169	0.134878	0	0	0	0	0	0	0	0	0	0	0	0	0	0	0	0	0	0	0	0	0	0	0	0	0	0	0	0	0	0	0	0	0	0	0	0	0	0	0	0	0	0	0	0.252271	0	0.174217	0
URADR	170	0	0.243529	0	0	0	0	0	0	0	0	0	0	0	0	0	0	0	0	0	0	0	0	0	0	0	0	0	0	0	0	0	0	0	0	0	0	0	0	0	0	0	0	0	0.1099	0	0.261013	0	0.145493
URAVL	171	0.129258	0	0	0	0	0	0	0	0	0	0	0	0	0.481438	0	0	0	0	0	0	0	0	0	0	0	0	0	0	0	0	0	0	0	0	0	0	0	0	0	0	0	0	0	0	0	0	0	0
URAVR	172	0	0.199194	0	0	0	0	0	0	0	0	0	0	0.450841	0	0	0	0	0	0	0	0	0	0	0	0	0	0	0	0	0	0	0	0	0	0	0	0	0	0	0	0	0	0	0	0	0	0	0
URBL	173	1.63164	0	0	0	0	0	0	0	0	0	0	0	0	0	0	0	0.250398	0	0	0	0	0	0.0056199	1.19329	0	0	0	0	0	0	0	0	0	0	0	0	0.0499547	0	0	0	0	0	0.074932	0	0.124887	0	0.262886	1.05779
URBR	174	0	0.601329	0	0	0	0	0	0.0299728	0	0	0	0	0.506416	0	0	0	0	0	0	0	0	0	0.23666	0	2.52771	0	0	0	0	0	0	0	0	0	0	0	0	0	0	0	0	0	0.00624433	0	0	0	0.733709	0.159855
URXL	175	2.21487	0	0	0	2.70005	0	0	0	0.194199	0	0.196072	0	0	0.0181086	0.504542	0	0.0093665	0.0249773	0.435855	0	0.13238	0	0.262886	1.27759	0	0	0	0	0.3578	0	0	0	1.53111	0	0	0	0.207312	0	0	0	9.87791	0	0.00124887	0	0	0.0430859	0.0649411	0.437728
URXR	176	0	1.12835	0	0	0	2.6426	0	0	0	0.350932	0	0.202316	0.0349683	0	0	0.683755	0.127384	0.125511	0	0.811139	0	0.131755	0.141746	0	0.084923	0	0	0	0	0.0093665	0	0	0	1.22327	0	0	0	0.254769	0	0	0	10.6272	0	0	1.12773	0	0	0.0630678
URYDL	177	0.244778	0	0	0	0	0	0.0443348	0	0	0	0	0	0	0.571357	0.0755564	0	0.00624433	0.0074932	0	0	0	0	0.0886696	0	0	0	0	0	0.00811763	0	0	0	0.319085	0	0.0018733	0	0.084923	0	0.0112398	0	0.0524524	0	0.123013	0	0.129258	0	0.334072	0.133004
URYDR	178	0	0.620687	0	0	0	0	0	0.0611945	0	0	0	0	0.335945	0	0	0.0624433	0.0193574	0	0	0	0	0	0.0568234	0	0.0074932	0	0	0	0	0.014362	0	0	0	0.0106154	0	0.106778	0	0.0474569	0	0.0399637	0	0.0181086	0	0.0399637	0.129258	0.0911673	0.0543257	0.140498
URYVL	179	0.203565	0	0	0	0.208561	0	0.247276	0	0	0	0	0	0	0.941646	0	0	0	0	0	0	0	0	0	0.304099	0	0	0	0	0	0	0	0	0	0	0	0	0	0	0	0	0.194199	0	0.0761809	0.414624	0.267882	0	0	0.452714
URYVR	180	0	0.166099	0	0	0	0.0349683	0	0.0655655	0	0	0	0	0.519529	0	0	0	0	0	0	0	0	0	0	0	0	0	0	0	0	0	0	0	0	0.0206063	0	0	0	0	0	0	0	0.360923	0.224172	0.093665	0	0.199194	0.513284	0
BWM-DL01	181	0	0	0	0	0	0	0	0	0	0	0	0	0	0	0	0	0	0	0	0	0	0	0	0	0	0	0	0	0	0	0	0	0	0	0	0	0	0	0	0	0	0	0	0	0	0	0	0
BWM-DL02	182	0	0	0	0	0	0	0	0	0	0	0	0	0	0	0	0	0	0	0	0	0	0	0	0	0	0	0	0	0	0	0	0	0	0	0	0	0	0	0	0	0	0	0	0	0	0	0	0
BWM-DL03	183	0	0	0	0	0	0	0	0	0	0	0	0	0	0	0	0	0	0	0	0	0	0	0	0	0	0	0	0	0	0	0	0	0	0	0	0	0	0	0	0	0	0	0	0	0	0	0	0
BWM-DL04	184	0	0	0	0	0	0	0	0	0	0	0	0	0	0	0	0	0	0	0	0	0	0	0	0	0	0	0	0	0	0	0	0	0	0	0	0	0	0	0	0	0	0	0	0	0	0	0	0
BWM-DL05	185	0	0	0	0	0	0	0	0	0	0	0	0	0	0	0	0	0	0	0	0	0	0	0	0	0	0	0	0	0	0	0	0	0	0	0	0	0	0	0	0	0	0	0	0	0	0	0	0
BWM-DL06	186	0	0	0	0	0	0	0	0	0	0	0	0	0	0	0	0	0	0	0	0	0	0	0	0	0	0	0	0	0	0	0	0	0	0	0	0	0	0	0	0	0	0	0	0	0	0	0	0
BWM-DL07	187	0	0	0	0	0	0	0	0	0	0	0	0	0	0	0	0	0	0	0	0	0	0	0	0	0	0	0	0	0	0	0	0	0	0	0	0	0	0	0	0	0	0	0	0	0	0	0	0
BWM-DL08	188	0	0	0	0	0	0	0	0	0	0	0	0	0	0	0	0	0	0	0	0	0	0	0	0	0	0	0	0	0	0	0	0	0	0	0	0	0	0	0	0	0	0	0	0	0	0	0	0
BWM-DR01	189	0	0	0	0	0	0	0	0	0	0	0	0	0	0	0	0	0	0	0	0	0	0	0	0	0	0	0	0	0	0	0	0	0	0	0	0	0	0	0	0	0	0	0	0	0	0	0	0
BWM-DR02	190	0	0	0	0	0	0	0	0	0	0	0	0	0	0	0	0	0	0	0	0	0	0	0	0	0.188579	0	0	0	0	0	0	0	0	0	0	0	0	0	0	0	0	0	0	0	0	0	0	0
BWM-DR03	191	0	0	0	0	0	0	0	0	0	0	0	0	0	0	0	0	0	0	0	0	0	0	0	0	0	0	0	0	0	0	0	0	0	0	0	0	0	0	0	0	0	0	0	0	0	0	0	0
BWM-DR04	192	0	0	0	0	0	0	0	0	0	0	0	0	0	0	0	0	0	0	0	0	0	0	0	0	0.112398	0	0	0	0	0	0	0	0	0	0	0	0	0	0	0	0	0	0	0	0	0	0	0
BWM-DR05	193	0	0	0	0	0	0	0	0	0	0	0	0	0	0	0	0	0	0	0	0	0	0	0	0	0	0	0	0	0	0	0	0	0	0	0	0	0	0	0	0	0	0	0	0	0	0	0	0
BWM-DR06	194	0	0	0	0	0	0	0	0	0	0	0	0	0	0	0	0	0	0	0	0	0	0	0	0	0	0	0	0	0	0	0	0	0	0	0	0	0	0	0	0	0	0	0	0	0	0	0	0
BWM-DR07	195	0	0	0	0	0	0	0	0	0	0	0	0	0	0	0	0	0	0	0	0	0	0	0	0	0	0	0	0	0	0	0	0	0	0	0	0	0	0	0	0	0	0	0.0224796	0	0	0	0	0
BWM-DR08	196	0	0	0	0	0	0	0	0	0	0	0	0	0	0	0	0	0	0	0	0	0	0	0	0	0	0	0	0	0	0	0	0	0	0	0	0	0	0	0	0	0	0	0	0	0	0	0	0
BWM-VL01	197	0	0	0	0	0	0	0	0	0	0	0	0	0	0	0	0	0	0	0	0	0	0	0	0	0	0	0	0	0	0	0	0	0	0	0	0	0	0	0	0	0	0	0	0	0	0	0	0
BWM-VL02	198	0	0	0	0	0	0	0	0	0	0	0	0	0	0	0	0	0	0	0	0	0	0	0	0	0	0	0	0	0	0	0	0	0	0	0	0	0	0	0	0	0	0	0	0	0	0	0	0
BWM-VL03	199	0	0	0	0	0	0	0	0	0	0	0	0	0	0	0	0	0	0	0	0	0	0	0	0	0	0	0	0	0	0	0	0	0	0	0	0	0	0	0	0	0	0	0	0	0	0	0	0
BWM-VL04	200	0	0	0	0	0	0	0	0	0	0	0	0	0	0	0	0	0	0	0	0	0	0	0	0	0	0	0	0	0	0	0	0	0	0	0	0	0	0	0	0	0	0	0	0	0	0	0	0
BWM-VL05	201	0	0	0	0	0	0	0	0	0	0	0	0	0	0	0	0	0	0	0	0	0	0	0	0	0	0	0	0	0	0	0	0	0	0	0	0	0	0	0	0	0	0	0	0	0	0	0	0
BWM-VL06	202	0	0	0	0	0	0	0	0	0	0	0	0	0	0	0	0	0	0	0	0	0	0	0	0	0	0	0	0	0	0	0	0	0	0	0	0	0	0	0	0	0	0	0	0	0	0	0	0
BWM-VL07	203	0	0	0	0	0	0	0	0	0	0	0	0	0	0	0	0	0	0	0	0	0	0	0	0	0	0	0	0	0	0	0	0	0	0	0	0	0	0	0	0	0	0	0	0	0	0	0	0
BWM-VL08	204	0	0	0	0	0	0	0	0	0	0	0	0	0	0	0	0	0	0	0	0	0	0	0	0	0	0	0	0	0	0	0	0	0	0	0	0	0	0	0	0	0	0	0	0	0	0	0	0
BWM-VR01	205	0	0	0	0	0	0	0	0	0	0	0	0	0	0	0	0	0	0	0	0	0	0	0	0	0	0	0	0	0	0	0	0	0	0	0	0	0	0	0	0	0	0	0	0	0	0	0	0
BWM-VR02	206	0	0	0	0	0	0	0	0	0	0	0	0	0	0	0	0	0	0	0	0	0	0	0	0	0	0	0	0	0	0	0	0	0	0	0	0	0	0	0	0	0	0	0	0	0	0	0	0
BWM-VR03	207	0	0	0	0	0	0	0	0	0	0	0	0	0	0	0	0	0	0	0	0	0	0	0	0	0	0	0	0	0	0	0	0	0	0	0	0	0	0	0	0	0	0	0	0	0	0	0	0
BWM-VR04	208	0	0	0	0	0	0	0	0	0	0	0	0	0	0	0	0	0	0	0	0	0	0	0	0	0	0	0	0	0	0	0	0	0	0	0	0	0	0	0	0	0	0	0	0	0	0	0	0
BWM-VR05	209	0	0	0	0	0	0	0	0	0	0	0	0	0	0	0	0	0	0	0	0	0	0	0	0	0	0	0	0	0	0	0	0	0	0	0	0	0	0	0	0	0	0	0	0	0	0	0	0
BWM-VR06	210	0	0	0	0	0	0	0	0	0	0	0	0	0	0	0	0	0	0	0	0	0	0	0	0	0	0	0	0	0	0	0	0	0	0	0	0	0	0	0	0	0	0	0	0	0	0	0	0
BWM-VR07	211	0	0	0	0	0	0	0	0	0	0	0	0	0	0	0	0	0	0	0	0	0	0	0	0	0	0	0	0	0	0	0	0	0	0	0	0	0	0	0	0	0	0	0	0	0	0	0	0
BWM-VR08	212	0	0	0	0	0	0	0	0	0	0	0	0	0	0	0	0	0	0	0	0	0	0	0	0	0	0	0	0	0	0	0	0	0	0	0	0	0	0	0	0	0	0	0	0	0	0	0	0
CEPshDL	213	0	0	0	0	0	0	0	0	0	0	0	0	0	0	0	0	0	0	0	0	0	0	0	0	0	0	0	0	0	0	0	0	0	0	0	0	0	0	0	0	0	0	0	0	0	0	0	0
CEPshDR	214	0	0	0	0	0	0	0	0	0	0	0	0	0	0	0	0	0	0	0	0	0	0	0	0	0	0	0	0	0	0	0	0	0	0	0	0	0	0	0	0	0	0	0	0	0	0	0	0
CEPshVL	215	0	0	0	0	0	0	0	0	0	0	0	0	0	0	0	0	0	0	0	0	0	0	0	0	0	0	0	0	0	0	0	0	0	0	0	0	0	0	0	0	0	0	0	0	0	0	0	0
CEPshVR	216	0	0	0	0	0	0	0	0	0	0	0	0	0	0	0	0	0	0	0	0	0	0	0	0	0	0	0	0	0	0	0	0	0	0	0	0	0	0	0	0	0	0	0	0	0	0	0	0
GLRDL	217	0	0	0	0	0	0	0	0	0	0	0	0	0	0	0	0	0	0	0	0	0	0	0	0	0	0	0	0	0	0	0	0	0	0	0	0	0	0	0	0	0	0	0	0	0	0	0	0
GLRDR	218	0	0	0	0	0	0	0	0	0	0	0	0	0	0	0	0	0	0	0	0	0	0	0	0	0	0	0	0	0	0	0	0	0	0	0	0	0	0	0	0	0	0	0	0	0	0	0	0
GLRL	219	0	0	0	0	0	0	0	0	0	0	0	0	0	0	0	0	0	0	0	0	0	0	0	0	0	0	0	0	0	0	0	0	0	0	0	0	0	0	0	0	0	0	0	0	0	0	0	0
GLRR	220	0	0	0	0	0	0	0	0	0	0	0	0	0	0	0	0	0	0	0	0	0	0	0	0	0	0	0	0	0	0	0	0	0	0	0	0	0	0	0	0	0	0	0	0	0	0	0	0
GLRVL	221	0	0	0	0	0	0	0	0	0	0	0	0	0	0	0	0	0	0	0	0	0	0	0	0	0	0	0	0	0	0	0	0	0	0	0	0	0	0	0	0	0	0	0	0	0	0	0	0
GLRVR	222	0	0	0	0	0	0	0	0	0	0	0	0	0	0	0	0	0	0	0	0	0	0	0	0	0	0	0	0	0	0	0	0	0	0	0	0	0	0	0	0	0	0	0	0	0	0	0	0
[truncated: 174 more columns]

## Sheet: L1_4
		ADAL	ADAR	ADEL	ADER	ADFL	ADFR	ADLL	ADLR	AFDL	AFDR	AIAL	AIAR	AIBL	AIBR	AIML	AIMR	AINL	AINR	AIYL	AIYR	AIZL	AIZR	ALA	ALML	ALMR	ALNL	ALNR	AQR	ASEL	ASER	ASGL	ASGR	ASHL	ASHR	ASIL	ASIR	ASJL	ASJR	ASKL	ASKR	AUAL	AUAR	AVAL	AVAR	AVBL	AVBR	AVDL	AVDR
		1	2	3	4	5	6	7	8	9	10	11	12	13	14	15	16	17	18	19	20	21	22	23	24	25	26	27	28	29	30	31	32	33	34	35	36	37	38	39	40	41	42	43	44	45	46	47	48
ADAL	1	0	50280	316920	0	224520	0	205440	0	0	0	31440	0	9000	109200	0	0	0	0	0	0	116760	0	0	433800	0	0	0	0	0	0	0	0	1103880	960	0	0	0	0	118800	0	0	0	240960	808560	385800	453120	84720	372960
ADAR	2	50280	0	0	495600	0	110640	0	309120	0	0	0	14520	120480	1320	0	17280	0	0	0	0	0	0	0	0	592440	0	0	205080	0	0	0	0	0	982080	0	0	0	17400	0	161760	0	0	620880	552360	453120	301560	125280	94800
ADEL	3	316920	0	0	0	0	0	600	0	0	0	0	0	0	144960	0	0	71520	0	0	0	5160	0	26760	86400	0	158760	0	0	0	0	0	0	0	0	1080	0	0	0	0	0	0	0	0	680040	0	0	62400	21720
ADER	4	0	495600	0	0	0	0	0	0	0	0	0	0	0	0	0	0	0	81960	0	0	0	0	0	0	30000	0	195360	332160	0	0	0	0	0	0	0	0	0	0	0	0	0	0	772440	139800	0	0	0	119040
ADFL	5	224520	0	0	0	0	286800	0	0	399480	0	135240	0	125400	15240	25920	0	0	0	575880	0	1928040	111240	0	0	0	0	0	42120	651240	37680	0	0	460080	120	9960	0	0	0	0	0	510000	49320	0	0	42360	0	0	78480
ADFR	6	0	110640	0	0	286800	0	0	0	0	230280	0	162840	59880	255120	0	0	0	0	0	236280	81480	1997040	0	0	0	0	0	34560	0	448320	0	0	0	149400	0	26280	0	0	0	0	87480	1146840	0	0	0	104640	0	0
ADLL	7	205440	0	600	0	0	0	0	84240	0	0	630840	0	301680	0	0	0	48120	0	0	0	0	0	389400	0	0	0	0	0	48120	0	0	0	324120	0	114840	0	89880	23040	1536600	264240	0	0	236280	0	0	0	105960	125160
ADLR	8	0	309120	0	0	0	0	84240	0	0	0	0	637800	0	286680	0	0	0	0	0	5400	0	6360	454920	0	93360	0	840	13440	0	168600	0	0	0	891240	0	318840	0	69720	0	1380480	0	0	0	92280	0	0	0	90120
AFDL	9	0	0	0	0	399480	0	0	0	0	31800	0	0	558120	0	0	0	748560	1469880	2804640	14280	392880	0	0	0	0	0	0	0	197880	719880	0	0	0	0	149520	0	0	0	16440	0	2107560	140280	0	0	0	0	0	0
AFDR	10	0	0	0	0	0	230280	0	0	31800	0	0	1200	0	489480	0	0	1949880	66000	0	2873160	0	400080	0	0	0	0	0	0	541320	925200	0	0	0	0	0	229560	0	0	0	0	0	2025600	0	0	0	0	0	0
AIAL	11	31440	0	0	0	135240	0	630840	0	0	0	0	64560	2328960	9840	901560	16080	87600	39120	45120	0	222240	0	0	0	0	0	0	0	483600	130920	1149720	0	567600	0	412320	0	585600	0	2604960	12000	0	0	0	0	0	0	0	840
AIAR	12	0	14520	0	0	0	162840	0	637800	0	1200	64560	0	14880	2563920	0	495840	3960	89640	0	207600	0	702840	82200	0	0	0	0	0	189960	510360	0	1087800	0	199560	182400	298680	0	354840	0	2101800	0	2520	0	0	0	0	0	0
AIBL	13	9000	120480	0	0	125400	59880	301680	0	558120	0	2328960	14880	0	33480	0	0	273360	327960	513120	0	78240	969840	0	0	0	0	0	335400	2520480	87600	348000	0	215880	44400	381120	0	0	0	209040	0	46920	40800	798960	173400	749520	0	17040	30480
AIBR	14	109200	1320	144960	0	15240	255120	0	286680	0	489480	9840	2563920	33480	0	0	4320	312120	317760	46440	566040	1206240	238320	0	0	0	0	0	0	246000	2212080	0	375720	0	286440	0	161280	0	0	0	489600	49560	3480	48240	922800	0	976440	11400	226800
AIML	15	0	0	0	0	25920	0	0	0	0	0	901560	0	0	0	0	137760	0	0	178440	0	33360	0	6000	295440	0	0	0	0	240	0	1130160	0	292080	0	132600	0	1955280	50400	252480	0	0	0	0	0	0	0	60600	128160
AIMR	16	0	17280	0	0	0	0	0	0	0	0	16080	495840	0	4320	137760	0	0	600	0	148080	0	11400	6360	0	311880	0	0	0	0	0	0	1216560	29160	457560	0	180000	56280	1497120	1440	9960	0	0	0	0	0	20040	0	44520
AINL	17	0	0	71520	0	0	0	48120	0	748560	1949880	87600	3960	273360	312120	0	0	0	1263360	30960	163440	0	0	0	4440	0	0	0	0	975240	389520	53880	0	0	0	134160	18720	5400	0	84120	0	295920	1362360	0	29400	0	0	151920	0
AINR	18	0	0	0	81960	0	0	0	0	1469880	66000	39120	89640	327960	317760	0	600	1263360	0	90720	87960	0	0	0	0	98880	0	0	0	32520	124080	20640	43080	0	0	135240	22680	0	0	0	192720	1831200	427320	0	8040	0	0	0	134520
AIYL	19	0	0	0	0	575880	0	0	0	2804640	0	45120	0	513120	46440	178440	0	30960	90720	0	0	1776000	0	0	0	0	0	0	0	1978800	634440	70680	0	31560	0	71040	0	0	0	0	0	1164840	80040	0	0	24360	83880	0	55560
AIYR	20	0	0	0	0	0	236280	0	5400	14280	2873160	0	207600	0	566040	0	148080	163440	87960	0	0	0	1026960	0	0	0	0	0	0	390360	2189880	0	9000	0	8640	0	67440	0	0	0	39240	0	1854840	0	0	0	0	0	0
AIZL	21	116760	0	5160	0	1928040	81480	0	0	392880	0	222240	0	78240	1206240	33360	0	0	0	1776000	0	0	257880	0	0	0	0	0	1800	454680	127560	40920	0	110400	101160	16440	0	0	0	0	0	437160	0	215880	0	24840	9960	30720	25680
AIZR	22	0	0	0	0	111240	1997040	0	6360	0	400080	0	702840	969840	238320	0	11400	0	0	0	1026960	257880	0	0	0	0	0	0	0	162480	814200	0	12120	31920	391200	0	128880	0	0	0	0	9960	216960	0	0	0	111600	10440	81240
ALA	23	0	0	26760	0	0	0	389400	454920	0	0	0	82200	0	0	6000	6360	0	0	0	0	0	0	0	0	48000	0	2400	0	0	35400	0	0	0	0	0	0	306840	524520	146640	68520	0	0	0	0	0	0	44640	21240
ALML	24	433800	0	86400	0	0	0	0	0	0	0	0	0	0	0	295440	0	4440	0	0	0	0	0	0	0	0	78360	0	0	0	0	0	0	21120	0	0	0	0	0	0	0	0	0	0	0	33120	0	187200	202800
ALMR	25	0	592440	0	30000	0	0	0	93360	0	0	0	0	0	0	0	311880	0	98880	0	0	0	0	48000	0	0	0	1560	38760	0	0	0	0	0	12240	0	0	0	0	0	0	0	0	0	0	720	255120	218640	330720
ALNL	26	0	0	158760	0	0	0	0	0	0	0	0	0	0	0	0	0	0	0	0	0	0	0	0	78360	0	0	0	0	0	0	0	0	0	0	0	0	0	0	0	0	0	0	0	0	0	0	0	0
ALNR	27	0	0	0	195360	0	0	0	840	0	0	0	0	0	0	0	0	0	0	0	0	0	0	2400	0	1560	0	0	0	0	0	0	0	0	0	0	0	0	0	0	0	0	0	0	0	0	0	0	0
AQR	28	0	205080	0	332160	42120	34560	0	13440	0	0	0	0	335400	0	0	0	0	0	0	0	1800	0	0	0	38760	0	0	0	0	0	0	0	0	105120	0	0	0	0	0	0	0	0	805560	449400	1006200	764400	296400	169680
ASEL	29	0	0	0	0	651240	0	48120	0	197880	541320	483600	189960	2520480	246000	240	0	975240	32520	1978800	390360	454680	162480	0	0	0	0	0	0	0	1264680	311760	0	202320	0	351720	117120	203040	0	225960	0	33720	15360	0	13440	0	0	0	0
ASER	30	0	0	0	0	37680	448320	0	168600	719880	925200	130920	510360	87600	2212080	0	0	389520	124080	634440	2189880	127560	814200	35400	0	0	0	0	0	1264680	0	0	411000	0	456120	369840	313440	0	44760	0	391800	0	50760	0	3000	0	6000	0	0
ASGL	31	0	0	0	0	0	0	0	0	0	0	1149720	0	348000	0	1130160	0	53880	20640	70680	0	40920	0	0	0	0	0	0	0	311760	0	0	0	3000	0	787320	0	178560	0	25440	0	0	0	0	0	7920	0	0	0
ASGR	32	0	0	0	0	0	0	0	0	0	0	0	1087800	0	375720	0	1216560	0	43080	0	9000	0	12120	0	0	0	0	0	0	0	411000	0	0	0	0	0	698280	0	150480	0	30600	0	0	0	0	0	3600	0	0
ASHL	33	1103880	0	0	0	460080	0	324120	0	0	0	567600	0	215880	0	292080	29160	0	0	31560	0	110400	31920	0	21120	0	0	0	0	202320	0	3000	0	0	71040	5280	0	4920	0	336480	0	6480	0	267840	13800	1284960	0	33240	372720
ASHR	34	960	982080	0	0	120	149400	0	891240	0	0	0	199560	44400	286440	0	457560	0	0	0	8640	101160	391200	0	0	12240	0	0	105120	0	456120	0	0	71040	0	0	0	0	5520	0	282840	0	0	0	430320	0	1002360	10080	38040
ASIL	35	0	0	1080	0	9960	0	114840	0	149520	0	412320	182400	381120	0	132600	0	134160	135240	71040	0	16440	0	0	0	0	0	0	0	351720	369840	787320	0	5280	0	0	7680	111840	0	118920	21480	6600	0	0	0	0	0	0	0
ASIR	36	0	0	0	0	0	26280	0	318840	0	229560	0	298680	0	161280	0	180000	18720	22680	0	67440	0	128880	0	0	0	0	0	0	117120	313440	0	698280	0	0	7680	0	0	0	0	91080	0	0	0	0	0	0	0	0
ASJL	37	0	0	0	0	0	0	89880	0	0	0	585600	0	0	0	1955280	56280	5400	0	0	0	0	0	306840	0	0	0	0	0	203040	0	178560	0	4920	0	111840	0	0	57840	1159920	0	0	0	0	0	0	0	6840	0
ASJR	38	0	17400	0	0	0	0	23040	69720	0	0	0	354840	0	0	50400	1497120	0	0	0	0	0	0	524520	0	0	0	0	0	0	44760	0	150480	0	5520	0	0	57840	0	97680	666120	0	0	0	0	0	0	0	360
ASKL	39	118800	0	0	0	0	0	1536600	0	16440	0	2604960	0	209040	0	252480	1440	84120	0	0	0	0	0	146640	0	0	0	0	0	225960	0	25440	0	336480	0	118920	0	1159920	97680	0	106080	0	0	0	0	0	0	0	0
ASKR	40	0	161760	0	0	0	0	264240	1380480	0	0	12000	2101800	0	489600	0	9960	0	192720	0	39240	0	0	68520	0	0	0	0	0	0	391800	0	30600	0	282840	21480	91080	0	666120	106080	0	0	0	0	0	0	0	0	0
AUAL	41	0	0	0	0	510000	87480	0	0	2107560	0	0	0	46920	49560	0	0	295920	1831200	1164840	0	437160	9960	0	0	0	0	0	0	33720	0	0	0	6480	0	6600	0	0	0	0	0	0	100560	149040	0	197400	0	13440	51960
AUAR	42	0	0	0	0	49320	1146840	0	0	140280	2025600	0	2520	40800	3480	0	0	1362360	427320	80040	1854840	0	216960	0	0	0	0	0	0	15360	50760	0	0	0	0	0	0	0	0	0	0	100560	0	0	236520	0	114600	75600	0
AVAL	43	240960	620880	0	772440	0	0	236280	0	0	0	0	0	798960	48240	0	0	0	0	0	0	215880	0	0	0	0	0	0	805560	0	0	0	0	267840	0	0	0	0	0	0	0	149040	0	0	244440	106200	275520	37800	133560
AVAR	44	808560	552360	680040	139800	0	0	0	92280	0	0	0	0	173400	922800	0	0	29400	8040	0	0	0	0	0	0	0	0	0	449400	13440	3000	0	0	13800	430320	0	0	0	0	0	0	0	236520	244440	0	421080	134160	54480	418920
AVBL	45	385800	453120	0	0	42360	0	0	0	0	0	0	0	749520	0	0	0	0	0	24360	0	24840	0	0	33120	720	0	0	1006200	0	0	7920	0	1284960	0	0	0	0	0	0	0	197400	0	106200	421080	0	211080	660840	500520
AVBR	46	453120	301560	0	0	0	104640	0	0	0	0	0	0	0	976440	0	20040	0	0	83880	0	9960	111600	0	0	255120	0	0	764400	0	6000	0	3600	0	1002360	0	0	0	0	0	0	0	114600	275520	134160	211080	0	98280	185880
AVDL	47	84720	125280	62400	0	0	0	105960	0	0	0	0	0	17040	11400	60600	0	151920	0	0	0	30720	10440	44640	187200	218640	0	0	296400	0	0	0	0	33240	10080	0	0	6840	0	0	0	13440	75600	37800	54480	660840	98280	0	63000
AVDR	48	372960	94800	21720	119040	78480	0	125160	90120	0	0	840	0	30480	226800	128160	44520	0	134520	55560	0	25680	81240	21240	202800	330720	0	0	169680	0	0	0	0	372720	38040	0	0	0	360	0	0	51960	0	133560	418920	500520	185880	63000	0
AVEL	49	1200	35040	0	0	0	4320	1560	0	0	0	0	0	350160	311400	84360	0	0	0	0	0	1320840	274080	264120	96960	0	0	0	0	0	0	0	0	0	55560	0	0	0	0	0	0	354480	0	33480	0	330600	0	0	174600
AVER	50	5760	11040	241560	0	0	0	0	0	0	0	0	0	264720	387240	0	113400	0	0	0	0	322200	1196280	94080	0	98520	0	0	0	0	0	0	0	0	0	0	0	0	45600	0	0	0	388560	0	195960	0	458520	180960	0
AVFL	51	89160	0	472440	0	0	0	0	0	0	0	0	0	0	0	0	0	0	0	0	0	0	0	0	0	0	0	0	0	26760	0	7080	0	0	0	0	0	7560	0	0	0	0	0	0	0	0	0	0	0
AVFR	52	67200	0	62160	0	0	0	0	0	0	0	111840	0	0	0	39960	0	0	0	0	0	44160	0	0	0	0	0	0	0	0	0	31080	0	83280	0	0	0	0	0	0	0	0	0	0	35280	0	0	0	33600
AVHL	53	0	312120	70440	0	0	473880	0	168960	0	0	0	0	0	1200	52920	0	23520	0	0	0	0	120000	9720	186000	23520	0	0	348360	0	7800	0	0	229320	528000	0	0	6240	0	0	0	0	0	410160	35400	327480	139320	458280	0
AVHR	54	259440	0	0	138360	399480	0	170880	10440	0	0	0	0	7680	0	0	48480	0	133800	34800	0	336000	0	3960	0	199200	0	0	96480	122280	0	0	0	417720	60960	0	0	0	22320	0	0	0	0	271440	523440	514320	410760	0	353520
AVJL	55	0	258120	100680	0	0	0	159120	13320	0	0	0	0	0	0	25560	114600	214200	0	0	153360	0	0	65040	148920	234840	65760	0	61560	0	0	0	0	12960	99360	0	0	12960	0	0	0	0	0	0	82080	292920	537480	494640	27000
AVJR	56	139080	0	0	45840	0	0	360	121200	0	0	0	0	0	0	26400	38640	0	247440	302040	0	0	0	36000	99720	17280	0	0	0	0	0	0	0	71160	23760	0	78600	0	14160	0	0	0	0	69840	244680	1393320	668040	32040	1029240
AVKL	57	0	5160	409440	0	0	0	0	0	0	0	0	0	467040	318000	0	0	0	0	0	0	0	0	0	0	0	0	0	113160	0	0	0	0	0	0	0	0	0	0	0	0	0	0	223440	185040	299160	20520	2400	0
AVKR	58	5280	0	974520	0	0	0	0	0	0	0	0	0	478920	330840	0	23400	0	0	0	63000	0	0	0	0	0	0	0	9360	0	0	0	0	0	0	0	0	0	0	0	0	0	0	28680	388800	13680	51000	0	0
AVL	59	0	0	0	0	0	0	0	0	0	0	0	0	0	244080	0	0	0	0	0	0	0	0	0	0	0	0	0	7440	0	0	0	0	0	0	0	0	0	0	0	0	0	0	96720	0	5880	0	0	0
AVM	60	0	0	0	0	0	60240	0	0	0	236400	0	0	0	29040	0	0	11400	69480	0	0	0	0	0	0	0	0	0	0	0	0	0	0	0	103560	0	0	0	0	0	0	0	76200	0	0	0	64080	0	0
AWAL	61	3840	0	0	0	700920	0	441600	0	26040	0	1318320	4560	242160	0	5880	0	0	0	110760	0	588000	5640	3240	0	0	0	0	0	1749960	0	384600	0	1653960	249960	297120	0	19920	0	268320	5040	0	0	0	0	21600	0	0	0
AWAR	62	0	0	0	0	0	186120	0	958320	0	105360	5880	295560	0	86520	0	72840	0	0	0	430560	0	673200	0	0	0	0	0	0	0	1729320	0	34680	0	1095120	0	24000	0	11640	0	780120	0	1920	0	0	0	66840	0	0
AWBL	63	56280	0	0	0	989880	63240	338880	0	0	0	323880	37560	99720	0	0	0	0	0	412800	0	679560	1080	0	0	0	0	0	0	1015440	24360	20040	0	517680	0	290160	0	29400	0	47160	0	17880	17280	2400	0	0	0	0	0
AWBR	64	0	82080	0	0	146520	1174080	0	324960	0	48960	5400	110280	12480	148320	0	33600	0	0	58680	507240	15960	417960	0	0	0	0	0	2640	36720	685320	0	0	840	505560	0	158520	0	0	0	5760	0	78360	0	0	0	2640	0	0
AWCL	65	0	0	0	0	31560	0	872040	235320	722040	45600	1270680	251040	1742640	270720	0	0	104520	251880	503520	491160	110640	191160	0	0	0	0	0	0	845880	1183200	675960	423960	0	0	2603160	1021200	1680	0	23520	36600	0	0	0	0	11160	0	0	0
AWCR	66	0	0	0	0	0	11280	1200	658080	355920	186600	290040	1169280	609000	581520	0	11400	251400	1027800	470400	163680	174960	98280	0	0	0	0	0	0	356520	1272840	97680	149040	0	1800	1924320	1939800	0	0	0	110520	0	0	0	0	0	0	0	0
BAGL	67	0	0	0	0	0	3600	0	0	0	477120	0	0	304920	7080	0	0	918120	132120	136200	708720	35280	177840	0	0	0	0	0	294240	397320	156120	0	3240	0	0	0	153840	0	0	0	0	98280	61200	104880	377640	252120	0	595320	364560
BAGR	68	0	0	0	0	0	0	0	0	820440	0	34920	0	11640	74160	0	0	0	1236000	651720	142800	548160	0	0	0	0	0	0	79920	29160	0	0	0	0	0	180720	0	0	0	0	0	63360	165360	134640	45720	0	287520	202080	399600
BDUL	69	336360	0	86400	0	0	0	0	0	0	0	0	0	0	0	0	0	0	0	0	0	0	0	0	686400	0	0	0	0	0	0	0	0	0	10080	0	0	0	0	0	0	0	0	0	0	2760	33720	0	190800
BDUR	70	0	0	0	0	0	0	0	0	0	0	0	0	0	0	0	78480	0	0	0	0	0	0	0	0	759240	0	0	10200	0	0	0	0	0	0	0	0	0	0	0	0	0	0	0	0	0	338760	0	12240
CEPDL	71	22800	0	0	0	0	0	0	0	4080	0	0	0	0	0	8040	0	10800	55680	0	0	0	0	0	166920	0	0	0	0	0	0	0	0	0	0	0	0	0	0	0	0	71280	0	0	0	0	0	6600	720
CEPDR	72	0	28200	0	0	0	0	0	0	0	0	0	0	0	0	0	0	480	45720	0	0	0	0	0	0	101880	0	0	0	0	51240	0	0	0	0	0	0	0	19320	0	0	0	28680	0	2040	0	0	0	20280
CEPVL	73	82320	0	0	0	0	0	0	0	0	0	25920	0	120	0	119520	0	0	52920	0	0	0	0	0	357840	0	0	0	0	0	0	156480	0	0	0	65640	0	43200	0	0	0	67920	0	0	0	0	0	0	36240
CEPVR	74	0	3120	0	0	0	21240	0	64800	0	0	0	0	0	0	0	0	1920	0	0	0	0	17520	0	0	434880	0	0	0	0	0	0	0	0	3360	0	0	0	0	0	0	0	146040	0	0	0	34320	33240	0
DVA	75	723240	721200	45000	44160	109080	84360	0	0	0	0	0	0	278160	321840	0	19080	0	0	0	600	703920	733920	0	0	0	0	0	1687320	0	0	0	0	0	40200	0	0	0	0	0	0	128640	117480	479400	284880	599760	871560	732240	474600
DVC	76	0	2760	569400	19920	0	0	0	0	0	0	0	0	735720	514560	0	0	0	0	0	0	111480	93000	0	0	0	0	0	872400	0	0	0	0	0	0	0	0	0	0	0	0	2160	0	501120	137160	0	0	150840	0
FLPL	77	0	38280	0	170640	0	0	0	0	0	0	0	0	0	0	0	0	0	0	0	41400	0	0	0	0	1440	0	0	159960	0	0	0	0	0	0	0	0	0	0	0	0	0	0	3720	0	202800	119160	428400	0
FLPR	78	0	178440	0	495000	0	0	0	0	0	0	0	0	125280	0	0	0	0	52320	0	86640	0	20640	0	0	24120	0	0	82440	0	0	0	0	0	0	0	0	0	0	0	0	0	0	342840	0	267960	0	477840	12720
HSNL	79	0	0	0	0	0	0	0	0	0	0	0	0	0	0	0	0	0	0	0	0	0	0	0	0	0	0	0	0	0	0	0	0	0	0	0	0	0	0	0	0	0	0	0	0	0	0	0	0
HSNR	80	0	0	0	0	0	0	0	0	0	0	0	0	0	0	0	0	0	0	0	0	0	0	0	0	0	0	0	0	0	0	0	0	0	0	0	0	0	0	0	0	0	0	0	0	0	0	0	0
IL1DL	81	0	0	0	0	0	0	32520	0	10920	0	0	0	0	0	15960	0	21240	19080	0	0	0	0	26160	0	0	0	0	0	0	26760	0	0	0	0	17520	0	14640	0	16920	0	107160	0	0	0	0	0	3120	0
IL1DR	82	0	960	0	0	0	0	0	36360	0	6480	0	5160	0	600	0	8640	30480	12120	0	0	0	4200	39840	0	3240	0	0	0	16560	47040	0	0	0	0	0	16800	0	33960	0	15000	0	92520	0	0	0	0	24360	0
IL1L	83	0	0	151080	0	0	0	32760	0	6600	0	0	0	0	0	0	0	0	9240	0	0	0	0	134520	139080	0	0	0	0	0	0	0	0	0	0	49200	0	0	0	0	0	85200	0	45600	0	0	0	0	0
IL1R	84	0	0	0	9240	0	0	0	12840	0	600	0	0	0	0	0	0	13800	0	0	0	0	0	30960	0	34680	0	0	0	68760	0	0	0	0	0	0	7440	0	4440	0	0	0	240	0	480	0	0	0	0
IL1VL	85	0	0	0	0	0	0	0	0	0	0	0	0	0	33480	0	0	0	0	0	0	0	0	0	0	0	0	0	0	0	0	0	0	0	0	0	0	0	0	0	0	0	0	0	0	0	0	0	0
IL1VR	86	0	5160	0	0	0	0	0	0	0	0	0	0	51240	0	0	0	0	0	0	0	0	0	0	0	0	0	0	0	0	0	0	0	0	0	0	0	0	0	0	0	0	0	0	0	0	0	6600	0
IL2DL	87	0	0	0	0	0	0	21840	0	0	0	0	0	0	0	9480	0	10560	23760	0	0	0	0	45840	0	0	0	0	0	0	10080	0	0	1440	0	24480	0	25680	0	0	0	128880	0	0	0	0	0	6360	30360
IL2DR	88	0	0	0	0	0	0	0	18120	0	0	0	6240	0	0	0	6120	9720	33120	0	0	0	1440	0	0	0	0	0	0	0	73080	0	0	0	0	0	36480	0	3720	0	6360	0	92040	0	0	0	31320	19080	6240
IL2L	89	0	0	0	0	0	0	112560	0	67800	0	0	0	0	24480	40560	0	0	26400	0	0	0	0	101040	0	0	0	0	0	0	0	0	0	0	0	18000	0	61920	0	5280	0	63000	0	0	0	0	0	0	0
IL2R	90	0	0	0	4920	0	0	0	42840	0	0	0	3000	0	0	0	46080	26160	0	0	0	0	0	31920	0	0	0	0	0	11280	30720	0	0	0	0	0	29280	0	18360	0	4320	0	0	0	0	0	0	0	0
IL2VL	91	7680	0	0	0	0	0	0	0	0	0	0	0	0	63240	0	0	0	0	0	0	0	0	0	0	0	0	0	0	0	0	0	0	0	0	0	0	0	0	0	0	0	0	0	2880	0	0	0	0
IL2VR	92	0	24120	0	0	0	0	0	0	0	0	0	0	44640	0	0	0	0	0	0	0	0	0	0	0	0	0	0	14760	0	0	0	0	0	0	0	0	0	0	0	0	0	0	0	0	6240	0	3600	0
OLLL	93	0	0	49200	0	0	0	114480	0	0	0	0	0	0	48480	24360	0	480	0	0	0	0	0	26640	0	0	0	0	0	0	0	0	0	0	0	9600	0	24600	0	2040	0	0	0	0	0	0	0	38280	0
OLLR	94	0	0	0	46320	0	0	0	43680	0	0	0	0	3600	0	0	12960	12120	71040	0	0	0	0	19200	0	0	0	0	0	0	6000	0	0	0	0	0	39240	0	10080	0	0	0	0	0	0	0	0	0	68640
OLQDL	95	9960	0	0	0	0	0	32040	0	0	0	7920	0	0	0	42240	0	39360	19320	0	0	0	0	30240	0	0	0	0	0	0	4200	0	0	360	0	35160	0	41400	0	0	0	54720	0	0	0	20160	0	57120	67200
OLQDR	96	0	53280	0	0	0	0	0	15240	0	8520	0	1560	0	5040	0	17280	14400	21120	0	0	0	0	24480	0	0	0	0	0	3840	10320	0	0	0	0	0	12120	0	23760	0	17400	0	11640	0	0	0	12120	23040	33480
OLQVL	97	97920	0	0	0	72600	0	69120	0	0	0	0	0	0	0	0	0	0	12840	0	0	0	0	0	0	0	0	0	0	0	0	0	0	23760	0	0	0	0	0	0	0	81480	0	1320	0	71640	9360	0	78120
OLQVR	98	0	101280	0	0	0	0	0	79320	0	0	0	0	0	0	0	0	0	0	0	0	0	6240	0	0	0	0	0	0	0	0	0	0	0	12720	0	0	0	0	0	0	0	5520	0	0	0	63000	16920	0
PLNL	99	0	0	0	0	0	0	0	0	0	0	0	0	0	0	0	0	0	0	0	0	0	0	0	0	0	0	0	0	0	0	0	0	0	0	0	0	0	0	0	0	0	0	0	0	0	0	0	0
PLNR	100	0	0	0	0	0	0	0	0	0	0	0	0	0	0	0	0	0	0	0	0	0	0	0	0	0	0	0	0	0	0	0	0	0	0	0	0	0	0	0	0	0	0	0	0	0	0	0	0
PVCL	101	0	0	0	0	0	0	0	17280	0	0	0	0	0	0	0	0	0	0	0	0	0	0	0	0	624720	0	0	1093320	0	0	0	0	107640	63960	0	0	0	0	0	0	0	0	0	217920	1098240	992400	281040	47160
PVCR	102	71640	41280	0	0	0	0	58440	132720	0	0	0	0	0	0	0	12600	0	0	0	0	0	4200	0	429600	77280	0	0	882600	0	0	0	0	31320	11160	0	0	0	0	0	0	0	0	425640	226680	802320	1420800	220440	253080
PVNL	103	0	0	0	0	0	0	0	0	0	0	0	0	0	0	0	0	0	0	0	0	0	0	0	0	0	0	0	0	0	0	0	0	0	0	0	0	0	0	0	0	0	0	0	0	0	0	0	0
PVNR	104	0	0	0	0	0	0	0	0	0	0	0	0	0	0	0	0	0	0	0	0	0	0	0	0	0	0	0	0	0	0	0	0	0	0	0	0	0	0	0	0	0	0	0	0	0	0	0	0
PVPL	105	250560	0	8160	0	22800	0	1200	0	0	0	0	0	0	389400	0	0	0	0	0	0	0	0	0	0	0	0	0	1102680	0	0	0	0	158640	66720	0	0	0	0	0	0	0	0	330240	213360	951120	1065120	0	1080
PVPR	106	0	111480	0	0	25800	25440	0	20040	0	0	0	0	146520	0	0	0	0	0	0	0	0	27720	0	0	54600	0	0	2178360	0	0	0	0	0	210240	0	0	0	0	0	0	0	0	57360	4200	550440	535440	54720	1920
PVQL	107	486960	0	101400	0	21600	0	770640	0	0	0	560160	0	15240	0	608880	3480	0	0	73080	0	0	0	434160	0	0	0	0	0	0	0	0	0	852360	0	4200	0	2197920	0	1707360	0	0	0	0	78000	0	0	0	9840
PVQR	108	0	95880	0	0	0	41880	0	677640	0	0	0	424560	0	8880	0	557640	0	0	0	50040	0	78480	525480	0	0	0	0	0	0	172560	0	7800	0	640920	0	0	27840	1845720	110280	1833960	0	0	0	0	0	0	0	0
PVR	109	12000	189240	0	26520	0	0	0	0	0	0	0	0	0	0	0	0	0	0	0	0	0	0	0	450120	445560	0	0	95280	0	0	0	0	0	0	0	0	0	0	0	0	0	0	0	0	425160	237480	164160	34680
PVT	110	0	0	112800	2400	0	0	0	0	0	0	0	0	591960	190800	0	0	0	0	0	0	0	2160	0	0	0	0	0	313800	0	0	0	0	0	0	0	0	0	0	0	0	0	0	166200	0	4200	0	0	0
RIAL	111	76080	0	0	0	550680	0	0	0	0	0	0	0	0	80160	0	0	0	51600	519720	0	1963800	0	0	0	0	0	0	0	0	0	0	0	60960	0	33840	0	0	0	0	0	807240	0	188880	155040	0	0	0	0
RIAR	112	0	124080	0	7080	0	593280	0	0	0	2280	0	0	179400	360	0	0	51240	0	0	657840	0	1266480	0	0	0	0	19080	7440	49560	28680	0	0	0	112800	0	0	0	0	0	0	0	492720	89640	615480	1200	0	0	0
RIBL	113	0	0	0	0	138480	0	0	0	73560	0	0	0	0	807240	0	0	4080	582600	1906080	0	1397640	0	0	0	0	0	0	0	5400	0	3120	0	0	0	41400	0	18960	0	0	0	2195640	0	226440	0	0	158280	0	84360
RIBR	114	0	0	0	0	0	274440	0	0	0	27240	0	0	562800	36600	0	0	301800	284400	0	1265400	105840	841440	0	0	0	0	0	0	0	0	0	0	0	3960	0	161640	0	0	0	0	201000	2361960	0	221400	113760	175920	0	33240
RICL	115	462120	775560	57720	0	11760	0	0	0	0	0	14040	0	0	42120	106680	0	0	0	0	0	81480	0	0	0	27360	0	0	0	0	0	180360	0	255960	0	0	0	0	0	0	0	0	0	222720	162360	101400	17040	5640	80880
RICR	116	379320	670920	0	0	0	0	0	0	0	0	0	0	18360	0	0	217800	0	0	0	0	0	162600	0	0	0	0	0	0	0	13200	0	180480	0	127560	0	0	0	0	0	0	0	0	86040	607440	6240	23880	107280	101160
RID	117	352440	0	10080	0	0	0	0	0	20520	8160	0	0	0	101640	0	0	625920	870240	0	0	49080	480	0	0	0	0	0	192120	0	0	0	0	26760	0	0	0	0	0	0	0	9720	0	70800	208560	320760	371160	147240	878640
RIFL	118	70560	0	5640	0	84720	0	0	0	0	0	250800	0	120240	0	361320	67200	0	0	11520	0	0	0	0	532320	0	0	0	0	76680	0	0	0	1682160	187920	0	0	53400	0	143280	0	0	0	0	134400	374880	61560	0	200880
RIFR	119	0	155400	0	0	0	195720	0	38520	0	0	0	487560	0	343440	0	221640	0	0	0	55320	0	17160	0	0	408600	0	0	0	0	82320	0	0	0	1180200	0	0	0	8400	0	208800	0	0	0	0	0	534240	0	4680
RIGL	120	8160	0	939960	0	25200	0	0	0	14520	0	0	0	0	912720	0	0	0	0	0	0	587040	0	0	0	0	0	0	0	0	0	0	0	0	0	0	0	0	0	0	0	41760	0	0	11280	0	43320	0	338760
RIGR	121	0	0	0	702840	0	94080	0	0	0	0	0	0	870120	0	0	0	0	0	0	0	0	648120	0	0	0	0	0	224280	0	0	0	0	0	0	0	0	0	0	0	0	0	12360	38760	0	127080	0	320400	8640
RIH	122	0	0	0	73680	0	0	0	0	0	0	0	0	0	0	0	0	2040	3960	0	372840	0	440040	0	0	0	0	0	32640	0	0	0	0	0	0	0	0	0	0	0	0	0	0	0	0	0	0	0	0
RIML	123	765720	0	0	0	123720	0	0	0	1920	0	0	0	391800	1561560	0	0	0	0	81120	0	1019400	0	0	0	0	0	0	0	0	0	0	0	439920	0	33840	0	4440	0	0	0	246480	0	619320	1313880	835560	354600	6120	123360
RIMR	124	65880	908040	588600	3000	24840	26280	0	0	0	49440	0	0	1484040	457800	0	0	0	39360	0	37920	0	1084440	0	0	0	0	0	8520	0	0	0	0	0	927000	0	3840	0	0	0	0	23280	475560	732720	673800	466920	503760	205440	127320
RIPL	125	72480	0	0	0	0	0	0	0	0	0	0	0	0	0	0	0	0	0	0	0	0	0	0	33600	0	0	0	0	0	0	0	0	0	0	0	0	0	0	0	0	0	0	0	0	20760	0	0	0
RIPR	126	0	164760	0	0	0	0	0	0	0	0	0	0	0	0	0	0	0	0	0	0	0	0	0	0	7080	0	0	0	0	0	0	0	0	0	0	0	0	0	0	0	0	0	0	0	24240	12120	0	0
RIR	127	0	600	23400	0	1168800	1028760	0	0	0	57240	0	0	17760	148800	0	0	0	0	45120	87000	885720	603480	0	0	0	0	0	1272240	97560	120	0	0	46320	102720	0	0	0	0	0	0	156480	160320	0	5280	0	30600	35280	0
RIS	128	0	0	204960	0	0	0	0	0	0	0	0	64920	81960	72000	0	56760	128040	169320	62760	475440	0	0	0	0	0	0	0	0	0	0	0	0	15960	114840	0	0	0	0	0	0	35880	0	0	0	133560	308040	0	0
RIVL	129	36360	142800	46800	31200	0	0	0	0	0	0	0	0	487560	18720	0	0	0	0	44160	0	0	0	0	61800	0	0	0	15480	0	0	0	0	0	0	12240	0	0	0	0	0	101760	0	386160	61080	5640	103200	101160	0
RIVR	130	76680	99600	390840	194160	0	0	0	0	0	0	0	0	0	502320	0	0	50880	1920	0	6120	0	0	0	0	0	0	352920	0	45480	0	0	0	0	0	0	0	0	0	0	0	0	96360	101160	267480	347880	126240	114120	81480
RMDDL	131	0	0	0	0	0	0	0	0	0	0	0	0	0	13440	0	1800	0	0	0	0	0	0	0	0	0	0	0	0	0	0	0	0	0	0	0	0	0	0	0	0	0	0	2640	0	0	0	0	0
RMDDR	132	6000	0	0	0	0	0	0	0	0	0	0	0	0	0	0	0	0	0	0	0	0	0	0	0	0	0	0	0	0	0	0	0	0	0	0	0	0	0	0	0	0	0	36600	0	0	0	0	0
RMDL	133	0	0	41760	0	0	0	0	0	0	0	0	0	0	0	0	0	0	0	0	0	0	0	0	0	0	0	0	0	0	0	0	0	0	0	0	0	0	0	0	0	0	0	90480	0	0	0	0	0
RMDR	134	0	0	67560	0	0	0	0	0	0	0	0	0	0	0	0	0	0	0	0	0	0	0	0	0	0	0	0	0	0	0	0	0	0	0	0	0	0	0	0	0	0	0	121920	0	0	0	0	0
RMDVL	135	0	0	0	0	0	0	0	0	0	0	0	0	0	6240	0	0	0	0	0	0	0	0	0	0	0	0	0	0	0	0	0	0	0	0	0	0	0	0	0	0	0	0	162600	0	0	0	0	0
RMDVR	136	0	0	0	0	0	0	0	0	0	0	0	0	0	0	0	0	0	0	0	0	0	0	0	0	0	0	0	0	0	0	0	0	0	0	0	0	0	0	0	0	0	0	0	174120	0	0	48240	0
RMED	137	0	0	0	0	0	0	0	0	0	156720	0	0	84480	0	0	0	25200	2280	0	0	0	0	0	0	0	0	0	0	0	80880	0	0	0	0	0	0	0	0	0	0	0	0	0	0	0	0	20160	0
RMEL	138	0	0	0	0	0	0	0	0	0	0	0	0	0	0	0	0	0	0	0	0	0	0	0	0	0	0	0	0	0	0	0	0	0	0	0	0	0	0	0	0	0	0	0	0	0	0	0	0
RMER	139	0	0	0	0	0	0	0	0	0	0	0	0	0	0	0	0	0	0	0	0	0	0	0	0	0	0	0	0	0	0	0	0	0	0	0	0	0	0	0	0	0	0	0	0	0	0	0	0
RMEV	140	0	0	0	0	0	0	0	0	202200	0	0	0	160920	333360	0	0	84600	30120	74160	0	4800	0	0	0	0	0	0	0	0	0	0	0	0	0	12000	0	0	0	6000	0	73560	0	0	0	0	0	0	0
RMFL	141	0	0	0	0	0	0	0	0	0	0	0	0	0	0	0	0	0	0	0	0	0	0	0	0	0	0	0	0	0	0	0	0	0	0	0	0	0	0	0	0	0	0	0	0	0	0	0	0
RMFR	142	0	0	0	0	0	0	0	0	0	0	0	0	0	0	0	0	0	0	0	0	0	0	0	0	0	0	0	0	0	0	0	0	0	0	0	0	0	0	0	0	0	0	0	0	0	0	0	0
RMGL	143	249600	0	27480	0	0	0	15600	0	0	0	121080	0	0	169560	569640	0	0	0	0	0	0	0	0	85920	0	0	0	0	0	0	0	0	205200	0	0	0	148200	0	1320	0	0	0	207360	28440	85800	0	0	113760
RMGR	144	0	272760	0	0	0	0	0	61680	0	0	0	155520	21960	0	0	431400	0	0	0	0	0	0	6120	0	16680	0	0	0	0	0	0	0	0	255960	0	0	0	390600	0	173520	0	0	0	434400	0	7800	19440	0
RMHL	145	126720	0	160680	0	0	0	0	0	0	0	4320	0	30000	389160	14760	0	0	0	0	0	0	0	0	1800	0	0	0	0	0	0	0	0	75720	0	0	0	0	0	0	0	10680	0	713760	561480	34200	16920	0	0
RMHR	146	23160	3960	5640	514920	0	0	0	0	0	0	0	0	407520	67440	0	0	0	720	9600	0	10800	0	0	0	0	0	0	66720	0	0	0	0	0	0	0	0	0	0	0	0	0	0	327480	253920	0	0	40320	9840
SAADL	147	245640	12000	491040	0	0	0	0	0	0	0	0	0	269280	524520	0	0	0	0	0	0	0	0	0	0	97320	0	31560	0	0	0	0	0	0	0	0	0	0	0	0	0	0	0	102720	232560	0	0	22800	0
SAADR	148	2280	123000	54600	125520	0	0	0	0	0	0	0	0	373680	621600	0	0	0	0	0	0	0	0	3960	301800	0	199320	0	0	0	0	0	0	0	0	0	0	0	0	0	0	0	0	282000	163080	20400	0	0	24000
SAAVL	149	50760	197880	106800	456840	0	0	3360	0	0	0	0	0	83400	0	0	0	0	26280	0	0	0	10320	2640	1800	0	89040	0	4440	0	0	0	11040	0	0	3120	0	0	0	0	0	9480	0	1314960	642120	840	31560	28560	0
SAAVR	150	146520	34440	543000	15720	0	0	0	4680	0	0	0	0	15480	146400	0	0	25800	0	0	0	0	0	246600	0	0	0	229560	0	64560	18600	100440	0	0	0	0	0	16800	0	25800	0	0	6840	762120	1816080	87000	0	0	960
SDQL	151	0	0	0	0	0	0	0	0	0	0	0	0	0	0	0	0	0	0	0	0	0	0	0	0	0	0	0	0	0	0	0	0	0	0	0	0	0	0	0	0	0	0	0	0	0	0	0	0
SDQR	152	0	150720	0	179520	0	0	0	0	0	0	0	0	2280	0	0	3960	0	35040	0	0	0	0	0	0	634560	0	0	85680	0	0	0	0	0	0	0	0	0	0	0	0	0	0	32280	0	110280	0	52320	0
SIADL	153	154560	27600	3720	0	0	0	0	2640	0	0	0	0	0	501480	0	99480	0	0	0	0	124920	0	30720	0	276480	0	179520	0	0	0	0	0	0	0	0	0	0	14640	0	0	0	0	5880	324840	0	0	0	0
SIADR	154	50520	0	0	0	0	0	0	0	0	0	0	0	699720	0	66960	0	0	0	0	0	0	159840	32880	239160	0	38160	0	480	0	0	0	0	0	0	0	0	21360	0	0	0	0	0	244440	18360	30720	0	44880	0
SIAVL	155	149160	0	0	0	1560	0	0	0	0	0	0	0	0	17040	0	0	0	0	0	0	0	0	0	0	0	0	0	0	0	0	0	0	0	0	0	0	0	0	0	0	0	0	321720	14880	0	13440	0	11280
SIAVR	156	0	170640	0	0	0	0	0	0	0	0	0	0	36720	0	0	111600	0	0	0	37080	0	240	0	0	8400	0	0	0	0	0	0	0	0	0	0	0	0	0	0	0	0	0	6120	140520	57360	0	10440	0
SIBDL	157	244800	38160	0	184920	0	0	0	36960	34440	0	0	0	0	25440	0	109920	0	37920	91560	0	130800	25680	28200	0	272640	0	131160	71040	0	0	0	0	0	2400	6360	0	0	13680	0	0	151920	0	125160	160080	64320	229920	81840	122400
SIBDR	158	103680	121080	49200	0	0	0	9960	0	0	160200	0	0	4440	0	47520	0	0	17760	0	20520	19680	47400	13440	167520	0	0	0	0	0	0	0	0	0	69600	0	12960	27120	0	0	0	0	55680	840	105840	306120	4080	61680	64680
SIBVL	159	248400	63960	0	0	35760	0	0	0	0	0	0	0	78240	195960	0	110760	0	0	0	0	0	9480	0	0	38640	0	0	156000	0	0	0	0	0	27600	0	0	0	0	0	0	0	0	0	1560	88560	52200	238680	40320
SIBVR	160	69240	176040	0	39120	2040	172320	0	0	0	0	0	0	113640	143040	0	0	0	0	0	0	55320	0	0	40920	0	0	0	47040	0	0	82440	0	13200	0	0	0	0	0	0	0	0	0	106680	249840	136800	2280	30600	421800
SMBDL	161	154440	38640	22560	0	194160	0	0	0	0	0	0	0	0	136440	0	0	0	0	4440	0	830880	0	0	0	319200	0	405240	0	0	0	0	0	0	0	0	0	0	0	0	0	0	0	68160	144360	0	840	0	0
SMBDR	162	123600	77400	40800	60000	0	34560	0	0	0	0	0	0	132360	0	15720	0	0	0	0	0	0	734280	0	196440	0	417240	0	0	0	0	0	0	0	4080	0	0	0	0	0	0	0	0	139200	20040	20280	0	14760	0
SMBVL	163	25920	0	43440	0	726720	0	401040	0	0	0	25320	0	0	0	175200	0	0	0	176040	0	1467240	0	0	0	0	0	0	0	4680	0	254160	0	196320	0	0	0	18120	0	111720	0	0	0	27000	18960	2520	135600	0	43800
SMBVR	164	0	159240	0	48360	0	290160	0	643800	0	0	0	0	0	0	0	94920	0	0	0	43920	0	1723560	23400	0	21600	0	0	0	0	12600	0	87720	0	431280	0	1440	0	121320	0	0	0	0	10920	0	0	91200	0	0
SMDDL	165	65280	26640	102000	139440	0	0	0	0	0	0	0	0	0	1157160	0	11040	0	4320	0	0	0	0	23400	0	65160	0	343200	0	0	0	0	0	0	0	0	0	0	15840	0	0	0	0	126000	835800	0	12840	0	0
SMDDR	166	1080	26640	69720	0	0	0	0	0	0	0	0	0	1165800	0	43200	0	0	0	0	0	0	0	0	6120	0	51120	0	0	0	0	0	0	0	0	0	0	0	0	0	0	0	0	699120	0	15120	0	0	0
SMDVL	167	0	205200	143160	57120	0	0	0	0	0	0	0	0	19320	304560	0	0	0	0	0	0	720	34920	0	8640	0	187320	0	2040	0	0	0	0	0	480	89400	0	0	0	0	0	0	0	660960	122040	0	0	241680	0
SMDVR	168	85680	0	372960	255840	0	0	0	0	0	0	0	0	226200	20040	0	0	0	0	0	0	37680	720	0	0	0	0	138600	0	0	0	4800	0	0	0	0	0	0	0	0	0	0	23520	176400	568920	0	0	0	0
URADL	169	0	0	0	0	0	0	0	0	0	0	0	0	0	0	0	0	0	2400	0	0	0	0	0	0	0	0	0	0	0	0	0	0	0	0	0	0	0	0	0	0	1680	0	0	0	0	0	360	0
URADR	170	0	75000	0	0	0	0	0	0	0	0	0	0	0	0	0	7080	3600	33960	0	0	0	0	1560	0	0	0	0	0	0	20640	0	0	0	0	0	0	0	120	0	840	0	5040	0	0	0	31440	0	12360
URAVL	171	31320	0	0	0	0	0	0	0	0	0	0	0	0	48840	0	0	0	0	0	0	0	0	0	0	0	0	0	0	0	0	0	0	0	0	0	0	0	0	0	0	0	0	0	6240	0	0	0	0
URAVR	172	0	24840	0	0	0	0	0	0	0	0	0	0	25680	0	0	0	0	0	0	0	0	0	0	0	0	0	0	11880	0	0	0	0	0	0	0	0	0	0	0	0	0	0	0	0	39240	0	1680	0
URBL	173	293520	0	201240	0	0	0	600	0	0	0	0	0	0	0	0	0	0	0	0	0	0	0	600	152040	0	0	0	0	0	0	0	0	3840	0	18600	0	0	0	0	0	0	0	45600	0	40920	0	22800	212040
URBR	174	0	404880	0	81480	0	0	0	6960	0	0	0	0	0	0	0	0	0	0	0	0	0	0	6600	0	290280	0	0	0	0	0	0	0	0	15960	0	0	0	0	0	0	0	0	0	0	0	28080	7920	0
URXL	175	436320	0	0	0	923160	0	6840	0	158160	0	96720	0	0	21000	489360	0	0	28920	119040	0	265560	0	25680	232440	0	0	0	0	0	0	0	0	382800	0	0	0	71760	0	36120	0	1260240	0	2040	0	51480	24600	240	1080
URXR	176	0	310320	0	0	0	1107360	0	60840	0	6840	0	30600	8520	0	0	310920	6960	27120	0	198720	0	208680	65280	0	108600	0	0	6480	0	25320	0	0	0	527880	0	8040	0	51360	0	0	0	848520	0	74640	0	43200	0	14760
URYDL	177	61560	0	0	0	0	0	28320	0	3240	0	0	0	0	108120	16800	0	27840	38400	0	0	480	0	21000	0	0	0	0	0	0	13920	0	0	0	0	21000	0	15360	0	0	0	75720	0	62760	2880	26760	11760	44760	73200
URYDR	178	0	50880	0	0	0	0	0	19080	0	0	0	3240	62400	4560	0	12240	0	20040	0	0	0	0	22320	0	5160	0	0	0	0	0	0	0	0	0	0	14160	0	17280	0	18600	0	6480	19320	47280	11400	14040	42240	46320
URYVL	179	93240	0	0	0	47160	0	17760	0	0	0	0	0	0	172440	0	0	0	16080	0	0	0	0	0	14760	0	0	0	0	0	0	0	0	27120	0	0	0	0	0	0	0	64440	0	0	76080	71040	1080	0	62520
URYVR	180	0	98280	0	0	0	5880	0	59400	0	0	0	0	46680	0	0	0	14040	0	0	0	0	17760	0	0	7920	0	0	10320	0	0	0	0	0	9600	0	0	0	0	0	0	0	99360	49440	0	0	37080	54840	0
BWM-DL01	181	0	0	0	0	0	0	0	0	0	0	0	0	0	0	0	0	0	0	0	0	0	0	0	0	0	0	0	0	0	0	0	0	0	0	0	0	0	0	0	0	0	0	0	0	0	0	0	0
BWM-DL02	182	0	0	0	0	0	0	9120	0	0	0	0	0	0	0	0	0	0	0	0	0	0	0	0	0	0	0	0	0	0	0	0	0	0	0	0	0	0	0	0	0	0	0	0	0	0	0	0	0
BWM-DL03	183	0	0	0	0	0	0	0	0	0	0	0	0	0	0	0	0	0	0	0	0	0	0	0	0	0	0	0	0	0	0	0	0	0	0	0	0	0	0	0	0	0	0	0	0	0	0	0	0
BWM-DL04	184	0	0	0	0	0	0	0	0	0	0	0	0	0	0	0	0	0	0	0	0	0	0	0	0	0	0	0	0	0	0	0	0	0	0	0	0	0	0	0	0	0	0	0	0	0	0	0	0
BWM-DL05	185	0	0	0	0	0	0	0	0	0	0	0	0	0	0	0	0	0	0	0	0	0	0	0	0	0	0	0	0	0	0	0	0	0	0	0	0	0	0	0	0	0	0	0	0	0	0	0	0
BWM-DL06	186	0	0	0	0	0	0	0	0	0	0	0	0	0	0	0	0	0	0	0	0	0	0	0	0	0	0	0	0	0	0	0	0	0	0	0	0	0	0	0	0	0	0	0	0	0	0	0	0
BWM-DL07	187	0	0	0	0	0	0	0	0	0	0	0	0	0	0	0	0	0	0	0	0	0	0	0	0	0	0	0	0	0	0	0	0	0	0	0	0	0	0	0	0	0	0	0	0	0	0	0	0
BWM-DL08	188	0	0	0	0	0	0	0	0	0	0	0	0	0	0	0	0	0	0	0	0	0	0	0	0	0	0	0	0	0	0	0	0	0	0	0	0	0	0	0	0	0	0	0	0	0	0	0	0
BWM-DR01	189	0	0	0	0	0	0	0	0	0	0	0	0	0	0	0	0	0	0	0	0	0	0	0	0	0	0	0	0	0	0	0	0	0	0	0	0	0	0	0	0	0	0	0	0	0	0	0	0
BWM-DR02	190	0	0	0	0	0	0	0	0	0	0	0	0	0	0	0	0	0	0	0	0	0	0	0	0	0	0	0	0	0	0	0	0	0	0	0	0	0	0	0	0	0	0	0	0	0	0	0	0
BWM-DR03	191	0	0	0	0	0	0	0	0	0	0	0	0	0	0	0	0	0	0	0	0	0	0	0	0	0	0	0	0	0	0	0	0	0	0	0	0	0	0	0	0	0	0	0	0	0	0	0	0
BWM-DR04	192	0	0	0	0	0	0	0	0	0	0	0	0	0	0	0	0	0	0	0	0	0	0	0	0	29640	0	0	0	0	0	0	0	0	0	0	0	0	0	0	0	0	0	0	0	0	0	0	0
BWM-DR05	193	0	0	0	0	0	0	0	0	0	0	0	0	0	0	0	0	0	0	0	0	0	0	0	0	0	0	0	0	0	0	0	0	0	0	0	0	0	0	0	0	0	0	0	0	0	0	0	0
BWM-DR06	194	0	0	0	0	0	0	0	0	0	0	0	0	0	0	0	0	0	28200	0	0	0	0	0	0	0	0	0	0	0	0	0	0	0	0	0	0	0	0	0	0	0	0	0	0	0	0	0	0
BWM-DR07	195	0	0	0	0	0	0	0	0	0	0	0	0	0	0	0	0	0	0	0	0	0	0	0	0	0	0	0	0	0	0	0	0	0	0	0	0	0	0	0	0	0	0	0	0	0	0	0	0
BWM-DR08	196	0	0	0	0	0	0	0	0	0	0	0	0	0	0	0	0	0	0	0	0	0	0	0	0	0	0	0	0	0	0	0	0	0	0	0	0	0	0	0	0	0	0	0	0	0	0	0	0
BWM-VL01	197	0	0	0	0	0	0	0	0	0	0	0	0	0	0	0	0	0	0	0	0	0	0	0	0	0	0	0	0	0	0	0	0	0	0	0	0	0	0	0	0	0	0	0	0	0	0	0	0
BWM-VL02	198	0	0	0	0	0	0	0	0	0	0	0	0	0	0	0	0	0	0	0	0	0	0	0	0	0	0	0	0	0	0	0	0	0	0	0	0	0	0	0	0	0	0	0	0	0	0	0	0
BWM-VL03	199	0	0	0	0	0	0	0	0	0	0	0	0	0	0	0	0	0	0	0	0	0	0	0	0	0	0	0	0	0	0	0	0	0	0	0	0	0	0	0	0	0	0	0	0	0	0	0	0
BWM-VL04	200	0	0	0	0	0	0	0	0	0	0	0	0	0	0	0	0	0	0	0	0	0	0	0	0	0	0	0	0	0	0	0	0	0	0	0	0	0	0	0	0	0	0	0	0	0	0	0	0
BWM-VL05	201	0	0	0	0	0	0	0	0	0	0	0	0	0	0	0	0	0	0	0	0	0	0	0	0	0	0	0	0	0	0	0	0	0	0	0	0	0	0	0	0	0	0	0	0	0	0	0	0
BWM-VL06	202	0	0	0	0	0	0	0	0	0	0	0	0	0	0	0	0	0	0	0	0	0	0	0	0	0	0	0	0	0	0	0	0	0	0	0	0	0	0	0	0	0	0	0	0	0	0	0	0
BWM-VL07	203	0	0	0	0	0	0	0	0	0	0	0	0	0	0	0	0	0	0	0	0	0	0	0	0	0	0	0	0	0	0	0	0	0	0	0	0	0	0	0	0	0	0	0	0	0	0	0	0
BWM-VL08	204	0	0	0	0	0	0	0	0	0	0	0	0	0	0	0	0	0	0	0	0	0	0	0	0	0	0	0	0	0	0	0	0	0	0	0	0	0	0	0	0	0	0	0	0	0	0	0	0
BWM-VR01	205	0	0	0	0	0	0	0	0	0	0	0	0	0	0	0	0	0	0	0	0	0	0	0	0	0	0	0	0	0	0	0	0	0	0	0	0	0	0	0	0	0	0	0	0	0	0	0	0
BWM-VR02	206	0	0	0	0	0	0	0	0	0	0	0	0	0	0	0	0	0	0	0	0	0	0	0	0	0	0	0	0	0	0	0	0	0	0	0	0	0	0	0	0	0	0	0	0	0	0	0	0
BWM-VR03	207	0	0	0	0	0	0	0	0	0	0	0	0	0	0	0	0	0	0	0	0	0	0	0	0	0	0	0	0	0	0	0	0	0	0	0	0	0	0	0	0	0	0	0	0	0	0	0	0
BWM-VR04	208	0	0	0	0	0	0	0	0	0	0	0	0	0	0	0	0	0	0	0	0	0	0	0	0	0	0	0	0	0	0	0	0	0	0	0	0	0	0	0	0	0	0	0	0	0	0	0	0
BWM-VR05	209	0	0	0	0	0	0	0	0	0	0	0	0	0	0	0	0	0	0	0	0	0	0	0	0	0	0	0	0	0	0	0	0	0	0	0	0	0	0	0	0	0	0	0	0	0	0	0	0
BWM-VR06	210	0	0	0	0	0	0	0	0	0	0	0	0	0	0	0	0	0	0	0	0	0	0	0	0	0	0	0	0	0	0	0	0	0	0	0	0	0	0	0	0	0	0	0	0	0	0	0	0
BWM-VR07	211	0	0	0	0	0	0	0	0	0	0	0	0	0	0	0	0	0	0	0	0	0	0	0	0	0	0	0	0	0	0	0	0	0	0	0	0	0	0	0	0	0	0	0	0	0	0	0	0
BWM-VR08	212	0	0	0	0	0	0	0	0	0	0	0	0	0	0	0	0	0	0	0	0	0	0	0	0	0	0	0	0	0	0	0	0	0	0	0	0	0	0	0	0	0	0	0	0	0	0	0	0
CEPshDL	213	0	0	0	0	0	0	0	0	0	0	0	0	0	0	0	0	0	0	0	0	0	0	0	0	0	0	0	0	0	0	0	0	0	0	0	0	0	0	0	0	0	0	0	0	0	0	0	0
CEPshDR	214	0	0	0	0	0	0	0	0	0	0	0	0	0	0	0	0	0	0	0	0	0	0	0	0	0	0	0	0	0	0	0	0	0	0	0	0	0	0	0	0	0	0	0	0	0	0	0	0
CEPshVL	215	0	0	0	0	0	0	0	0	0	0	0	0	0	0	0	0	0	0	0	0	0	0	0	0	0	0	0	0	0	0	0	0	0	0	0	0	0	0	0	0	0	0	0	0	0	0	0	0
CEPshVR	216	0	0	0	0	0	0	0	0	0	0	0	0	0	0	0	0	0	0	0	0	0	0	0	0	0	0	0	0	0	0	0	0	0	0	0	0	0	0	0	0	0	0	0	0	0	0	0	0
GLRDL	217	0	0	0	0	0	0	0	0	0	0	0	0	0	0	0	0	0	0	0	0	0	0	0	0	0	0	0	0	0	0	0	0	0	0	0	0	0	0	0	0	0	0	0	0	0	0	0	0
GLRDR	218	0	0	0	0	0	0	0	0	0	0	0	0	0	0	0	0	0	0	0	0	0	0	0	0	0	0	0	0	0	0	0	0	0	0	0	0	0	0	0	0	0	0	0	0	0	0	0	0
GLRL	219	0	0	0	0	0	0	0	0	0	0	0	0	0	0	0	0	0	0	0	0	0	0	0	0	0	0	0	0	0	0	0	0	0	0	0	0	0	0	0	0	0	0	0	0	0	0	0	0
GLRR	220	0	0	0	0	0	0	0	0	0	0	0	0	0	0	0	0	0	0	0	0	0	0	0	0	0	0	0	0	0	0	0	0	0	0	0	0	0	0	0	0	0	0	0	0	0	0	0	0
GLRVL	221	0	0	0	0	0	0	0	0	0	0	0	0	0	0	0	0	0	0	0	0	0	0	0	0	0	0	0	0	0	0	0	0	0	0	0	0	0	0	0	0	0	0	0	0	0	0	0	0
GLRVR	222	0	0	0	0	0	0	0	0	0	0	0	0	0	0	0	0	0	0	0	0	0	0	0	0	0	0	0	0	0	0	0	0	0	0	0	0	0	0	0	0	0	0	0	0	0	0	0	0
[truncated: 174 more columns]

## Sheet: L1_4_normalized
		ADAL	ADAR	ADEL	ADER	ADFL	ADFR	ADLL	ADLR	AFDL	AFDR	AIAL	AIAR	AIBL	AIBR	AIML	AIMR	AINL	AINR	AIYL	AIYR	AIZL	AIZR	ALA	ALML	ALMR	ALNL	ALNR	AQR	ASEL	ASER	ASGL	ASGR	ASHL	ASHR	ASIL	ASIR	ASJL	ASJR	ASKL	ASKR	AUAL	AUAR	AVAL	AVAR	AVBL	AVBR	AVDL	AVDR
		1	2	3	4	5	6	7	8	9	10	11	12	13	14	15	16	17	18	19	20	21	22	23	24	25	26	27	28	29	30	31	32	33	34	35	36	37	38	39	40	41	42	43	44	45	46	47	48
ADAL	1	0	0.230017	1.44982	0	1.02712	0	0.939831	0	0	0	0.143829	0	0.0411725	0.49956	0	0	0	0	0	0	0.534145	0	0	1.98451	0	0	0	0	0	0	0	0	5.04994	0.00439173	0	0	0	0	0.543477	0	0	0	1.10233	3.69894	1.76493	2.0729	0.38757	1.70619
ADAR	2	0.230017	0	0	2.26723	0	0.506147	0	1.41414	0	0	0	0.066425	0.551163	0.00603863	0	0.0790512	0	0	0	0	0	0	0	0	2.71025	0	0	0.938184	0	0	0	0	0	4.49274	0	0	0	0.0796002	0	0.740007	0	0	2.84035	2.52689	2.0729	1.37955	0.573121	0.433684
ADEL	3	1.44982	0	0	0	0	0	0.00274483	0	0	0	0	0	0	0.663152	0	0	0.327184	0	0	0	0.0236056	0	0.12242	0.395256	0	0.726283	0	0	0	0	0	0	0	0	0.0049407	0	0	0	0	0	0	0	0	3.11099	0	0	0.285463	0.099363
ADER	4	0	2.26723	0	0	0	0	0	0	0	0	0	0	0	0	0	0	0	0.374944	0	0	0	0	0	0	0.137242	0	0.893718	1.51954	0	0	0	0	0	0	0	0	0	0	0	0	0	0	3.5337	0.639546	0	0	0	0.544575
ADFL	5	1.02712	0	0	0	0	1.31203	0	0	1.82751	0	0.618685	0	0.57367	0.0697188	0.118577	0	0	0	2.63449	0	8.82025	0.508892	0	0	0	0	0	0.192687	2.97924	0.172376	0	0	2.10474	0.000548967	0.0455642	0	0	0	0	0	2.33311	0.225625	0	0	0.193785	0	0	0.359024
ADFR	6	0	0.506147	0	0	1.31203	0	0	0	0	1.05347	0	0.744948	0.273934	1.1671	0	0	0	0	0	1.08092	0.372748	9.1359	0	0	0	0	0	0.158102	0	2.05094	0	0	0	0.683463	0	0.120224	0	0	0	0	0.400197	5.24647	0	0	0	0.478699	0	0
ADLL	7	0.939831	0	0.00274483	0	0	0	0	0.385375	0	0	2.88592	0	1.3801	0	0	0	0.220136	0	0	0	0	0	1.7814	0	0	0	0	0	0.220136	0	0	0	1.48276	0	0.525361	0	0.411176	0.105402	7.02952	1.20882	0	0	1.08092	0	0	0	0.484738	0.572572
ADLR	8	0	1.41414	0	0	0	0	0.385375	0	0	0	0	2.91776	0	1.31148	0	0	0	0	0	0.0247035	0	0.0290952	2.08113	0	0.427096	0	0.00384277	0.0614843	0	0.771298	0	0	0	4.07718	0	1.4586	0	0.31895	0	6.31531	0	0	0	0.422155	0	0	0	0.412274
AFDL	9	0	0	0	0	1.82751	0	0	0	0	0.145476	0	0	2.55324	0	0	0	3.42445	6.72429	12.8304	0.065327	1.79732	0	0	0	0	0	0	0	0.905246	3.29325	0	0	0	0	0.684012	0	0	0	0.0752084	0	9.6415	0.641742	0	0	0	0	0	0
AFDR	10	0	0	0	0	0	1.05347	0	0	0.145476	0	0	0.00548967	0	2.23923	0	0	8.92016	0.301932	0	13.1439	0	1.83025	0	0	0	0	0	0	2.47639	4.23253	0	0	0	0	0	1.05017	0	0	0	0	0	9.26656	0	0	0	0	0	0
AIAL	11	0.143829	0	0	0	0.618685	0	2.88592	0	0	0	0	0.295344	10.6543	0.0450153	4.12439	0.0735615	0.400746	0.178963	0.206411	0	1.01669	0	0	0	0	0	0	0	2.21234	0.598923	5.25965	0	2.59661	0	1.88625	0	2.67896	0	11.917	0.0548967	0	0	0	0	0	0	0	0.00384277
AIAR	12	0	0.066425	0	0	0	0.744948	0	2.91776	0	0.00548967	0.295344	0	0.0680719	11.7292	0	2.26833	0.0181159	0.410078	0	0.949712	0	3.2153	0.376042	0	0	0	0	0	0.869014	2.33476	0	4.97638	0	0.912932	0.834429	1.36638	0	1.62329	0	9.61515	0	0.0115283	0	0	0	0	0	0
AIBL	13	0.0411725	0.551163	0	0	0.57367	0.273934	1.3801	0	2.55324	0	10.6543	0.0680719	0	0.153162	0	0	1.25055	1.50033	2.34738	0	0.357926	4.43675	0	0	0	0	0	1.53436	11.5305	0.400746	1.592	0	0.987591	0.203118	1.74352	0	0	0	0.9563	0	0.214646	0.186649	3.65502	0.793257	3.42885	0	0.0779533	0.139438
AIBR	14	0.49956	0.00603863	0.663152	0	0.0697188	1.1671	0	1.31148	0	2.23923	0.0450153	11.7292	0.153162	0	0	0.0197628	1.42786	1.45366	0.21245	2.58948	5.51821	1.09025	0	0	0	0	0	0	1.12538	10.1197	0	1.71881	0	1.31038	0	0.737811	0	0	0	2.23978	0.226723	0.01592	0.220685	4.22155	0	4.46694	0.0521518	1.03755
AIML	15	0	0	0	0	0.118577	0	0	0	0	0	4.12439	0	0	0	0	0.630214	0	0	0.816313	0	0.152613	0	0.0274483	1.35156	0	0	0	0	0.00109793	0	5.17017	0	1.33618	0	0.606608	0	8.94486	0.230566	1.15503	0	0	0	0	0	0	0	0.277228	0.586296
AIMR	16	0	0.0790512	0	0	0	0	0	0	0	0	0.0735615	2.26833	0	0.0197628	0.630214	0	0	0.00274483	0	0.677425	0	0.0521518	0.0290952	0	1.42676	0	0	0	0	0	0	5.56542	0.133399	2.09321	0	0.82345	0.257465	6.84891	0.0065876	0.0455642	0	0	0	0	0	0.0916774	0	0.203667
AINL	17	0	0	0.327184	0	0	0	0.220136	0	3.42445	8.92016	0.400746	0.0181159	1.25055	1.42786	0	0	0	5.77952	0.141633	0.747693	0	0	0	0.0203118	0	0	0	0	4.46145	1.78195	0.246486	0	0	0	0.613745	0.0856388	0.0247035	0	0.384826	0	1.35375	6.23242	0	0.134497	0	0	0.694992	0
AINR	18	0	0	0	0.374944	0	0	0	0	6.72429	0.301932	0.178963	0.410078	1.50033	1.45366	0	0.00274483	5.77952	0	0.415019	0.402393	0	0	0	0	0.452349	0	0	0	0.14877	0.567632	0.0944223	0.197079	0	0	0.618685	0.103755	0	0	0	0.88164	8.37723	1.95487	0	0.0367808	0	0	0	0.615392
AIYL	19	0	0	0	0	2.63449	0	0	0	12.8304	0	0.206411	0	2.34738	0.21245	0.816313	0	0.141633	0.415019	0	0	8.12471	0	0	0	0	0	0	0	9.05246	2.90239	0.323341	0	0.144378	0	0.324988	0	0	0	0	0	5.32882	0.366161	0	0	0.11144	0.383728	0	0.254172
AIYR	20	0	0	0	0	0	1.08092	0	0.0247035	0.065327	13.1439	0	0.949712	0	2.58948	0	0.677425	0.747693	0.402393	0	0	0	4.69806	0	0	0	0	0	0	1.78579	10.0181	0	0.0411725	0	0.0395256	0	0.308519	0	0	0	0.179512	0	8.48538	0	0	0	0	0	0
AIZL	21	0.534145	0	0.0236056	0	8.82025	0.372748	0	0	1.79732	0	1.01669	0	0.357926	5.51821	0.152613	0	0	0	8.12471	0	0	1.17973	0	0	0	0	0	0.0082345	2.08003	0.583552	0.187198	0	0.505049	0.462779	0.0752084	0	0	0	0	0	1.99989	0	0.987591	0	0.113636	0.0455642	0.140535	0.117479
AIZR	22	0	0	0	0	0.508892	9.1359	0	0.0290952	0	1.83025	0	3.2153	4.43675	1.09025	0	0.0521518	0	0	0	4.69806	1.17973	0	0	0	0	0	0	0	0.743301	3.72474	0	0.0554456	0.146025	1.78963	0	0.58959	0	0	0	0	0.0455642	0.992532	0	0	0	0.510539	0.0477601	0.37165
ALA	23	0	0	0.12242	0	0	0	1.7814	2.08113	0	0	0	0.376042	0	0	0.0274483	0.0290952	0	0	0	0	0	0	0	0	0.219587	0	0.0109793	0	0	0.161945	0	0	0	0	0	0	1.40371	2.39953	0.670837	0.31346	0	0	0	0	0	0	0.204216	0.0971671
ALML	24	1.98451	0	0.395256	0	0	0	0	0	0	0	0	0	0	0	1.35156	0	0.0203118	0	0	0	0	0	0	0	0	0.358475	0	0	0	0	0	0	0.0966181	0	0	0	0	0	0	0	0	0	0	0	0.151515	0	0.856388	0.927754
ALMR	25	0	2.71025	0	0.137242	0	0	0	0.427096	0	0	0	0	0	0	0	1.42676	0	0.452349	0	0	0	0	0.219587	0	0	0	0.00713657	0.177316	0	0	0	0	0	0.0559946	0	0	0	0	0	0	0	0	0	0	0.0032938	1.1671	1.00022	1.51295
ALNL	26	0	0	0.726283	0	0	0	0	0	0	0	0	0	0	0	0	0	0	0	0	0	0	0	0	0.358475	0	0	0	0	0	0	0	0	0	0	0	0	0	0	0	0	0	0	0	0	0	0	0	0
ALNR	27	0	0	0	0.893718	0	0	0	0.00384277	0	0	0	0	0	0	0	0	0	0	0	0	0	0	0.0109793	0	0.00713657	0	0	0	0	0	0	0	0	0	0	0	0	0	0	0	0	0	0	0	0	0	0	0
AQR	28	0	0.938184	0	1.51954	0.192687	0.158102	0	0.0614843	0	0	0	0	1.53436	0	0	0	0	0	0	0	0.0082345	0	0	0	0.177316	0	0	0	0	0	0	0	0	0.480895	0	0	0	0	0	0	0	0	3.68521	2.05588	4.60309	3.49692	1.35595	0.776239
ASEL	29	0	0	0	0	2.97924	0	0.220136	0	0.905246	2.47639	2.21234	0.869014	11.5305	1.12538	0.00109793	0	4.46145	0.14877	9.05246	1.78579	2.08003	0.743301	0	0	0	0	0	0	0	5.78556	1.42622	0	0.925558	0	1.60902	0.535791	0.928852	0	1.0337	0	0.15426	0.0702677	0	0.0614843	0	0	0	0
ASER	30	0	0	0	0	0.172376	2.05094	0	0.771298	3.29325	4.23253	0.598923	2.33476	0.400746	10.1197	0	0	1.78195	0.567632	2.90239	10.0181	0.583552	3.72474	0.161945	0	0	0	0	0	5.78556	0	0	1.88021	0	2.08662	1.69192	1.4339	0	0.204765	0	1.79238	0	0.232213	0	0.0137242	0	0.0274483	0	0
ASGL	31	0	0	0	0	0	0	0	0	0	0	5.25965	0	1.592	0	5.17017	0	0.246486	0.0944223	0.323341	0	0.187198	0	0	0	0	0	0	0	1.42622	0	0	0	0.0137242	0	3.60177	0	0.816862	0	0.116381	0	0	0	0	0	0.0362318	0	0	0
ASGR	32	0	0	0	0	0	0	0	0	0	0	0	4.97638	0	1.71881	0	5.56542	0	0.197079	0	0.0411725	0	0.0554456	0	0	0	0	0	0	0	1.88021	0	0	0	0	0	3.19444	0	0.688404	0	0.139986	0	0	0	0	0	0.016469	0	0
ASHL	33	5.04994	0	0	0	2.10474	0	1.48276	0	0	0	2.59661	0	0.987591	0	1.33618	0.133399	0	0	0.144378	0	0.505049	0.146025	0	0.0966181	0	0	0	0	0.925558	0	0.0137242	0	0	0.324988	0.0241545	0	0.0225076	0	1.5393	0	0.0296442	0	1.22529	0.0631312	5.87833	0	0.152064	1.70509
ASHR	34	0.00439173	4.49274	0	0	0.000548967	0.683463	0	4.07718	0	0	0	0.912932	0.203118	1.31038	0	2.09321	0	0	0	0.0395256	0.462779	1.78963	0	0	0.0559946	0	0	0.480895	0	2.08662	0	0	0.324988	0	0	0	0	0.0252525	0	1.29391	0	0	0	1.96859	0	4.58552	0.0461132	0.174022
ASIL	35	0	0	0.0049407	0	0.0455642	0	0.525361	0	0.684012	0	1.88625	0.834429	1.74352	0	0.606608	0	0.613745	0.618685	0.324988	0	0.0752084	0	0	0	0	0	0	0	1.60902	1.69192	3.60177	0	0.0241545	0	0	0.0351339	0.511637	0	0.544026	0.098265	0.0301932	0	0	0	0	0	0	0
ASIR	36	0	0	0	0	0	0.120224	0	1.4586	0	1.05017	0	1.36638	0	0.737811	0	0.82345	0.0856388	0.103755	0	0.308519	0	0.58959	0	0	0	0	0	0	0.535791	1.4339	0	3.19444	0	0	0.0351339	0	0	0	0	0.416666	0	0	0	0	0	0	0	0
ASJL	37	0	0	0	0	0	0	0.411176	0	0	0	2.67896	0	0	0	8.94486	0.257465	0.0247035	0	0	0	0	0	1.40371	0	0	0	0	0	0.928852	0	0.816862	0	0.0225076	0	0.511637	0	0	0.264602	5.30631	0	0	0	0	0	0	0	0.0312911	0
ASJR	38	0	0.0796002	0	0	0	0	0.105402	0.31895	0	0	0	1.62329	0	0	0.230566	6.84891	0	0	0	0	0	0	2.39953	0	0	0	0	0	0	0.204765	0	0.688404	0	0.0252525	0	0	0.264602	0	0.446859	3.04731	0	0	0	0	0	0	0	0.0016469
ASKL	39	0.543477	0	0	0	0	0	7.02952	0	0.0752084	0	11.917	0	0.9563	0	1.15503	0.0065876	0.384826	0	0	0	0	0	0.670837	0	0	0	0	0	1.0337	0	0.116381	0	1.5393	0	0.544026	0	5.30631	0.446859	0	0.485287	0	0	0	0	0	0	0	0
ASKR	40	0	0.740007	0	0	0	0	1.20882	6.31531	0	0	0.0548967	9.61515	0	2.23978	0	0.0455642	0	0.88164	0	0.179512	0	0	0.31346	0	0	0	0	0	0	1.79238	0	0.139986	0	1.29391	0.098265	0.416666	0	3.04731	0.485287	0	0	0	0	0	0	0	0	0
AUAL	41	0	0	0	0	2.33311	0.400197	0	0	9.6415	0	0	0	0.214646	0.226723	0	0	1.35375	8.37723	5.32882	0	1.99989	0.0455642	0	0	0	0	0	0	0.15426	0	0	0	0.0296442	0	0.0301932	0	0	0	0	0	0	0.460034	0.681817	0	0.90305	0	0.0614843	0.237703
AUAR	42	0	0	0	0	0.225625	5.24647	0	0	0.641742	9.26656	0	0.0115283	0.186649	0.01592	0	0	6.23242	1.95487	0.366161	8.48538	0	0.992532	0	0	0	0	0	0	0.0702677	0.232213	0	0	0	0	0	0	0	0	0	0	0.460034	0	0	1.08201	0	0.524263	0.345849	0
AVAL	43	1.10233	2.84035	0	3.5337	0	0	1.08092	0	0	0	0	0	3.65502	0.220685	0	0	0	0	0	0	0.987591	0	0	0	0	0	0	3.68521	0	0	0	0	1.22529	0	0	0	0	0	0	0	0.681817	0	0	1.11825	0.485835	1.26043	0.172924	0.611
AVAR	44	3.69894	2.52689	3.11099	0.639546	0	0	0	0.422155	0	0	0	0	0.793257	4.22155	0	0	0.134497	0.0367808	0	0	0	0	0	0	0	0	0	2.05588	0.0614843	0.0137242	0	0	0.0631312	1.96859	0	0	0	0	0	0	0	1.08201	1.11825	0	1.92632	0.613745	0.249231	1.91644
AVBL	45	1.76493	2.0729	0	0	0.193785	0	0	0	0	0	0	0	3.42885	0	0	0	0	0	0.11144	0	0.113636	0	0	0.151515	0.0032938	0	0	4.60309	0	0	0.0362318	0	5.87833	0	0	0	0	0	0	0	0.90305	0	0.485835	1.92632	0	0.965632	3.02316	2.28974
AVBR	46	2.0729	1.37955	0	0	0	0.478699	0	0	0	0	0	0	0	4.46694	0	0.0916774	0	0	0.383728	0	0.0455642	0.510539	0	0	1.1671	0	0	3.49692	0	0.0274483	0	0.016469	0	4.58552	0	0	0	0	0	0	0	0.524263	1.26043	0.613745	0.965632	0	0.449604	0.850349
AVDL	47	0.38757	0.573121	0.285463	0	0	0	0.484738	0	0	0	0	0	0.0779533	0.0521518	0.277228	0	0.694992	0	0	0	0.140535	0.0477601	0.204216	0.856388	1.00022	0	0	1.35595	0	0	0	0	0.152064	0.0461132	0	0	0.0312911	0	0	0	0.0614843	0.345849	0.172924	0.249231	3.02316	0.449604	0	0.288207
AVDR	48	1.70619	0.433684	0.099363	0.544575	0.359024	0	0.572572	0.412274	0	0	0.00384277	0	0.139438	1.03755	0.586296	0.203667	0	0.615392	0.254172	0	0.117479	0.37165	0.0971671	0.927754	1.51295	0	0	0.776239	0	0	0	0	1.70509	0.174022	0	0	0	0.0016469	0	0	0.237703	0	0.611	1.91644	2.28974	0.850349	0.288207	0
AVEL	49	0.00548967	0.160298	0	0	0	0.0197628	0.00713657	0	0	0	0	0	1.60188	1.42457	0.385924	0	0	0	0	0	6.04248	1.25384	1.20828	0.443565	0	0	0	0	0	0	0	0	0	0.254172	0	0	0	0	0	0	1.62165	0	0.153162	0	1.5124	0	0	0.798746
AVER	50	0.0263504	0.0505049	1.10507	0	0	0	0	0	0	0	0	0	1.21102	1.77152	0	0.518773	0	0	0	0	1.47398	5.47265	0.43039	0	0.450702	0	0	0	0	0	0	0	0	0	0	0	0	0.208607	0	0	0	1.77755	0	0.896463	0	2.0976	0.827842	0
AVFL	51	0.407882	0	2.16128	0	0	0	0	0	0	0	0	0	0	0	0	0	0	0	0	0	0	0	0	0	0	0	0	0	0.12242	0	0.032389	0	0	0	0	0	0.0345849	0	0	0	0	0	0	0	0	0	0	0
AVFR	52	0.307421	0	0.284365	0	0	0	0	0	0	0	0.511637	0	0	0	0.182806	0	0	0	0	0	0.20202	0	0	0	0	0	0	0	0	0	0.142182	0	0.380983	0	0	0	0	0	0	0	0	0	0	0.161396	0	0	0	0.153711
AVHL	53	0	1.42786	0.322243	0	0	2.16787	0	0.772945	0	0	0	0	0	0.00548967	0.242094	0	0.107597	0	0	0	0	0.548967	0.0444663	0.850898	0.107597	0	0	1.59365	0	0.0356828	0	0	1.04908	2.41545	0	0	0.0285463	0	0	0	0	0	1.87637	0.161945	1.49813	0.63735	2.0965	0
AVHR	54	1.18687	0	0	0.632959	1.82751	0	0.781728	0.0477601	0	0	0	0	0.0351339	0	0	0.221783	0	0.612098	0.1592	0	1.53711	0	0.0181159	0	0.911285	0	0	0.441369	0.559397	0	0	0	1.91095	0.278875	0	0	0	0.102108	0	0	0	0	1.24176	2.39459	2.35287	1.87911	0	1.61726
AVJL	55	0	1.18083	0.460583	0	0	0	0.72793	0.0609353	0	0	0	0	0	0	0.11693	0.524263	0.979905	0	0	0.701579	0	0	0.29754	0.681268	1.07433	0.300834	0	0.28162	0	0	0	0	0.0592884	0.454544	0	0	0.0592884	0	0	0	0	0	0	0.375493	1.34003	2.45882	2.26284	0.123517
AVJR	56	0.636252	0	0	0.209705	0	0	0.0016469	0.554456	0	0	0	0	0	0	0.120773	0.176767	0	1.13197	1.38175	0	0	0	0.16469	0.456191	0.0790512	0	0	0	0	0	0	0	0.325537	0.108695	0	0.359573	0	0.0647781	0	0	0	0	0.319499	1.11934	6.37405	3.0561	0.146574	4.70849
AVKL	57	0	0.0236056	1.87307	0	0	0	0	0	0	0	0	0	2.13658	1.45476	0	0	0	0	0	0	0	0	0	0	0	0	0	0.517676	0	0	0	0	0	0	0	0	0	0	0	0	0	0	1.02218	0.846507	1.36857	0.0938733	0.0109793	0
AVKR	58	0.0241545	0	4.45816	0	0	0	0	0	0	0	0	0	2.19093	1.5135	0	0.107048	0	0	0	0.288207	0	0	0	0	0	0	0	0.0428194	0	0	0	0	0	0	0	0	0	0	0	0	0	0	0.131203	1.77865	0.0625822	0.233311	0	0
AVL	59	0	0	0	0	0	0	0	0	0	0	0	0	0	1.1166	0	0	0	0	0	0	0	0	0	0	0	0	0	0.0340359	0	0	0	0	0	0	0	0	0	0	0	0	0	0	0.442467	0	0.0268994	0	0	0
AVM	60	0	0	0	0	0	0.275581	0	0	0	1.08146	0	0	0	0.13285	0	0	0.0521518	0.317852	0	0	0	0	0	0	0	0	0	0	0	0	0	0	0	0.473758	0	0	0	0	0	0	0	0.348594	0	0	0	0.293148	0	0
AWAL	61	0.0175669	0	0	0	3.20651	0	2.0202	0	0.119126	0	6.03095	0.0208607	1.10781	0	0.0268994	0	0	0	0.506696	0	2.68994	0.0258014	0.0148221	0	0	0	0	0	8.00558	0	1.75944	0	7.56641	1.1435	1.35924	0	0.0911285	0	1.22749	0.0230566	0	0	0	0	0.098814	0	0	0
AWAR	62	0	0	0	0	0	0.851447	0	4.38405	0	0.481993	0.0268994	1.3521	0	0.395805	0	0.333223	0	0	0	1.96969	0	3.0797	0	0	0	0	0	0	0	7.91116	0	0.158651	0	5.00987	0	0.109793	0	0.0532498	0	3.56883	0	0.00878347	0	0	0	0.305774	0	0
AWBL	63	0.257465	0	0	0	4.52843	0.289305	1.55028	0	0	0	1.48166	0.171827	0.456191	0	0	0	0	0	1.88845	0	3.1088	0.0049407	0	0	0	0	0	0	4.64536	0.11144	0.0916774	0	2.36824	0	1.3274	0	0.134497	0	0.215744	0	0.081796	0.0790512	0.0109793	0	0	0	0	0
AWBR	64	0	0.375493	0	0	0.670288	5.37109	0	1.4866	0	0.223978	0.0247035	0.5045	0.0570925	0.678523	0	0.153711	0	0	0.268445	2.32048	0.0730126	1.91205	0	0	0	0	0	0.0120773	0.167984	3.13515	0	0	0.00384277	2.3128	0	0.725185	0	0	0	0.0263504	0	0.358475	0	0	0	0.0120773	0	0
AWCL	65	0	0	0	0	0.144378	0	3.98934	1.07652	3.30313	0.208607	5.81301	1.14844	7.97209	1.23847	0	0	0.47815	1.15228	2.30346	2.24692	0.506147	0.874504	0	0	0	0	0	0	3.86967	5.41281	3.09233	1.9395	0	0	11.9087	4.67171	0.00768553	0	0.107597	0.167435	0	0	0	0	0.0510539	0	0	0
AWCR	66	0	0	0	0	0	0.0516029	0.00548967	3.01053	1.62824	0.853643	1.32685	5.34913	2.78601	2.66029	0	0.0521518	1.15009	4.7019	2.15195	0.74879	0.800393	0.449604	0	0	0	0	0	0	1.63098	5.82289	0.446859	0.681817	0	0.0082345	8.80323	8.87405	0	0	0	0.505598	0	0	0	0	0	0	0	0
BAGL	67	0	0	0	0	0	0.016469	0	0	0	2.18269	0	0	1.39492	0.032389	0	0	4.20014	0.604412	0.623077	3.2422	0.161396	0.813569	0	0	0	0	0	1.34607	1.81763	0.714206	0	0.0148221	0	0	0	0.703775	0	0	0	0	0.449604	0.279973	0.479797	1.7276	1.15338	0	2.72342	1.66776
BAGR	68	0	0	0	0	0	0	0	0	3.75328	0	0.159749	0	0.0532498	0.339261	0	0	0	5.65436	2.98144	0.65327	2.50768	0	0	0	0	0	0	0.365612	0.133399	0	0	0	0	0	0.826744	0	0	0	0	0	0.289854	0.756476	0.615941	0.209156	0	1.31532	0.92446	1.82806
BDUL	69	1.53875	0	0.395256	0	0	0	0	0	0	0	0	0	0	0	0	0	0	0	0	0	0	0	0	3.14009	0	0	0	0	0	0	0	0	0	0.0461132	0	0	0	0	0	0	0	0	0	0	0.0126262	0.15426	0	0.872857
BDUR	70	0	0	0	0	0	0	0	0	0	0	0	0	0	0	0	0.359024	0	0	0	0	0	0	0	0	3.47331	0	0	0.0466622	0	0	0	0	0	0	0	0	0	0	0	0	0	0	0	0	0	1.54973	0	0.0559946
CEPDL	71	0.104304	0	0	0	0	0	0	0	0.0186649	0	0	0	0	0	0.0367808	0	0.049407	0.254721	0	0	0	0	0	0.763613	0	0	0	0	0	0	0	0	0	0	0	0	0	0	0	0	0.326086	0	0	0	0	0	0.0301932	0.0032938
CEPDR	72	0	0.129007	0	0	0	0	0	0	0	0	0	0	0	0	0	0	0.00219587	0.209156	0	0	0	0	0	0	0.466073	0	0	0	0	0.234409	0	0	0	0	0	0	0	0.0883836	0	0	0	0.131203	0	0.00933243	0	0	0	0.0927754
CEPVL	73	0.376591	0	0	0	0	0	0	0	0	0	0.118577	0	0.000548967	0	0.546771	0	0	0.242094	0	0	0	0	0	1.63702	0	0	0	0	0	0	0.715852	0	0	0	0.300285	0	0.197628	0	0	0	0.310715	0	0	0	0	0	0	0.165788
CEPVR	74	0	0.0142731	0	0	0	0.0971671	0	0.296442	0	0	0	0	0	0	0	0	0.00878347	0	0	0	0	0.0801491	0	0	1.98946	0	0	0	0	0	0	0	0	0.0153711	0	0	0	0	0	0	0	0.668092	0	0	0	0.157004	0.152064	0
DVA	75	3.30862	3.29929	0.205862	0.20202	0.499011	0.385924	0	0	0	0	0	0	1.2725	1.47233	0	0.0872857	0	0	0	0.00274483	3.22024	3.35748	0	0	0	0	0	7.71902	0	0	0	0	0	0.183904	0	0	0	0	0	0	0.588492	0.537438	2.19312	1.30325	2.74374	3.98714	3.34979	2.17116
DVC	76	0	0.0126262	2.60485	0.0911285	0	0	0	0	0	0	0	0	3.36571	2.35397	0	0	0	0	0	0	0.50999	0.425449	0	0	0	0	0	3.99099	0	0	0	0	0	0	0	0	0	0	0	0	0.0098814	0	2.29248	0.627469	0	0	0.690051	0
FLPL	77	0	0.17512	0	0.780631	0	0	0	0	0	0	0	0	0	0	0	0	0	0	0	0.189393	0	0	0	0	0.0065876	0	0	0.731773	0	0	0	0	0	0	0	0	0	0	0	0	0	0	0.017018	0	0.927754	0.545124	1.95981	0
FLPR	78	0	0.816313	0	2.26449	0	0	0	0	0	0	0	0	0.573121	0	0	0	0	0.239349	0	0.396354	0	0.0944223	0	0	0.110342	0	0	0.37714	0	0	0	0	0	0	0	0	0	0	0	0	0	0	1.5684	0	1.22584	0	2.18599	0.0581905
HSNL	79	0	0	0	0	0	0	0	0	0	0	0	0	0	0	0	0	0	0	0	0	0	0	0	0	0	0	0	0	0	0	0	0	0	0	0	0	0	0	0	0	0	0	0	0	0	0	0	0
HSNR	80	0	0	0	0	0	0	0	0	0	0	0	0	0	0	0	0	0	0	0	0	0	0	0	0	0	0	0	0	0	0	0	0	0	0	0	0	0	0	0	0	0	0	0	0	0	0	0	0
IL1DL	81	0	0	0	0	0	0	0.14877	0	0.049956	0	0	0	0	0	0.0730126	0	0.0971671	0.0872857	0	0	0	0	0.119675	0	0	0	0	0	0	0.12242	0	0	0	0	0.0801491	0	0.0669739	0	0.0774043	0	0.490227	0	0	0	0	0	0.0142731	0
IL1DR	82	0	0.00439173	0	0	0	0	0	0.166337	0	0.0296442	0	0.0236056	0	0.00274483	0	0.0395256	0.139438	0.0554456	0	0	0	0.0192138	0.182257	0	0.0148221	0	0	0	0.0757574	0.215195	0	0	0	0	0	0.0768553	0	0.155358	0	0.0686208	0	0.423253	0	0	0	0	0.11144	0
IL1L	83	0	0	0.691149	0	0	0	0.149868	0	0.0301932	0	0	0	0	0	0	0	0	0.0422704	0	0	0	0	0.615392	0.636252	0	0	0	0	0	0	0	0	0	0	0.225076	0	0	0	0	0	0.389766	0	0.208607	0	0	0	0	0
IL1R	84	0	0	0	0.0422704	0	0	0	0.0587394	0	0.00274483	0	0	0	0	0	0	0.0631312	0	0	0	0	0	0.141633	0	0.158651	0	0	0	0.314558	0	0	0	0	0	0	0.0340359	0	0.0203118	0	0	0	0.00109793	0	0.00219587	0	0	0	0
IL1VL	85	0	0	0	0	0	0	0	0	0	0	0	0	0	0.153162	0	0	0	0	0	0	0	0	0	0	0	0	0	0	0	0	0	0	0	0	0	0	0	0	0	0	0	0	0	0	0	0	0	0
IL1VR	86	0	0.0236056	0	0	0	0	0	0	0	0	0	0	0.234409	0	0	0	0	0	0	0	0	0	0	0	0	0	0	0	0	0	0	0	0	0	0	0	0	0	0	0	0	0	0	0	0	0	0.0301932	0
IL2DL	87	0	0	0	0	0	0	0.0999119	0	0	0	0	0	0	0	0.0433684	0	0.0483091	0.108695	0	0	0	0	0.209705	0	0	0	0	0	0	0.0461132	0	0	0.0065876	0	0.111989	0	0.117479	0	0	0	0.58959	0	0	0	0	0	0.0290952	0.138889
IL2DR	88	0	0	0	0	0	0	0	0.082894	0	0	0	0.0285463	0	0	0	0.0279973	0.0444663	0.151515	0	0	0	0.0065876	0	0	0	0	0	0	0	0.334321	0	0	0	0	0	0.166886	0	0.017018	0	0.0290952	0	0.421057	0	0	0	0.14328	0.0872857	0.0285463
IL2L	89	0	0	0	0	0	0	0.514931	0	0.310166	0	0	0	0	0.111989	0.185551	0	0	0.120773	0	0	0	0	0.46223	0	0	0	0	0	0	0	0	0	0	0	0.082345	0	0.283267	0	0.0241545	0	0.288207	0	0	0	0	0	0	0
IL2R	90	0	0	0	0.0225076	0	0	0	0.195981	0	0	0	0.0137242	0	0	0	0.210803	0.119675	0	0	0	0	0	0.146025	0	0	0	0	0	0.0516029	0.140535	0	0	0	0	0	0.133948	0	0.0839919	0	0.0197628	0	0	0	0	0	0	0	0
IL2VL	91	0.0351339	0	0	0	0	0	0	0	0	0	0	0	0	0.289305	0	0	0	0	0	0	0	0	0	0	0	0	0	0	0	0	0	0	0	0	0	0	0	0	0	0	0	0	0	0.0131752	0	0	0	0
IL2VR	92	0	0.110342	0	0	0	0	0	0	0	0	0	0	0.204216	0	0	0	0	0	0	0	0	0	0	0	0	0	0	0.0675229	0	0	0	0	0	0	0	0	0	0	0	0	0	0	0	0	0.0285463	0	0.016469	0
OLLL	93	0	0	0.225076	0	0	0	0.523714	0	0	0	0	0	0	0.221783	0.11144	0	0.00219587	0	0	0	0	0	0.121871	0	0	0	0	0	0	0	0	0	0	0	0.0439173	0	0.112538	0	0.00933243	0	0	0	0	0	0	0	0.17512	0
OLLR	94	0	0	0	0.211901	0	0	0	0.199824	0	0	0	0	0.016469	0	0	0.0592884	0.0554456	0.324988	0	0	0	0	0.0878347	0	0	0	0	0	0	0.0274483	0	0	0	0	0	0.179512	0	0.0461132	0	0	0	0	0	0	0	0	0	0.314009
OLQDL	95	0.0455642	0	0	0	0	0	0.146574	0	0	0	0.0362318	0	0	0	0.193236	0	0.180061	0.0883836	0	0	0	0	0.13834	0	0	0	0	0	0	0.0192138	0	0	0.0016469	0	0.160847	0	0.189393	0	0	0	0.250329	0	0	0	0.0922264	0	0.261308	0.307421
OLQDR	96	0	0.243741	0	0	0	0	0	0.0697188	0	0.0389766	0	0.00713657	0	0.0230566	0	0.0790512	0.065876	0.0966181	0	0	0	0	0.111989	0	0	0	0	0	0.0175669	0.0472111	0	0	0	0	0	0.0554456	0	0.108695	0	0.0796002	0	0.0532498	0	0	0	0.0554456	0.105402	0.153162
OLQVL	97	0.447957	0	0	0	0.332125	0	0.316205	0	0	0	0	0	0	0	0	0	0	0.0587394	0	0	0	0	0	0	0	0	0	0	0	0	0	0	0.108695	0	0	0	0	0	0	0	0.372748	0	0.00603863	0	0.327733	0.0428194	0	0.357377
OLQVR	98	0	0.463328	0	0	0	0	0	0.362867	0	0	0	0	0	0	0	0	0	0	0	0	0	0.0285463	0	0	0	0	0	0	0	0	0	0	0	0.0581905	0	0	0	0	0	0	0	0.0252525	0	0	0	0.288207	0.0774043	0
PLNL	99	0	0	0	0	0	0	0	0	0	0	0	0	0	0	0	0	0	0	0	0	0	0	0	0	0	0	0	0	0	0	0	0	0	0	0	0	0	0	0	0	0	0	0	0	0	0	0	0
PLNR	100	0	0	0	0	0	0	0	0	0	0	0	0	0	0	0	0	0	0	0	0	0	0	0	0	0	0	0	0	0	0	0	0	0	0	0	0	0	0	0	0	0	0	0	0	0	0	0	0
PVCL	101	0	0	0	0	0	0	0	0.0790512	0	0	0	0	0	0	0	0	0	0	0	0	0	0	0	0	2.85792	0	0	5.00164	0	0	0	0	0.492423	0.292599	0	0	0	0	0	0	0	0	0	0.996923	5.02414	4.53995	1.28568	0.215744
PVCR	102	0.327733	0.188845	0	0	0	0	0.267347	0.607157	0	0	0	0	0	0	0	0.0576415	0	0	0	0	0	0.0192138	0	1.9653	0.353535	0	0	4.03765	0	0	0	0	0.14328	0.0510539	0	0	0	0	0	0	0	0	1.94718	1.037	3.67039	6.49976	1.00845	1.15777
PVNL	103	0	0	0	0	0	0	0	0	0	0	0	0	0	0	0	0	0	0	0	0	0	0	0	0	0	0	0	0	0	0	0	0	0	0	0	0	0	0	0	0	0	0	0	0	0	0	0	0
PVNR	104	0	0	0	0	0	0	0	0	0	0	0	0	0	0	0	0	0	0	0	0	0	0	0	0	0	0	0	0	0	0	0	0	0	0	0	0	0	0	0	0	0	0	0	0	0	0	0	0
PVPL	105	1.14624	0	0.0373297	0	0.104304	0	0.00548967	0	0	0	0	0	0	1.7814	0	0	0	0	0	0	0	0	0	0	0	0	0	5.04445	0	0	0	0	0.725734	0.305225	0	0	0	0	0	0	0	0	1.51076	0.976063	4.35111	4.87263	0	0.0049407
PVPR	106	0	0.50999	0	0	0.118028	0.116381	0	0.0916774	0	0	0	0	0.670288	0	0	0	0	0	0	0	0	0.126811	0	0	0.24978	0	0	9.96539	0	0	0	0	0	0.96179	0	0	0	0	0	0	0	0	0.262406	0.0192138	2.51811	2.44949	0.250329	0.00878347
PVQL	107	2.22771	0	0.463877	0	0.098814	0	3.52546	0	0	0	2.56258	0	0.0697188	0	2.78546	0.01592	0	0	0.334321	0	0	0	1.98616	0	0	0	0	0	0	0	0	0	3.89931	0	0.0192138	0	10.0549	0	7.8107	0	0	0	0	0.356828	0	0	0	0.0450153
PVQR	108	0	0.438624	0	0	0	0.191589	0	3.10001	0	0	0	1.94224	0	0.0406235	0	2.55105	0	0	0	0.228919	0	0.359024	2.40392	0	0	0	0	0	0	0.789414	0	0.0356828	0	2.93203	0	0	0.12736	8.44366	0.5045	8.38986	0	0	0	0	0	0	0	0
PVR	109	0.0548967	0.86572	0	0.121322	0	0	0	0	0	0	0	0	0	0	0	0	0	0	0	0	0	0	0	2.05917	2.03831	0	0	0.43588	0	0	0	0	0	0	0	0	0	0	0	0	0	0	0	0	1.94499	1.0864	0.750986	0.158651
PVT	110	0	0	0.516029	0.0109793	0	0	0	0	0	0	0	0	2.70805	0.872857	0	0	0	0	0	0	0	0.0098814	0	0	0	0	0	1.43555	0	0	0	0	0	0	0	0	0	0	0	0	0	0	0.760319	0	0.0192138	0	0	0
RIAL	111	0.348045	0	0	0	2.51921	0	0	0	0	0	0	0	0	0.36671	0	0	0	0.236056	2.37757	0	8.98384	0	0	0	0	0	0	0	0	0	0	0	0.278875	0	0.154809	0	0	0	0	0	3.6929	0	0.864073	0.709265	0	0	0	0
RIAR	112	0	0.567632	0	0.032389	0	2.71409	0	0	0	0.0104304	0	0	0.820705	0.0016469	0	0	0.234409	0	0	3.00944	0	5.79379	0	0	0	0	0.0872857	0.0340359	0.226723	0.131203	0	0	0	0.516029	0	0	0	0	0	0	0	2.25406	0.410078	2.81565	0.00548967	0	0	0
RIBL	113	0	0	0	0	0.633508	0	0	0	0.336517	0	0	0	0	3.6929	0	0	0.0186649	2.66523	8.71979	0	6.39381	0	0	0	0	0	0	0	0.0247035	0	0.0142731	0	0	0	0.189393	0	0.0867367	0	0	0	10.0444	0	1.0359	0	0	0.724087	0	0.385924
RIBR	114	0	0	0	0	0	1.25549	0	0	0	0.124615	0	0	2.57465	0.167435	0	0	1.38065	1.30105	0	5.78885	0.484189	3.84935	0	0	0	0	0	0	0	0	0	0	0	0.0181159	0	0.739458	0	0	0	0	0.919519	10.8053	0	1.01284	0.52042	0.804785	0	0.152064
RICL	115	2.11407	3.54797	0.264053	0	0.0537987	0	0	0	0	0	0.0642291	0	0	0.192687	0.488031	0	0	0	0	0	0.372748	0	0	0	0.125164	0	0	0	0	0	0.825097	0	1.17095	0	0	0	0	0	0	0	0	0	1.01888	0.742752	0.463877	0.0779533	0.0258014	0.370004
RICR	116	1.73528	3.06927	0	0	0	0	0	0	0	0	0	0	0.0839919	0	0	0.996374	0	0	0	0	0	0.74385	0	0	0	0	0	0	0	0.0603863	0	0.825646	0	0.583552	0	0	0	0	0	0	0	0	0.393609	2.77887	0.0285463	0.109244	0.490776	0.462779
RID	117	1.61232	0	0.0461132	0	0	0	0	0	0.0938733	0.0373297	0	0	0	0.464975	0	0	2.86341	3.98111	0	0	0.224527	0.00219587	0	0	0	0	0	0.878896	0	0	0	0	0.12242	0	0	0	0	0	0	0	0.0444663	0	0.32389	0.954104	1.46739	1.69795	0.673582	4.01953
RIFL	118	0.322792	0	0.0258014	0	0.38757	0	0	0	0	0	1.14734	0	0.550065	0	1.65294	0.307421	0	0	0.0527008	0	0	0	0	2.43522	0	0	0	0	0.35079	0	0	0	7.69541	0.859682	0	0	0.24429	0	0.655466	0	0	0	0	0.614843	1.71497	0.28162	0	0.91897
RIFR	119	0	0.710912	0	0	0	0.895365	0	0.176218	0	0	0	2.23045	0	1.57114	0	1.01394	0	0	0	0.253074	0	0.0785022	0	0	1.86923	0	0	0	0	0.376591	0	0	0	5.39909	0	0	0	0.0384277	0	0.955202	0	0	0	0	0	2.444	0	0.0214097
RIGL	120	0.0373297	0	4.30006	0	0.115283	0	0	0	0.066425	0	0	0	0	4.17544	0	0	0	0	0	0	2.68554	0	0	0	0	0	0	0	0	0	0	0	0	0	0	0	0	0	0	0	0.19104	0	0	0.0516029	0	0.198177	0	1.54973
RIGR	121	0	0	0	3.2153	0	0.43039	0	0	0	0	0	0	3.98056	0	0	0	0	0	0	0	0	2.96497	0	0	0	0	0	1.02602	0	0	0	0	0	0	0	0	0	0	0	0	0	0.0565436	0.177316	0	0.581356	0	1.46574	0.0395256
RIH	122	0	0	0	0.337066	0	0	0	0	0	0	0	0	0	0	0	0	0.00933243	0.0181159	0	1.70564	0	2.01306	0	0	0	0	0	0.149319	0	0	0	0	0	0	0	0	0	0	0	0	0	0	0	0	0	0	0	0
RIML	123	3.50296	0	0	0	0.565985	0	0	0	0.00878347	0	0	0	1.79238	7.1437	0	0	0	0	0.371101	0	4.66347	0	0	0	0	0	0	0	0	0	0	0	2.01251	0	0.154809	0	0.0203118	0	0	0	1.12758	0	2.83322	6.01064	3.82245	1.6222	0.0279973	0.564338
RIMR	124	0.301383	4.15403	2.69268	0.0137242	0.113636	0.120224	0	0	0	0.226174	0	0	6.78907	2.09431	0	0	0	0.180061	0	0.173473	0	4.96101	0	0	0	0	0	0.0389766	0	0	0	0	0	4.24077	0	0.0175669	0	0	0	0	0.1065	2.17555	3.35199	3.08245	2.13603	2.30456	0.939831	0.582454
RIPL	125	0.331576	0	0	0	0	0	0	0	0	0	0	0	0	0	0	0	0	0	0	0	0	0	0	0.153711	0	0	0	0	0	0	0	0	0	0	0	0	0	0	0	0	0	0	0	0	0.0949712	0	0	0
RIPR	126	0	0.753731	0	0	0	0	0	0	0	0	0	0	0	0	0	0	0	0	0	0	0	0	0	0	0.032389	0	0	0	0	0	0	0	0	0	0	0	0	0	0	0	0	0	0	0	0.110891	0.0554456	0	0
RIR	127	0	0.00274483	0.107048	0	5.34694	4.70629	0	0	0	0.261857	0	0	0.0812471	0.680719	0	0	0	0	0.206411	0.398001	4.05192	2.76075	0	0	0	0	0	5.82014	0.44631	0.000548967	0	0	0.211901	0.469915	0	0	0	0	0	0	0.715852	0.733419	0	0.0241545	0	0.139986	0.161396	0
RIS	128	0	0	0.937635	0	0	0	0	0	0	0	0	0.296991	0.374944	0.32938	0	0.259661	0.585747	0.774592	0.28711	2.17501	0	0	0	0	0	0	0	0	0	0	0	0	0.0730126	0.525361	0	0	0	0	0	0	0.164141	0	0	0	0.611	1.4092	0	0
RIVL	129	0.166337	0.65327	0.214097	0.142731	0	0	0	0	0	0	0	0	2.23045	0.0856388	0	0	0	0	0.20202	0	0	0	0	0.282718	0	0	0	0.0708167	0	0	0	0	0	0	0.0559946	0	0	0	0	0	0.465524	0	1.76657	0.279424	0.0258014	0.472111	0.462779	0
RIVR	130	0.35079	0.455642	1.78798	0.888228	0	0	0	0	0	0	0	0	0	2.29797	0	0	0.232762	0.00878347	0	0.0279973	0	0	0	0	0	0	1.61451	0	0.208058	0	0	0	0	0	0	0	0	0	0	0	0	0.44082	0.462779	1.22365	1.59145	0.577513	0.522067	0.372748
RMDDL	131	0	0	0	0	0	0	0	0	0	0	0	0	0	0.0614843	0	0.0082345	0	0	0	0	0	0	0	0	0	0	0	0	0	0	0	0	0	0	0	0	0	0	0	0	0	0	0.0120773	0	0	0	0	0
RMDDR	132	0.0274483	0	0	0	0	0	0	0	0	0	0	0	0	0	0	0	0	0	0	0	0	0	0	0	0	0	0	0	0	0	0	0	0	0	0	0	0	0	0	0	0	0	0.167435	0	0	0	0	0
RMDL	133	0	0	0.19104	0	0	0	0	0	0	0	0	0	0	0	0	0	0	0	0	0	0	0	0	0	0	0	0	0	0	0	0	0	0	0	0	0	0	0	0	0	0	0	0.413921	0	0	0	0	0
RMDR	134	0	0	0.309068	0	0	0	0	0	0	0	0	0	0	0	0	0	0	0	0	0	0	0	0	0	0	0	0	0	0	0	0	0	0	0	0	0	0	0	0	0	0	0	0.55775	0	0	0	0	0
RMDVL	135	0	0	0	0	0	0	0	0	0	0	0	0	0	0.0285463	0	0	0	0	0	0	0	0	0	0	0	0	0	0	0	0	0	0	0	0	0	0	0	0	0	0	0	0	0.74385	0	0	0	0	0
RMDVR	136	0	0	0	0	0	0	0	0	0	0	0	0	0	0	0	0	0	0	0	0	0	0	0	0	0	0	0	0	0	0	0	0	0	0	0	0	0	0	0	0	0	0	0	0.796551	0	0	0.220685	0
RMED	137	0	0	0	0	0	0	0	0	0	0.71695	0	0	0.386473	0	0	0	0.115283	0.0104304	0	0	0	0	0	0	0	0	0	0	0	0.370004	0	0	0	0	0	0	0	0	0	0	0	0	0	0	0	0	0.0922264	0
RMEL	138	0	0	0	0	0	0	0	0	0	0	0	0	0	0	0	0	0	0	0	0	0	0	0	0	0	0	0	0	0	0	0	0	0	0	0	0	0	0	0	0	0	0	0	0	0	0	0	0
RMER	139	0	0	0	0	0	0	0	0	0	0	0	0	0	0	0	0	0	0	0	0	0	0	0	0	0	0	0	0	0	0	0	0	0	0	0	0	0	0	0	0	0	0	0	0	0	0	0	0
RMEV	140	0	0	0	0	0	0	0	0	0.925009	0	0	0	0.736164	1.52503	0	0	0.387021	0.137791	0.339261	0	0.0219587	0	0	0	0	0	0	0	0	0	0	0	0	0	0.0548967	0	0	0	0.0274483	0	0.336517	0	0	0	0	0	0	0
RMFL	141	0	0	0	0	0	0	0	0	0	0	0	0	0	0	0	0	0	0	0	0	0	0	0	0	0	0	0	0	0	0	0	0	0	0	0	0	0	0	0	0	0	0	0	0	0	0	0	0
RMFR	142	0	0	0	0	0	0	0	0	0	0	0	0	0	0	0	0	0	0	0	0	0	0	0	0	0	0	0	0	0	0	0	0	0	0	0	0	0	0	0	0	0	0	0	0	0	0	0	0
RMGL	143	1.14185	0	0.125713	0	0	0	0.0713657	0	0	0	0.553907	0	0	0.77569	2.60594	0	0	0	0	0	0	0	0	0.39306	0	0	0	0	0	0	0	0	0.938733	0	0	0	0.677974	0	0.00603863	0	0	0	0.948614	0.130105	0.392511	0	0	0.52042
RMGR	144	0	1.2478	0	0	0	0	0	0.282169	0	0	0	0.711461	0.100461	0	0	1.97354	0	0	0	0	0	0	0.0279973	0	0.0763064	0	0	0	0	0	0	0	0	1.17095	0	0	0	1.78689	0	0.793806	0	0	0	1.98726	0	0.0356828	0.0889326	0
RMHL	145	0.579709	0	0.735066	0	0	0	0	0	0	0	0.0197628	0	0.137242	1.7803	0.0675229	0	0	0	0	0	0	0	0	0.0082345	0	0	0	0	0	0	0	0	0.346398	0	0	0	0	0	0	0	0.048858	0	3.26525	2.56861	0.156455	0.0774043	0	0
RMHR	146	0.105951	0.0181159	0.0258014	2.35562	0	0	0	0	0	0	0	0	1.86429	0.308519	0	0	0	0.0032938	0.0439173	0	0.049407	0	0	0	0	0	0	0.305225	0	0	0	0	0	0	0	0	0	0	0	0	0	0	1.49813	1.16161	0	0	0.184453	0.0450153
SAADL	147	1.12373	0.0548967	2.24637	0	0	0	0	0	0	0	0	0	1.23188	2.39953	0	0	0	0	0	0	0	0	0	0	0.445212	0	0.144378	0	0	0	0	0	0	0	0	0	0	0	0	0	0	0	0.469915	1.0639	0	0	0.104304	0
SAADR	148	0.0104304	0.562691	0.24978	0.574219	0	0	0	0	0	0	0	0	1.70948	2.84365	0	0	0	0	0	0	0	0	0.0181159	1.38065	0	0.911834	0	0	0	0	0	0	0	0	0	0	0	0	0	0	0	0	1.29007	0.746046	0.0933243	0	0	0.109793
SAAVL	149	0.232213	0.905246	0.48858	2.08992	0	0	0.0153711	0	0	0	0	0	0.381532	0	0	0	0	0.120224	0	0	0	0.0472111	0.0120773	0.0082345	0	0.407333	0	0.0203118	0	0	0	0.0505049	0	0	0.0142731	0	0	0	0	0	0.0433684	0	6.01558	2.93752	0.00384277	0.144378	0.130654	0
SAAVR	150	0.670288	0.157553	2.48407	0.0719146	0	0	0	0.0214097	0	0	0	0	0.0708167	0.669739	0	0	0.118028	0	0	0	0	0	1.12813	0	0	0	1.05017	0	0.295344	0.0850898	0.459485	0	0	0	0	0	0.0768553	0	0.118028	0	0	0.0312911	3.48649	8.30806	0.398001	0	0	0.00439173
SDQL	151	0	0	0	0	0	0	0	0	0	0	0	0	0	0	0	0	0	0	0	0	0	0	0	0	0	0	0	0	0	0	0	0	0	0	0	0	0	0	0	0	0	0	0	0	0	0	0	0
SDQR	152	0	0.689502	0	0.821254	0	0	0	0	0	0	0	0	0.0104304	0	0	0.0181159	0	0.160298	0	0	0	0	0	0	2.90294	0	0	0.391962	0	0	0	0	0	0	0	0	0	0	0	0	0	0	0.147672	0	0.5045	0	0.239349	0
SIADL	153	0.707069	0.126262	0.017018	0	0	0	0	0.0120773	0	0	0	0	0	2.29413	0	0.455093	0	0	0	0	0.571474	0	0.140535	0	1.26482	0	0.821254	0	0	0	0	0	0	0	0	0	0	0.0669739	0	0	0	0	0.0268994	1.48605	0	0	0	0
SIADR	154	0.231115	0	0	0	0	0	0	0	0	0	0	0	3.20102	0	0.306323	0	0	0	0	0	0	0.731224	0.150417	1.09409	0	0.174571	0	0.00219587	0	0	0	0	0	0	0	0	0.0977161	0	0	0	0	0	1.11825	0.0839919	0.140535	0	0.205314	0
SIAVL	155	0.682366	0	0	0	0.00713657	0	0	0	0	0	0	0	0	0.0779533	0	0	0	0	0	0	0	0	0	0	0	0	0	0	0	0	0	0	0	0	0	0	0	0	0	0	0	0	1.47178	0.0680719	0	0.0614843	0	0.0516029
SIAVR	156	0	0.780631	0	0	0	0	0	0	0	0	0	0	0.167984	0	0	0.510539	0	0	0	0.169631	0	0.00109793	0	0	0.0384277	0	0	0	0	0	0	0	0	0	0	0	0	0	0	0	0	0	0.0279973	0.64284	0.262406	0	0.0477601	0
SIBDL	157	1.11989	0.174571	0	0.845958	0	0	0	0.169082	0.157553	0	0	0	0	0.116381	0	0.502853	0	0.173473	0.418862	0	0.598374	0.117479	0.129007	0	1.24725	0	0.600021	0.324988	0	0	0	0	0	0.0109793	0.0290952	0	0	0.0625822	0	0	0.694992	0	0.572572	0.732321	0.294246	1.05182	0.374395	0.559946
SIBDR	158	0.474307	0.553907	0.225076	0	0	0	0.0455642	0	0	0.73287	0	0	0.0203118	0	0.217391	0	0	0.0812471	0	0.0938733	0.0900305	0.216842	0.0614843	0.766357	0	0	0	0	0	0	0	0	0	0.318401	0	0.0592884	0.124066	0	0	0	0	0.254721	0.00384277	0.484189	1.40041	0.0186649	0.282169	0.295893
SIBVL	159	1.13636	0.292599	0	0	0.163592	0	0	0	0	0	0	0	0.357926	0.896463	0	0.506696	0	0	0	0	0	0.0433684	0	0	0.176767	0	0	0.713657	0	0	0	0	0	0.126262	0	0	0	0	0	0	0	0	0	0.00713657	0.405137	0.2388	1.09189	0.184453
SIBVR	160	0.316754	0.805334	0	0.178963	0.00933243	0.788316	0	0	0	0	0	0	0.519871	0.654368	0	0	0	0	0	0	0.253074	0	0	0.187198	0	0	0	0.215195	0	0	0.37714	0	0.0603863	0	0	0	0	0	0	0	0	0	0.488031	1.14295	0.625822	0.0104304	0.139986	1.92962
SMBDL	161	0.70652	0.176767	0.103206	0	0.888228	0	0	0	0	0	0	0	0	0.624175	0	0	0	0	0.0203118	0	3.80105	0	0	0	1.46025	0	1.85386	0	0	0	0	0	0	0	0	0	0	0	0	0	0	0	0.311813	0.660407	0	0.00384277	0	0
SMBDR	162	0.565436	0.354083	0.186649	0.274483	0	0.158102	0	0	0	0	0	0	0.60551	0	0.0719146	0	0	0	0	0	0	3.35913	0	0.898658	0	1.90876	0	0	0	0	0	0	0	0.0186649	0	0	0	0	0	0	0	0	0.636801	0.0916774	0.0927754	0	0.0675229	0
SMBVL	163	0.118577	0	0.198726	0	3.32454	0	1.83465	0	0	0	0.115832	0	0	0	0.801491	0	0	0	0.805334	0	6.71222	0	0	0	0	0	0	0	0.0214097	0	1.16271	0	0.898109	0	0	0	0.082894	0	0.511088	0	0	0	0.123517	0.0867367	0.0115283	0.620332	0	0.200373
SMBVR	164	0	0.728479	0	0.221234	0	1.3274	0	2.94521	0	0	0	0	0	0	0	0.434233	0	0	0	0.200922	0	7.88481	0.107048	0	0.098814	0	0	0	0	0.0576415	0	0.401295	0	1.97299	0	0.0065876	0	0.555005	0	0	0	0	0.049956	0	0	0.417215	0	0
SMDDL	165	0.298638	0.121871	0.466622	0.637899	0	0	0	0	0	0	0	0	0	5.29369	0	0.0505049	0	0.0197628	0	0	0	0	0.107048	0	0.298089	0	1.57004	0	0	0	0	0	0	0	0	0	0	0.0724636	0	0	0	0	0.576415	3.82355	0	0.0587394	0	0
SMDDR	166	0.0049407	0.121871	0.31895	0	0	0	0	0	0	0	0	0	5.33321	0	0.197628	0	0	0	0	0	0	0	0	0.0279973	0	0.23386	0	0	0	0	0	0	0	0	0	0	0	0	0	0	0	0	3.19828	0	0.0691698	0	0	0
SMDVL	167	0	0.938733	0.654917	0.261308	0	0	0	0	0	0	0	0	0.0883836	1.39328	0	0	0	0	0	0	0.0032938	0.159749	0	0.0395256	0	0.856937	0	0.00933243	0	0	0	0	0	0.00219587	0.40898	0	0	0	0	0	0	0	3.02371	0.558299	0	0	1.10562	0
SMDVR	168	0.391962	0	1.70619	1.1704	0	0	0	0	0	0	0	0	1.0348	0.0916774	0	0	0	0	0	0	0.172376	0.0032938	0	0	0	0	0.634056	0	0	0	0.0219587	0	0	0	0	0	0	0	0	0	0	0.107597	0.806981	2.60265	0	0	0	0
URADL	169	0	0	0	0	0	0	0	0	0	0	0	0	0	0	0	0	0	0.0109793	0	0	0	0	0	0	0	0	0	0	0	0	0	0	0	0	0	0	0	0	0	0	0.00768553	0	0	0	0	0	0.0016469	0
URADR	170	0	0.343104	0	0	0	0	0	0	0	0	0	0	0	0	0	0.032389	0.016469	0.155358	0	0	0	0	0.00713657	0	0	0	0	0	0	0.0944223	0	0	0	0	0	0	0	0.000548967	0	0.00384277	0	0.0230566	0	0	0	0.143829	0	0.0565436
URAVL	171	0.14328	0	0	0	0	0	0	0	0	0	0	0	0	0.223429	0	0	0	0	0	0	0	0	0	0	0	0	0	0	0	0	0	0	0	0	0	0	0	0	0	0	0	0	0	0.0285463	0	0	0	0
URAVR	172	0	0.113636	0	0	0	0	0	0	0	0	0	0	0.117479	0	0	0	0	0	0	0	0	0	0	0	0	0	0	0.0543477	0	0	0	0	0	0	0	0	0	0	0	0	0	0	0	0	0.179512	0	0.00768553	0
URBL	173	1.34277	0	0.920617	0	0	0	0.00274483	0	0	0	0	0	0	0	0	0	0	0	0	0	0	0	0.00274483	0.695541	0	0	0	0	0	0	0	0	0.0175669	0	0.0850898	0	0	0	0	0	0	0	0.208607	0	0.187198	0	0.104304	0.970024
URBR	174	0	1.85221	0	0.372748	0	0	0	0.0318401	0	0	0	0	0	0	0	0	0	0	0	0	0	0	0.0301932	0	1.32795	0	0	0	0	0	0	0	0	0.0730126	0	0	0	0	0	0	0	0	0	0	0	0.128458	0.0362318	0
URXL	175	1.99604	0	0	0	4.2232	0	0.0312911	0	0.723538	0	0.442467	0	0	0.0960692	2.23869	0	0	0.132301	0.544575	0	1.21486	0	0.117479	1.06335	0	0	0	0	0	0	0	0	1.7512	0	0	0	0.328282	0	0.165239	0	5.76525	0	0.00933243	0	0.235507	0.112538	0.00109793	0.0049407
URXR	176	0	1.41963	0	0	0	5.06586	0	0.278326	0	0.0312911	0	0.139986	0.0389766	0	0	1.42237	0.0318401	0.124066	0	0.909089	0	0.954653	0.298638	0	0.496815	0	0	0.0296442	0	0.115832	0	0	0	2.4149	0	0.0367808	0	0.234958	0	0	0	3.88174	0	0.341457	0	0.197628	0	0.0675229
URYDL	177	0.28162	0	0	0	0	0	0.129556	0	0.0148221	0	0	0	0	0.494619	0.0768553	0	0.12736	0.175669	0	0	0.00219587	0	0.0960692	0	0	0	0	0	0	0.0636801	0	0	0	0	0.0960692	0	0.0702677	0	0	0	0.346398	0	0.28711	0.0131752	0.12242	0.0537987	0.204765	0.33487
URYDR	178	0	0.232762	0	0	0	0	0	0.0872857	0	0	0	0.0148221	0.285463	0.0208607	0	0.0559946	0	0.0916774	0	0	0	0	0.102108	0	0.0236056	0	0	0	0	0	0	0	0	0	0	0.0647781	0	0.0790512	0	0.0850898	0	0.0296442	0.0883836	0.216293	0.0521518	0.0642291	0.193236	0.211901
URYVL	179	0.426547	0	0	0	0.215744	0	0.0812471	0	0	0	0	0	0	0.788865	0	0	0	0.0735615	0	0	0	0	0	0.0675229	0	0	0	0	0	0	0	0	0.124066	0	0	0	0	0	0	0	0.294795	0	0	0.348045	0.324988	0.0049407	0	0.286012
URYVR	180	0	0.449604	0	0	0	0.0268994	0	0.271738	0	0	0	0	0.213548	0	0	0	0.0642291	0	0	0	0	0.0812471	0	0	0.0362318	0	0	0.0472111	0	0	0	0	0	0.0439173	0	0	0	0	0	0	0	0.454544	0.226174	0	0	0.169631	0.250878	0
BWM-DL01	181	0	0	0	0	0	0	0	0	0	0	0	0	0	0	0	0	0	0	0	0	0	0	0	0	0	0	0	0	0	0	0	0	0	0	0	0	0	0	0	0	0	0	0	0	0	0	0	0
BWM-DL02	182	0	0	0	0	0	0	0.0417215	0	0	0	0	0	0	0	0	0	0	0	0	0	0	0	0	0	0	0	0	0	0	0	0	0	0	0	0	0	0	0	0	0	0	0	0	0	0	0	0	0
BWM-DL03	183	0	0	0	0	0	0	0	0	0	0	0	0	0	0	0	0	0	0	0	0	0	0	0	0	0	0	0	0	0	0	0	0	0	0	0	0	0	0	0	0	0	0	0	0	0	0	0	0
BWM-DL04	184	0	0	0	0	0	0	0	0	0	0	0	0	0	0	0	0	0	0	0	0	0	0	0	0	0	0	0	0	0	0	0	0	0	0	0	0	0	0	0	0	0	0	0	0	0	0	0	0
BWM-DL05	185	0	0	0	0	0	0	0	0	0	0	0	0	0	0	0	0	0	0	0	0	0	0	0	0	0	0	0	0	0	0	0	0	0	0	0	0	0	0	0	0	0	0	0	0	0	0	0	0
BWM-DL06	186	0	0	0	0	0	0	0	0	0	0	0	0	0	0	0	0	0	0	0	0	0	0	0	0	0	0	0	0	0	0	0	0	0	0	0	0	0	0	0	0	0	0	0	0	0	0	0	0
BWM-DL07	187	0	0	0	0	0	0	0	0	0	0	0	0	0	0	0	0	0	0	0	0	0	0	0	0	0	0	0	0	0	0	0	0	0	0	0	0	0	0	0	0	0	0	0	0	0	0	0	0
BWM-DL08	188	0	0	0	0	0	0	0	0	0	0	0	0	0	0	0	0	0	0	0	0	0	0	0	0	0	0	0	0	0	0	0	0	0	0	0	0	0	0	0	0	0	0	0	0	0	0	0	0
BWM-DR01	189	0	0	0	0	0	0	0	0	0	0	0	0	0	0	0	0	0	0	0	0	0	0	0	0	0	0	0	0	0	0	0	0	0	0	0	0	0	0	0	0	0	0	0	0	0	0	0	0
BWM-DR02	190	0	0	0	0	0	0	0	0	0	0	0	0	0	0	0	0	0	0	0	0	0	0	0	0	0	0	0	0	0	0	0	0	0	0	0	0	0	0	0	0	0	0	0	0	0	0	0	0
BWM-DR03	191	0	0	0	0	0	0	0	0	0	0	0	0	0	0	0	0	0	0	0	0	0	0	0	0	0	0	0	0	0	0	0	0	0	0	0	0	0	0	0	0	0	0	0	0	0	0	0	0
BWM-DR04	192	0	0	0	0	0	0	0	0	0	0	0	0	0	0	0	0	0	0	0	0	0	0	0	0	0.135595	0	0	0	0	0	0	0	0	0	0	0	0	0	0	0	0	0	0	0	0	0	0	0
BWM-DR05	193	0	0	0	0	0	0	0	0	0	0	0	0	0	0	0	0	0	0	0	0	0	0	0	0	0	0	0	0	0	0	0	0	0	0	0	0	0	0	0	0	0	0	0	0	0	0	0	0
BWM-DR06	194	0	0	0	0	0	0	0	0	0	0	0	0	0	0	0	0	0	0.129007	0	0	0	0	0	0	0	0	0	0	0	0	0	0	0	0	0	0	0	0	0	0	0	0	0	0	0	0	0	0
BWM-DR07	195	0	0	0	0	0	0	0	0	0	0	0	0	0	0	0	0	0	0	0	0	0	0	0	0	0	0	0	0	0	0	0	0	0	0	0	0	0	0	0	0	0	0	0	0	0	0	0	0
BWM-DR08	196	0	0	0	0	0	0	0	0	0	0	0	0	0	0	0	0	0	0	0	0	0	0	0	0	0	0	0	0	0	0	0	0	0	0	0	0	0	0	0	0	0	0	0	0	0	0	0	0
BWM-VL01	197	0	0	0	0	0	0	0	0	0	0	0	0	0	0	0	0	0	0	0	0	0	0	0	0	0	0	0	0	0	0	0	0	0	0	0	0	0	0	0	0	0	0	0	0	0	0	0	0
BWM-VL02	198	0	0	0	0	0	0	0	0	0	0	0	0	0	0	0	0	0	0	0	0	0	0	0	0	0	0	0	0	0	0	0	0	0	0	0	0	0	0	0	0	0	0	0	0	0	0	0	0
BWM-VL03	199	0	0	0	0	0	0	0	0	0	0	0	0	0	0	0	0	0	0	0	0	0	0	0	0	0	0	0	0	0	0	0	0	0	0	0	0	0	0	0	0	0	0	0	0	0	0	0	0
BWM-VL04	200	0	0	0	0	0	0	0	0	0	0	0	0	0	0	0	0	0	0	0	0	0	0	0	0	0	0	0	0	0	0	0	0	0	0	0	0	0	0	0	0	0	0	0	0	0	0	0	0
BWM-VL05	201	0	0	0	0	0	0	0	0	0	0	0	0	0	0	0	0	0	0	0	0	0	0	0	0	0	0	0	0	0	0	0	0	0	0	0	0	0	0	0	0	0	0	0	0	0	0	0	0
BWM-VL06	202	0	0	0	0	0	0	0	0	0	0	0	0	0	0	0	0	0	0	0	0	0	0	0	0	0	0	0	0	0	0	0	0	0	0	0	0	0	0	0	0	0	0	0	0	0	0	0	0
BWM-VL07	203	0	0	0	0	0	0	0	0	0	0	0	0	0	0	0	0	0	0	0	0	0	0	0	0	0	0	0	0	0	0	0	0	0	0	0	0	0	0	0	0	0	0	0	0	0	0	0	0
BWM-VL08	204	0	0	0	0	0	0	0	0	0	0	0	0	0	0	0	0	0	0	0	0	0	0	0	0	0	0	0	0	0	0	0	0	0	0	0	0	0	0	0	0	0	0	0	0	0	0	0	0
BWM-VR01	205	0	0	0	0	0	0	0	0	0	0	0	0	0	0	0	0	0	0	0	0	0	0	0	0	0	0	0	0	0	0	0	0	0	0	0	0	0	0	0	0	0	0	0	0	0	0	0	0
BWM-VR02	206	0	0	0	0	0	0	0	0	0	0	0	0	0	0	0	0	0	0	0	0	0	0	0	0	0	0	0	0	0	0	0	0	0	0	0	0	0	0	0	0	0	0	0	0	0	0	0	0
BWM-VR03	207	0	0	0	0	0	0	0	0	0	0	0	0	0	0	0	0	0	0	0	0	0	0	0	0	0	0	0	0	0	0	0	0	0	0	0	0	0	0	0	0	0	0	0	0	0	0	0	0
BWM-VR04	208	0	0	0	0	0	0	0	0	0	0	0	0	0	0	0	0	0	0	0	0	0	0	0	0	0	0	0	0	0	0	0	0	0	0	0	0	0	0	0	0	0	0	0	0	0	0	0	0
BWM-VR05	209	0	0	0	0	0	0	0	0	0	0	0	0	0	0	0	0	0	0	0	0	0	0	0	0	0	0	0	0	0	0	0	0	0	0	0	0	0	0	0	0	0	0	0	0	0	0	0	0
BWM-VR06	210	0	0	0	0	0	0	0	0	0	0	0	0	0	0	0	0	0	0	0	0	0	0	0	0	0	0	0	0	0	0	0	0	0	0	0	0	0	0	0	0	0	0	0	0	0	0	0	0
BWM-VR07	211	0	0	0	0	0	0	0	0	0	0	0	0	0	0	0	0	0	0	0	0	0	0	0	0	0	0	0	0	0	0	0	0	0	0	0	0	0	0	0	0	0	0	0	0	0	0	0	0
BWM-VR08	212	0	0	0	0	0	0	0	0	0	0	0	0	0	0	0	0	0	0	0	0	0	0	0	0	0	0	0	0	0	0	0	0	0	0	0	0	0	0	0	0	0	0	0	0	0	0	0	0
CEPshDL	213	0	0	0	0	0	0	0	0	0	0	0	0	0	0	0	0	0	0	0	0	0	0	0	0	0	0	0	0	0	0	0	0	0	0	0	0	0	0	0	0	0	0	0	0	0	0	0	0
CEPshDR	214	0	0	0	0	0	0	0	0	0	0	0	0	0	0	0	0	0	0	0	0	0	0	0	0	0	0	0	0	0	0	0	0	0	0	0	0	0	0	0	0	0	0	0	0	0	0	0	0
CEPshVL	215	0	0	0	0	0	0	0	0	0	0	0	0	0	0	0	0	0	0	0	0	0	0	0	0	0	0	0	0	0	0	0	0	0	0	0	0	0	0	0	0	0	0	0	0	0	0	0	0
CEPshVR	216	0	0	0	0	0	0	0	0	0	0	0	0	0	0	0	0	0	0	0	0	0	0	0	0	0	0	0	0	0	0	0	0	0	0	0	0	0	0	0	0	0	0	0	0	0	0	0	0
GLRDL	217	0	0	0	0	0	0	0	0	0	0	0	0	0	0	0	0	0	0	0	0	0	0	0	0	0	0	0	0	0	0	0	0	0	0	0	0	0	0	0	0	0	0	0	0	0	0	0	0
GLRDR	218	0	0	0	0	0	0	0	0	0	0	0	0	0	0	0	0	0	0	0	0	0	0	0	0	0	0	0	0	0	0	0	0	0	0	0	0	0	0	0	0	0	0	0	0	0	0	0	0
GLRL	219	0	0	0	0	0	0	0	0	0	0	0	0	0	0	0	0	0	0	0	0	0	0	0	0	0	0	0	0	0	0	0	0	0	0	0	0	0	0	0	0	0	0	0	0	0	0	0	0
GLRR	220	0	0	0	0	0	0	0	0	0	0	0	0	0	0	0	0	0	0	0	0	0	0	0	0	0	0	0	0	0	0	0	0	0	0	0	0	0	0	0	0	0	0	0	0	0	0	0	0
GLRVL	221	0	0	0	0	0	0	0	0	0	0	0	0	0	0	0	0	0	0	0	0	0	0	0	0	0	0	0	0	0	0	0	0	0	0	0	0	0	0	0	0	0	0	0	0	0	0	0	0
GLRVR	222	0	0	0	0	0	0	0	0	0	0	0	0	0	0	0	0	0	0	0	0	0	0	0	0	0	0	0	0	0	0	0	0	0	0	0	0	0	0	0	0	0	0	0	0	0	0	0	0
[truncated: 174 more columns]

[truncated: 6 more sheets: L2, L2_normalized, L3, L3_normalized, Adult_2, Adult_2_normalized]
