# Supplementary material for: Comparative connectomics of dauer reveals developmental plasticity
Source: Nat Commun. 2024 Feb 27;15:1546. doi: 10.1038/s41467-024-45943-3 (PMC10899629; doi:10.1038/s41467-024-45943-3)
Supplement: Supplementary file 11 — Source Data [file 41467_2024_45943_MOESM11_ESM.xlsx]

## Sheet: Fig.2c
stage-specific connections
Dataset1		Dataset2		Dataset3		Dataset4		Dataset5		Dataset6		Dataset7		Dataset8		JSH		N2U		Dauer
pre	post	pre	post	pre	post	pre	post	pre	post	pre	post	pre	post	pre	post	pre	post	pre	post	pre	post
ADEL	FLPR	ADAL	RID	ADLL	SIADR	ADAL	AIZL	ADAL	IL2DL	ADAL	SDQR	ADAL	DVA	ADAL	RIPR	ADAL	PVR	ADAL	ADAL	ADAL	PVCL
ADER	PVCR	ADAL	SMDDL	AFDR	AIBR	ADAL	SAAVL	ADAL	RIAL	ADEL	AINL	ADAR	SAADR	ADAL	RMFL	ADAR	ADAR	ADAL	URAVL	ADAL	RIFL
ADFR	ASER	ADFL	SIBDL	AFDR	AIYL	ADAR	URADR	ADAL	SIBVL	ADER	SIBDL	ADEL	AQR	ADAL	SAADL	ADEL	PVR	ADAR	RIVR	ADAL	URBL
AIAL	AWBL	AIAR	ADFR	ALML	URBL	ADEL	RIS	ADAR	AIAR	AIAL	AINR	ADEL	ASJL	ADEL	PVT	ADER	RMDDL	ADAR	URYDR	ADAL	URYDL
AIMR	AWCR	AIMR	ASJL	ASHL	ALML	ADEL	SAADL	ADAR	URAVR	AIBR	RMFR	ADEL	SAAVL	ADEL	RMDDR	ADER	SIAVR	ADEL	AVL	ADAR	AVHL
AINR	ASGR	AINL	ADFR	ASHL	SIBVL	ADEL	SMDVR	ADEL	PVCL	AIZL	AVHR	ADEL	SIBVR	ADEL	SMDDR	ADER	SMDDL	ADEL	RIAL	ADAR	RIAR
AIYL	SIBDL	AIYL	AIAL	ASJL	AWAL	ADFL	ADFR	ADFL	AUAR	AIZL	AVKL	ADER	AVBR	ADEL	SMDVL	ADLL	AVHL	ADEL	RMHL	ADAR	SAAVR
AIZL	ASER	AIYR	SIBDR	ASJR	AIMR	ADFL	RIMR	AIAL	AIYL	AIZL	RIMR	ADER	DVA	ADER	AINR	ADLL	RID	ADEL	SMBVL	ADAR	SDQR
ASIL	AINR	ASIL	ADLL	ASJR	AWAR	ADFR	ADFL	AIML	ASIL	ASIR	AVAR	ADER	DVC	ADER	AVKR	ADLR	AVHL	ADER	ASIR	ADEL	AVFR
AVKL	SMBVR	ASJL	PVQR	AVHL	AFDR	ADLL	ASJL	AIMR	SMDDL	ASIR	BAGL	ADER	PVNR	ADER	PVT	ADLR	PVQR	ADER	AVJR	ADER	RMEL
BDUL	BDUR	AVJL	AVEL	AVHL	OLQVR	AIBR	RMEV	AINL	AUAL	ASIR	IL1R	ADER	PVPL	ADER	SAAVL	AIAR	AIYR	ADER	RIAR	ADFL	AVAR
DVC	ADEL	AVJL	SMBVR	AVHR	AWAL	AIMR	AIAL	AINL	IL2R	AVJR	FLPL	ADER	RIH	ADER	SIADL	AIAR	ASEL	ADER	SMDVR	ADFL	AVJL
OLQDR	AVAR	AVKR	SAAVR	AVJR	SMBVL	AIMR	ASHL	AIZL	AUAL	AVKL	ALNR	ADER	RIVL	ADFL	BAGR	AIBL	ALNR	ADER	URXR	ADFL	RIFL
PVCL	RIH	AWAL	AWAR	AVL	BAGR	AIYL	BAGL	AIZR	SMBVL	AVKR	RICR	ADER	RMFR	ADLL	AVHR	AIBL	AVBR	ADFL	ADLL	ADFL	SIAVL
PVCL	SMBDR	AWAL	AWCR	AWAL	AVHR	AIZL	AVAL	ALML	IL2L	AVM	ADAL	ADER	RMGR	ADLR	AVAL	AIBL	DVC	ADFL	AWCR	ADFR	AIMR
PVCR	BDUR	AWAR	PVQR	AWAL	SMBVL	AIZR	SMDVR	ALMR	AVFL	AVM	ADEL	ADFL	PVQL	ADLR	PVCR	AIBL	RICL	ADFL	RIVL	ADFR	AVJL
RIAR	RICR	AWCL	IL1R	AWAR	ASJR	ALA	ASJL	AQR	RIBR	AVM	AVER	ADFL	RICR	ADLR	URYVR	AIBL	SIBDL	ADFL	SMDVL	ADFR	AVJR
RIBR	BAGR	AWCL	IL2R	AWBR	AIZL	ALA	IL1R	ASHR	SMBDR	AWAR	AVBR	ADFL	URYVL	AIAR	ASIL	AIBR	AVDR	ADFR	ADAR	ADFR	AWCL
RICR	RMDDL	CEPDR	PVR	BDUL	AVHR	ALA	IL2L	ASJL	AVFR	BAGR	AIZL	ADFR	ASGR	AIAR	PVQR	AIML	ADFL	ADFR	ADFR	ADFR	RIFR
RIFL	PVQR	DVA	RICL	BDUL	SIBDR	ALA	IL2R	ASJR	ASKL	BDUR	AVDL	ADFR	URXL	AIBL	ADLL	AIML	SIBVR	ADFR	AWCR	ADFR	RIMR
RIMR	CEPVL	DVA	SIADL	BDUR	AVBL	ASHL	PVCR	ASKL	ASHL	BDUR	IL1R	ADLL	HSNL	AIBL	AIBR	AIYL	SMBDL	ADFR	BAGL	ADFR	RIPR
RMGL	RIAL	IL2L	CEPDL	DVA	RIGR	ASKR	AINR	AVFL	ASHR	CEPVL	RMDL	ADLL	HSNR	AIBL	AIYL	AIZL	AIZL	ADFR	PVPR	AFDL	AUAL
RMGR	IL1R	OLQVR	RMDDR	FLPL	AVL	AUAR	URYVR	AVFR	ALML	DVC	IL2VR	ADLL	PVNL	AIBL	SIBVL	AIZL	RMFR	ADFR	URYVR	AFDL	AWAL
RMGR	RMDDR	PVPL	URYVL	FLPR	DVC	AVHL	ASHL	AVFR	ALMR	OLLL	RIS	ADLR	AVER	AIBR	AVKL	ALA	AVAL	ADLL	ALA	AFDR	AINL
		PVQL	AIBL	IL2R	SIBDR	AVHR	AVAR	AVHL	PVPL	OLLR	IL1DL	ADLR	PVPR	AIML	AIZL	ALML	ADEL	ADLL	ASER	AFDR	AIZR
		PVQR	AIBR	OLLR	RMDVL	AVJL	BDUR	AVHL	RIFL	PVCL	FLPL	AIAR	HSNL	AIMR	ADAR	ALML	AVDL	ADLL	RIAL	AIAL	AINL
		PVR	AVDL	PVQL	AIAR	AWBR	URXR	AVHR	AIMR	PVPL	DVC	AIAR	RIFL	AIMR	AIML	ALMR	HSNR	ADLL	RIGL	AIAR	AVDL
		PVR	URYVL	PVQL	CEPVL	AWCL	AINR	AVHR	ASEL	PVQL	AVFR	AIBR	SIBVR	AIMR	SIADL	ALMR	OLLR	ADLL	RIPL	AIBL	PVPR
		RIGL	IL1DL	PVR	URADR	AWCR	AINL	AVJR	ASHL	PVQL	RIFL	AIML	ADAL	AINL	AIYR	ALMR	PVNL	ADLL	RIR	AIBL	PVT
		RIGL	RMEL	PVT	OLLL	CEPVL	IL2VL	AVKR	SIADR	PVQR	ADAR	AIML	AVAL	AINL	AVAR	AQR	AVHR	ADLR	ADLR	AIBR	AIBL
		RIH	RIS	PVT	RIML	DVA	URYVR	AVM	PVPR	PVR	BDUR	AIML	HSNL	AIYL	AVBL	AQR	SAAVL	ADLR	AVBL	AIBR	AVKR
		RIML	SIADR	PVT	SMBVR	DVC	AVDL	AWAL	AIZR	PVR	CEPDL	AIML	PVNL	AIYL	RIBR	ASEL	RIFL	ADLR	CEPVR	AIBR	RIS
		RIML	SIBVR	PVT	URBL	IL1L	RIPL	AWAL	RIBL	PVT	RID	AIML	SDQL	AIYL	RIML	ASHL	ASEL	ADLR	PVCL	AIBR	SDQL
		RIS	RMGR	RICL	URYVL	IL1L	URADL	AWBR	AVHR	RIAL	OLQDL	AIML	SIADR	AIZL	ASGL	ASHL	ASHR	ADLR	RICL	AIBR	SMDDR
		RIVL	AVAL	RICR	SAAVL	PVCL	SIBDR	AWCL	ADLL	RIBL	BAGL	AIML	SMBDR	AIZL	AVDL	ASHL	AVBR	ADLR	RICR	AIBR	URYDL
		RIVR	SMDVL	RIGL	SAADR	PVCR	SIAVL	AWCR	ADLL	RICL	SIBDL	AIMR	PVNL	AIZL	RID	ASHL	AVM	ADLR	RIPR	AIML	ASEL
		SMBDR	SIBVL	RIML	AVHR	PVQR	ASKL	AWCR	AINR	RICR	RMDR	AIMR	RICR	ALMR	PVNR	ASHL	PVCL	ADLR	SIBVL	AIML	AVDR
		SMBDR	SMDDR	RIPL	IL2DR	PVQR	AWAL	BDUR	AVDR	RIFR	AUAR	AIMR	RIFL	ALNR	RIAR	ASHR	ASHL	ADLR	URXR	AIML	AWCR
		SMBVL	SMDVR	RIPL	RIPR	RIAL	CEPDR	BDUR	SMBDL	RIGL	BAGL	AINL	RIAR	AQR	AUAR	ASHR	AVBL	AFDL	AFDL	AIML	IL1L
		SMDDL	SMDVL	RIR	AVAL	RIAL	CEPVR	BDUR	URBR	RIH	URADL	AINL	URXR	AQR	FLPL	ASHR	SIBDL	AFDL	AIBL	AIML	URYDL
		SMDVR	SMDDR	RIR	URYVR	RIBR	AVDR	CEPDR	RMDVL	RIH	URADR	AIYR	AIBR	AQR	IL1VL	ASIR	AINL	AFDR	AFDL	AIMR	AVDL
		URAVL	IL2VL	RMEV	CEPDL	RIBR	OLQVR	CEPVR	ADER	RIS	RIVL	AIYR	AWCL	ASEL	BAGR	ASJR	AVER	AIAL	ASJL	AIMR	AVER
		URXL	AIBR	RMGR	AVKR	RIBR	RID	DVA	RIPL	RMGR	PVCL	AIZR	AFDR	ASGL	AIZL	ASKL	ASEL	AIAL	RIR	AIMR	URBR
		URXL	URAVL	SAAVL	AVBL	RIFL	PVCR	IL1R	RMHR	SAAVL	RMFL	AIZR	SMBDL	ASGL	CEPVL	ASKL	SIADR	AIAL	RMGL	AINL	RMFR
				SAAVL	RIGR	RIGL	ADEL	IL2DL	RICL	SAAVR	RMFR	ALA	BDUL	ASHL	AIAR	ASKR	AWCR	AIAR	AIAR	AINR	ADFL
				SMBVL	RMDVL	RIGL	AVHR	IL2R	RMHL	SDQL	RICL	ALA	PVNL	ASHL	RMGL	AUAL	RIH	AIBL	ASHL	AINR	RMFL
				SMDDR	RMDVL	RIVL	RIR	IL2R	RMHR	SDQR	AIBR	ALML	PVNL	ASHR	AIAL	AVAL	ADER	AIBL	ASHR	AIYL	AIYR
						RIVR	RIR	IL2VR	BAGL	SDQR	PVCL	ALMR	ALNR	ASIL	AIAR	AVAL	RIGR	AIBL	FLPL	AIYL	DVA
						RMDR	AVER	OLQDL	URADL	SMBDL	AVAL	ALNR	RIGR	ASIL	AIBR	AVAR	ADEL	AIBL	RIFL	AIYR	AWCR
						RMGL	AVER	PVCL	ADEL	URBR	RMDDR	ALNR	SMDVR	ASIL	ASHL	AVAR	RIGL	AIBL	SAAVR	AIZL	RIH
						SDQR	BDUR	PVCL	DVA			AQR	AIBR	ASIL	CEPVL	AVBR	AVDR	AIBL	SIAVR	AIZL	SIBVR
						URADL	IL1L	PVCR	ADAR			AQR	AVHL	ASIR	AWBR	AVBR	AVJR	AIBL	SIBVR	AIZL	SMDDL
								PVPL	SAADL			AQR	SDQL	ASJR	AINR	AVEL	AIBR	AIBR	ADLR	ALA	ADEL
								PVPR	RIS			ASER	ASER	ASKL	AWBL	AVEL	RIBL	AIBR	AIAR	ALA	ADLR
								PVPR	SMBDR			ASER	HSNR	ASKL	SIBDR	AVEL	RIGL	AIBR	AIYR	ALA	AIAL
								PVR	RIVR			ASER	PVQR	ASKL	SMDDR	AVER	AIBR	AIBR	RICR	ALA	ASKL
								PVR	SIBVL			ASHL	AIYL	ASKR	AVFL	AVER	AIZL	AIBR	SIBDL	ALA	ASKR
								PVT	IL1VL			ASHL	ASHL	ASKR	AVFR	AVFR	ADEL	AIBR	SIBDR	ALA	AVFR
								PVT	SMBDR			ASHL	AVFR	ASKR	PVQR	AVFR	RMGR	AIML	AVHL	ALA	AVHR
								RIBL	SMDDL			ASHL	PVNL	AUAL	AINR	AVHL	SIAVR	AIML	AVHR	ALA	PVQL
								RICL	RMDL			ASHR	AVFR	AUAL	RIR	AVHL	SIBDL	AIML	CEPDL	ALA	PVQR
								RICL	RMDR			ASIL	AWAL	AVFL	AVAL	AVHR	PVQL	AIMR	ALA	ALML	ADAL
								RICR	SAAVR			ASJR	PVNL	AVFL	PVNL	AVHR	RICL	AIMR	BDUR	ALML	HSNR
								RIGR	RIML			ASKR	AVDR	AVFR	AIMR	AVJL	AQR	AIMR	CEPVR	ALML	URXL
								RIGR	RMHR			ASKR	PVNL	AVFR	ASJL	AVJL	RIMR	AIMR	HSNR	ALMR	AVJR
								RIML	RIVL			ASKR	RMGR	AVFR	ASKR	AVJR	AVFR	AIMR	OLQDR	ALMR	AVM
								RIMR	SIADR			AUAL	SAAVL	AVFR	AVKR	AVJR	PVR	AIMR	PVNR	ALNL	AVKR
								RIVL	RIS			AVFL	AQR	AVFR	DVA	AVKR	FLPL	AIMR	RMDR	ALNL	RIMR
								RIVL	SMDDL			AVFL	AVER	AVFR	RID	AVKR	SMDDL	AINL	ASIL	ALNL	RMHR
								RIVR	RIMR			AVFL	DVA	AVFR	SMBVR	AVL	OLQVR	AINL	RMDVL	ALNL	SIBDR
								RMDDR	RMER			AVFL	PVNR	AVFR	URADR	AVM	PVPL	AINL	SAAVL	ALNL	SMDDR
								RMDR	SIBDL			AVFR	ADAL	AVHR	AVJL	AWBL	RIBL	AINR	AIAL	ALNR	AVKL
								RMDR	SMDVR			AVFR	AVM	AVHR	RMFL	AWBR	AUAL	AINR	AINL	AQR	SIADL
								RMER	URADL			AVFR	AWAL	AVJL	ASKL	AWCL	RIAR	AINR	AINR	AQR	SIAVL
								RMGL	AVKR			AVFR	AWBL	AVJR	AQR	AWCR	ASKR	AINR	ASEL	AQR	SIBDR
								RMGL	RIGL			AVFR	PVNL	AVJR	RIML	BAGL	AFDR	AINR	ASGL	AQR	SIBVL
								RMHL	RMHR			AVFR	SIAVL	AVL	RIBR	BAGL	AIYR	AINR	CEPDL	AQR	SIBVR
								SAAVL	RIAR			AVFR	SMDVR	AVM	FLPL	BAGL	AWCL	AINR	URXL	AQR	SMBVL
								SAAVL	SAADR			AVHL	AIAR	AWAL	AIML	BDUL	AVEL	AINR	URXR	ASEL	ADAL
								SDQL	RMHR			AVHL	AQR	AWAL	ASIL	BDUL	SMDDL	AIYL	AWCL	ASEL	AIML
								SMBDR	AVBL			AVHL	BAGL	AWBL	AUAL	CEPDL	RIGL	AIYL	HSNR	ASEL	AIZR
								SMBDR	RMDVR			AVHL	RIVL	AWCL	ASIR	CEPDR	RMDL	AIYL	RIH	ASEL	ASKL
								SMBVL	RIH			AVHR	AIBL	AWCL	BAGL	CEPVR	RMFL	AIYR	AINL	ASEL	AWAL
								SMBVL	RMFL			AVHR	RIVR	AWCL	IL1L	DVA	AVKR	AIYR	ASEL	ASER	ADFL
								SMBVL	SAAVR			AVHR	SMDVR	AWCL	IL2L	DVA	PVR	AIYR	ASGR	ASER	AWAL
								SMBVL	SIBDL			AVKR	DVC	AWCL	RMFL	DVA	RIBR	AIZL	AFDL	ASER	RIR
								SMDVL	RMDL			AVKR	RMFR	BAGR	RIR	DVA	RICR	AIZL	AVKR	ASGL	ASIL
								URXR	URAVR			AWAL	AIBL	BDUL	AVKR	DVA	RID	AIZL	RICR	ASGR	ASIR
								URYDL	RMDDL			AWAL	ASKL	BDUL	IL2DL	DVA	RMEV	AIZL	RIGL	ASGR	ASKR
								URYDR	OLLR			AWAR	ADAR	BDUR	AVJR	FLPL	ADAR	AIZR	SIADR	ASHL	AIML
								URYDR	RMDDR			AWBL	SIAVL	CEPDR	ALMR	FLPL	AVKR	AIZR	SMDDR	ASHL	BDUL
								URYDR	RMER			AWBR	SIBDR	CEPVL	PLNL	FLPL	RMFL	ALA	AVDR	ASHL	BDUR
								URYDR	RMEV			AWCR	ASKL	CEPVR	IL1R	FLPR	AVHL	ALA	RIAR	ASHL	PVNR
												AWCR	BAGL	DVA	ADEL	FLPR	AVM	ALA	RMDR	ASHL	URYDL
												AWCR	IL2R	DVA	PVCR	FLPR	PVCR	ALML	ALML	ASHR	AWAL
												AWCR	OLLR	DVA	RIBL	FLPR	RIGL	ALML	RICL	ASHR	BDUR
												BAGL	AIBR	DVA	URYVL	FLPR	SMBDL	ALMR	RMDDL	ASHR	IL2DR
												BAGR	AIBL	DVC	AIZL	HSNR	BDUL	ALMR	SIADL	ASHR	RIPR
												BAGR	AVDL	DVC	AQR	IL1L	RMEL	ALMR	SMDDL	ASIL	ALA
												BAGR	PVPL	DVC	FLPR	IL1R	RMER	ALMR	URBR	ASIL	ASEL
												BAGR	RIGR	HSNL	AIAR	IL1R	URADR	ALNL	RMDDR	ASIL	ASIR
												BAGR	URXL	HSNL	AVHR	IL1VL	RMER	ALNL	RMHL	ASJL	AIML
												BDUL	PLNL	HSNL	BDUL	IL1VR	CEPVR	ALNR	ADER	ASJL	RMDL
												BDUL	PVQL	HSNL	RIFR	IL1VR	URYVR	ALNR	SMDDR	ASJR	CEPVR
												CEPDL	SDQL	HSNL	RMGL	IL2DR	AVER	AQR	AVJL	ASJR	RIPR
												CEPDR	AVBL	HSNR	AVM	IL2DR	IL1R	AQR	URXL	ASJR	RMDR
												CEPDR	RIS	HSNR	AWAL	IL2DR	URXR	ASEL	ASJL	ASKL	ALA
												CEPVL	AVEL	IL1DL	OLLL	IL2R	RMDVR	ASEL	AWBL	ASKR	OLLR
												CEPVL	IL1L	IL2DL	AVEL	OLLL	IL2L	ASEL	IL2R	AUAL	AIBL
												CEPVL	SMDDL	IL2DR	ASIR	OLLL	RMER	ASEL	OLLR	AUAL	AVER
												DVA	RMFR	IL2DR	AWCR	OLQVL	SAADL	ASER	ADLL	AUAL	BAGL
												DVC	OLLL	IL2L	ADLL	OLQVR	ADLR	ASER	ASHR	AUAL	CEPVL
												DVC	RID	IL2L	AWCL	PLNL	RMFL	ASER	ASKL	AUAL	URYDL
												DVC	RIML	IL2L	RMDL	PVCL	SIBVR	ASGL	AINR	AUAR	AFDR
												DVC	SAAVR	IL2L	URBL	PVCR	FLPR	ASGR	AIYR	AUAR	AIZL
												FLPR	PVPR	IL2R	IL1DR	PVNL	PVCR	ASHL	AVFL	AUAR	AUAL
												HSNL	AQR	IL2VL	RIBL	PVPL	ADLL	ASHR	ASHR	AUAR	AVEL
												HSNL	ASER	OLQDL	RMEV	PVPL	AIZR	ASHR	AWBL	AUAR	BAGR
												HSNL	AVAR	OLQDR	SIADL	PVPL	AVJR	ASHR	PVPR	AUAR	CEPVR
												HSNL	AVBL	OLQVL	URBL	PVPL	RIS	ASIL	ADFL	AUAR	RIBL
												HSNL	AVBR	OLQVR	RMED	PVPR	ADEL	ASIL	AIYR	AVAL	AIBL
												HSNL	AVDR	PVCL	SAAVR	PVPR	AVHR	ASIL	AIZL	AVAL	DVC
												HSNL	AVHL	PVCR	AVKR	PVPR	SMBVR	ASIL	AWAR	AVBR	AVER
												HSNL	AWAL	PVNL	RIFL	PVQL	ASEL	ASIL	CEPVR	AVBR	AVKR
												HSNL	RIMR	PVNR	ALMR	PVQL	AVAL	ASIL	RIBL	AVFL	ADAL
												HSNR	ASER	PVNR	AVER	PVQL	AVBL	ASIL	RMFL	AVFL	ASHL
												HSNR	ASKL	PVNR	AVM	PVQL	AVHR	ASIL	SAAVL	AVFL	AWAL
												HSNR	AVDR	PVNR	CEPVR	PVQR	CEPVR	ASIR	ASEL	AVFL	RMGL
												HSNR	AVFR	PVNR	RMGL	PVR	ADAR	ASIR	ASHR	AVFR	ALA
												HSNR	AWBR	PVPL	AVER	PVR	ALMR	ASJL	ASKR	AVFR	AVDR
												HSNR	PVQL	PVPL	RMFL	PVR	AVHL	ASJL	CEPDL	AVFR	AVEL
												IL1L	IL1DL	RIAL	SMBVL	PVR	RICL	ASJL	HSNL	AVFR	AVJR
												IL1L	RMED	RIAR	RMFR	PVT	BAGL	ASKL	ASER	AVFR	IL2L
												IL1L	RMEV	RIBL	AVAR	PVT	BAGR	ASKR	ASGR	AVFR	OLLL
												IL1R	RIPR	RIBR	AWBR	PVT	RMED	ASKR	AWAR	AVFR	RIPL
												IL1VL	RMEV	RIBR	RMFL	RIAL	AINR	ASKR	CEPVR	AVFR	URXR
												IL2DL	ADAL	RIBR	RMFR	RIAL	AUAL	AUAL	AIBR	AVHL	ALML
												IL2DL	CEPDL	RICL	RIVL	RIAL	SDQL	AUAL	AIYL	AVHL	BDUL
												IL2DL	IL2L	RICL	URBL	RIAR	AIBL	AUAL	BAGR	AVHL	CEPDL
												IL2DR	RMDVR	RICL	URXR	RIAR	BAGL	AUAR	AINR	AVHL	PVCL
												IL2L	IL1DL	RICR	RIS	RIAR	RICL	AUAR	AIZR	AVHL	RIPR
												IL2L	SIBDL	RICR	RIVR	RIAR	RIR	AVAL	AVDR	AVHR	AVFL
												IL2R	IL1VR	RICR	URBL	RIAR	RMEV	AVAL	RIAL	AVHR	URXR
												IL2R	RICR	RIFL	URXL	RIAR	SDQR	AVAR	AVBL	AVJL	OLQVR
												IL2R	SMBVR	RIFR	AVFR	RIBR	RIBR	AVAR	SAAVR	AVJL	PVPR
												IL2VR	RMDDR	RIGL	SAADL	RICL	AIBL	AVAR	SMDVR	AVJL	PVR
												IL2VR	RMDVL	RIGR	ADFR	RICL	AVKR	AVBL	AVBR	AVJL	RICR
												OLLL	RIBR	RIGR	SAADR	RICR	AVDR	AVBL	PVCR	AVJL	RIFL
												OLLL	URXL	RIGR	URYDR	RICR	PVCR	AVBL	SDQL	AVJR	AIMR
												OLLR	RMEL	RIH	RIGR	RID	AVM	AVBR	AIBR	AVJR	AVHR
												OLQVR	PVPR	RIML	AIZL	RID	DVA	AVBR	AVAR	AVJR	HSNR
												OLQVR	RIGR	RIML	AVKL	RID	PVR	AVBR	AVDL	AVJR	IL2DR
												PLNL	AVBR	RIML	SIBDR	RIFR	ADER	AVBR	AVJL	AVKL	RICL
												PLNL	RID	RIMR	AVAR	RIFR	AVDL	AVDL	AVJL	AVKL	RMFR
												PVCL	SDQL	RIR	AVHL	RIH	FLPR	AVDR	ALA	AVKL	SIADL
												PVCR	SIBDL	RIR	SMBVL	RIH	SMDVL	AVEL	ALML	AVKL	SMBDL
												PVNL	AIAL	RIS	OLQDR	RIR	ASEL	AVEL	RMGL	AVKL	SMBVL
												PVNL	AIZR	RIS	RICL	RIR	ASER	AVER	AIZR	AVKR	ALNL
												PVNL	ASJL	RIS	RMFL	RIS	OLLL	AVER	CEPDL	AVKR	PLNL
												PVNL	AVDR	RIVR	RMGL	RIS	RMFR	AVER	OLLL	AVM	ALMR
												PVNL	AVFL	RMDDR	RMED	RIVR	RIVR	AVER	RIMR	AVM	AVFR
												PVNL	HSNL	RMDDR	URYDL	RIVR	RMEV	AVER	RMGR	AVM	HSNR
												PVNL	SMBVL	RMDL	SIBDR	RMDL	AVKL	AVER	URXR	AVM	RIML
												PVNR	AVBL	RMDL	SMDVL	RMDL	RMER	AVFL	AIML	AVM	SIBVR
												PVNR	SDQL	RMFL	AWCL	RMDL	RMGL	AVFL	RIFR	AWAL	ASER
												PVPL	AVFL	RMFL	CEPVR	RMDL	RMHR	AVFR	AIAL	AWAL	AVJR
												PVPL	SIADL	RMFL	RIML	RMDR	ADEL	AVFR	ASHR	AWAL	BDUL
												PVPR	AVKL	RMFL	RMDVL	RMDVL	CEPVR	AVFR	RMDDL	AWAL	RIR
												PVPR	RMFR	RMFL	RMEL	RMDVL	IL1L	AVHL	BDUR	AWAR	AVHL
												PVQL	AVM	RMFR	AVEL	RMDVL	OLLL	AVHR	ADLR	AWAR	AVJL
												PVQL	PVCL	RMFR	RIGL	RMDVL	RMDL	AVHR	ASKR	AWAR	AVJR
												PVQR	ASGR	RMFR	RIS	RMDVL	RMFR	AVHR	AVDR	AWAR	RIPR
												PVQR	HSNL	RMFR	RIVR	RMDVL	RMGL	AVJL	AINL	AWBL	ADAL
												PVQR	PVNL	RMFR	RMDVL	RMDVL	RMHR	AVJR	ALML	AWBL	AIBL
												RIAL	SDQR	RMGL	ALML	RMDVL	URYDL	AVJR	FLPR	AWBL	AIZR
												RIAR	SMBDL	RMGL	IL2L	RMDVR	OLLR	AVKL	SIAVR	AWBL	RIPR
												RIAR	SMBVL	RMGL	SAAVL	RMEL	IL2VL	AVKR	RMHR	AWBR	ADAR
												RIBL	AIBL	RMGL	SAAVR	RMEL	RMER	AVL	AVKR	AWBR	AFDR
												RICL	AVDL	RMGR	SAADR	RMER	RMEL	AVL	DVC	AWBR	RMGR
												RICL	CEPDR	SAADR	AVEL	RMEV	IL2R	AVL	PVPR	AWCL	AINL
												RICL	PVCR	SDQL	IL1L	RMEV	RMDVR	AVL	RIMR	AWCL	RIR
												RICL	URXL	SDQL	SMBVL	RMFL	AIBL	AWAL	ADAL	AWCR	ADAL
												RIFL	AIBR	SDQR	SMDDR	RMGL	ASKL	AWAR	ASIL	AWCR	AFDL
												RIFL	AIMR	SMDVR	OLLL	RMGL	RICR	AWAR	RIR	AWCR	ASGL
												RIFL	ALMR	SMDVR	RIMR	RMGR	RICR	AWBL	AVBL	AWCR	AWAL
												RIFL	AVDR	URADL	RMDDR	RMGR	SIBVL	AWBL	AWCL	AWCR	RIR
												RIFL	RIMR	URBL	RMDDL	RMHR	AVKL	AWBL	HSNL	BAGR	AINR
												RIFR	AIMR	URBL	SMDDR	RMHR	URXL	AWBR	ASGR	BAGR	AVBR
												RIFR	AQR	URBR	SDQR	SAADL	ALMR	AWBR	AVBR	BAGR	CEPVL
												RIFR	PVNR	URXL	AQR	SAADL	PLNL	AWBR	HSNL	BAGR	DVC
												RIFR	PVPL	URXL	SMBDR	SAADL	RMDDL	AWBR	OLQVR	BDUL	RIPL
												RIGL	ASHL	URXR	AIBL	SAADL	SIADR	AWBR	RIFR	BDUL	RIPR
												RIGL	AVBR	URYDL	AVBR	SAADL	SMBVL	AWBR	URYVR	BDUR	ASHR
												RIGL	PVQL	URYDL	AVDR	SAADR	RMGR	AWCL	AFDL	BDUR	PVQR
												RIGL	RMFR	URYDL	RID	SAAVR	AVAL	AWCL	ASGR	BDUR	RIPL
												RIGL	RMHL	URYVL	AVBL	SAAVR	RMDR	AWCL	AVAL	BDUR	RIPR
												RIGR	BAGR	URYVR	AIBL	SAAVR	SAADL	AWCL	RIAL	CEPDL	RMDDR
												RIH	AVER	URYVR	RIPR	SDQL	PVR	AWCL	SMDVL	CEPDL	RMDVR
												RIML	OLLR			SDQR	RIAR	AWCR	ADFR	CEPDL	RMFR
												RIMR	AUAR			SIBDR	RIAL	AWCR	ASHR	CEPDL	SIBVL
												RIMR	RIAL			SIBDR	RICR	AWCR	IL2L	CEPDR	AVBR
												RIR	SMBVR			SIBDR	RIVL	AWCR	RIAL	CEPDR	SIAVR
												RIVR	RICR			SIBDR	SMBDR	AWCR	RIVL	CEPVL	ADAL
												RMDDL	RMDDL			SIBVL	AVBL	BAGL	ADFR	CEPVL	AVBL
												RMDDR	RMDDR			SIBVL	RICR	BAGL	AIBL	CEPVL	RMDR
												RMDDR	RMDL			SMBDR	AVAR	BAGL	AIZR	CEPVL	SIBDL
												RMDL	SIAVR			SMBDR	URYDR	BAGL	AVEL	CEPVL	SIBVR
												RMER	RMDDR			SMBVL	AIZL	BAGL	CEPVR	CEPVR	ADAR
												RMFL	RMDDR			SMBVL	DVA	BAGL	RIGL	CEPVR	AVBL
												RMFR	RIBL			SMBVL	RIAL	BAGL	RIPR	DVA	ADFL
												RMFR	RIML			SMBVL	SIAVL	BAGL	RIVR	DVA	AIYL
												RMFR	RMFL			SMBVL	SMBVL	BAGL	URAVR	DVA	AVHL
												RMFR	SAADL			SMDDR	SAAVL	BAGL	URXR	DVC	AUAL
												RMGL	HSNL			SMDVR	PLNL	BAGR	OLQVL	DVC	BAGR
												RMGL	IL1L			URADL	CEPDL	BAGR	SMDVL	DVC	FLPL
												RMGL	PVPL			URAVL	OLQVL	BDUL	ADAL	DVC	IL2DL
												RMGL	RMGL			URAVL	RIH	BDUR	AVAL	DVC	IL2DR
												RMGL	SDQL			URAVR	IL2R	BDUR	AVHL	DVC	IL2L
												RMGL	SMBDL			URBL	RMDVL	BDUR	CEPVR	DVC	IL2VL
												RMGR	CEPDR			URBL	RMEL	BDUR	SDQL	DVC	RIAL
												RMGR	PLNR			URBR	AVER	CEPDL	AFDL	DVC	RIH
												RMGR	PVNR			URXR	SMBDL	CEPDL	AINL	DVC	RIR
												RMGR	RIFR			URYVL	URYVL	CEPDL	ALML	DVC	RMEV
												RMGR	SMDDL			URYVR	OLLR	CEPDL	CEPDR	DVC	SAADL
												SAAVR	OLLL			URYVR	RMEV	CEPDL	RIH	FLPL	RIVR
												SDQL	RIAL					CEPDR	BDUR	HSNR	AVBR
												SDQL	SDQL					CEPDR	CEPDR	HSNR	AVJR
												SDQL	URYVL					CEPDR	RIFR	HSNR	CEPDR
												SDQR	ALMR					CEPDR	RIH	HSNR	CEPVR
												SDQR	RIAL					CEPVL	RMDVR	HSNR	PVR
												SDQR	RIVR					CEPVR	ADLR	HSNR	RIPL
												SDQR	RMGL					CEPVR	ASGR	HSNR	RIPR
												SMBDR	RMHR					CEPVR	CEPDR	HSNR	SIBDL
												SMDDR	URYDL					CEPVR	RIAL	IL1DL	CEPDL
												SMDVL	SMDDL					CEPVR	RIAR	IL1DL	RICL
												URADL	RMER					CEPVR	RIVL	IL1DL	RMHR
												URAVL	IL2L					CEPVR	SMDDR	IL1DL	SMDDR
												URBL	AVDR					DVA	RIMR	IL1DL	URBL
												URBL	AVEL					DVA	SAADR	IL1DR	RMHL
												URBL	OLQDL					DVA	SAAVL	IL1DR	SMDDL
												URBL	RIBL					DVA	SAAVR	IL1DR	URBR
												URBL	RIVL					DVA	SMDVL	IL1L	RICL
												URBL	SDQL					DVC	AVBL	IL1L	RICR
												URBL	SMDVL					DVC	URAVL	IL1L	SIAVL
												URBR	AVBL					FLPR	AVJR	IL1R	RICL
												URBR	AVJL					HSNL	ADLR	IL1R	RICR
												URBR	OLQVR					HSNL	AIMR	IL1R	RMEV
												URXL	AVBR					HSNL	ASJR	IL1VL	IL1DL
												URXL	URBL					HSNL	ASKL	IL1VL	IL2VL
												URXR	AVJL					HSNL	AVFL	IL1VL	OLLL
												URXR	RMFR					HSNL	AVJL	IL1VL	RMDVL
												URYDL	RMED					HSNL	HSNL	IL1VL	RMHR
												URYDL	RMEL					HSNL	RIML	IL1VL	URBL
												URYDL	RMEV					HSNL	RIR	IL1VR	RMEV
												URYVL	RMDR					HSNL	RMGR	IL1VR	RMHL
																		HSNR	AIBL	IL1VR	URBR
																		HSNR	AVHL	IL2DL	RIVL
																		HSNR	AVHR	IL2DL	SAAVL
																		HSNR	HSNL	IL2DR	AVBR
																		HSNR	RIML	IL2DR	AVDR
																		HSNR	RMDDR	IL2DR	AVHR
																		HSNR	RMGR	IL2DR	RIGR
																		IL1DR	IL1DR	IL2DR	SAAVL
																		IL1DR	URYDR	IL2DR	SAAVR
																		IL1L	IL2L	IL2DR	SMDDR
																		IL1R	AVER	IL2L	AIYL
																		IL1R	URXR	IL2L	AUAL
																		IL1VL	AVL	IL2L	DVC
																		IL1VL	RMHL	IL2R	ADFR
																		IL1VL	URYVL	IL2R	AINL
																		IL1VR	IL2VR	IL2R	AUAL
																		IL1VR	OLQVR	IL2R	AUAR
																		IL2DL	IL2DL	IL2R	DVC
																		IL2DR	CEPDR	IL2R	IL2VR
																		IL2DR	RICR	IL2R	RIBR
																		IL2L	AVEL	IL2R	RIMR
																		IL2L	RICL	IL2R	RIPR
																		IL2L	RMEV	IL2R	URYVR
																		IL2R	AVER	IL2VL	AVER
																		IL2R	RMGR	IL2VL	AVKR
																		IL2VL	DVC	IL2VL	RIGL
																		IL2VL	IL2L	IL2VL	URYVL
																		IL2VR	ADLR	IL2VR	AIBL
																		IL2VR	AVAL	IL2VR	RIGR
																		IL2VR	SIADR	IL2VR	RIVL
																		OLLL	OLLL	OLLL	IL2VL
																		OLLR	ADER	OLLL	RMHR
																		OLLR	OLLR	OLLL	URBL
																		OLLR	RIS	OLLR	URBR
																		OLQVL	AVAL	OLLR	URYDL
																		OLQVL	AVDR	OLQDL	AVER
																		OLQVR	RIPR	OLQDL	OLLL
																		PLNR	RMDVL	OLQDL	RIBL
																		PVCL	ADLR	OLQDR	IL2DR
																		PVCL	ASHR	OLQDR	OLLR
																		PVCL	PVCL	OLQDR	RIBR
																		PVCL	SMBVR	OLQDR	RMDVR
																		PVCR	PVPR	OLQDR	RMHL
																		PVNR	AVJR	OLQDR	URYDL
																		PVNR	CEPDL	OLQVL	AVER
																		PVNR	PVNR	OLQVL	OLLL
																		PVNR	URBL	OLQVL	RIBL
																		PVNR	URXL	OLQVR	AVEL
																		PVPR	ADFR	OLQVR	CEPVR
																		PVPR	RIMR	OLQVR	OLLR
																		PVQL	HSNL	OLQVR	PLNR
																		PVQR	ASJL	OLQVR	RIBR
																		PVQR	AVBR	OLQVR	RMHL
																		PVQR	RIFR	OLQVR	SIAVR
																		PVT	RIS	OLQVR	URBR
																		RIAL	AQR	OLQVR	URYVR
																		RIAL	AVAL	PLNL	RIGL
																		RIAL	BAGR	PLNL	RMDVR
																		RIAL	RIBL	PLNL	RMHR
																		RIAL	RIML	PLNR	RIH
																		RIAL	RIMR	PVCL	ALML
																		RIAL	RIR	PVCL	AQR
																		RIAL	SAADL	PVCL	AVM
																		RIAL	URXL	PVCL	PVPL
																		RIAR	ADFR	PVNL	ALML
																		RIAR	RIAR	PVNL	AVBR
																		RIAR	SAADR	PVNL	CEPVL
																		RIAR	SMBVR	PVNL	CEPVR
																		RIBL	DVC	PVNL	RIPR
																		RIBR	RMDVR	PVNR	AVFL
																		RIBR	RMED	PVNR	HSNR
																		RIBR	SMDVR	PVNR	RIFL
																		RICL	ADLR	PVPL	AVM
																		RICL	OLQVL	PVPR	RICL
																		RICL	RMFR	PVQL	BDUL
																		RICR	AIZL	PVQL	RIPL
																		RICR	AVKR	PVQR	BDUR
																		RICR	CEPDR	PVQR	RIPR
																		RICR	RMFL	PVR	PVCL
																		RICR	URBR	PVR	SDQR
																		RID	FLPL	PVT	AVBL
																		RID	RMED	PVT	OLQVR
																		RIFR	ADLR	PVT	RIBL
																		RIFR	AIZL	PVT	RIVL
																		RIFR	AWBR	PVT	RIVR
																		RIFR	CEPVR	PVT	RMEL
																		RIFR	PVCR	PVT	RMHL
																		RIFR	URXR	PVT	RMHR
																		RIGL	ADFL	RIAL	RMFL
																		RIGL	ADLL	RIAR	IL1L
																		RIGL	DVA	RIBL	IL2VL
																		RIGL	RIH	RIBL	URAVL
																		RIGR	AFDR	RIBR	DVC
																		RIML	RICR	RICL	AVBL
																		RIML	RIML	RICL	AVJR
																		RIML	RIMR	RICL	SIBDR
																		RIMR	AVJL	RICL	SMBVL
																		RIPL	OLQDR	RICL	URYDL
																		RIPL	OLQVL	RICL	URYVR
																		RIPL	RIPL	RICR	ASHR
																		RIPR	AVBR	RICR	AVBR
																		RIPR	OLQDR	RICR	AVER
																		RIR	ADAR	RICR	AVJL
																		RIR	AFDR	RICR	PVR
																		RIR	AIMR	RICR	RMGR
																		RIR	ASHL	RICR	URXR
																		RIR	ASHR	RIFL	ADFL
																		RIR	AWBR	RIFL	AIML
																		RIR	HSNL	RIFL	AIZL
																		RIR	RMGL	RIFL	HSNR
																		RIR	RMGR	RIFL	RIPR
																		RIS	RIS	RIFL	RMGL
																		RIS	RMDDL	RIFR	ADFR
																		RIS	RMDDR	RIFR	AWAR
																		RIVR	RMHR	RIFR	RIR
																		RMDDL	AVER	RIH	DVC
																		RMDDL	CEPVL	RIH	IL1DR
																		RMDDL	RIAL	RIH	RIML
																		RMDDL	RMDVL	RIH	SMBVL
																		RMDDL	RMHL	RIH	URXL
																		RMDDR	RMDVR	RIH	URXR
																		RMDL	AVKR	RIH	URYDL
																		RMDL	IL1L	RIML	RMGR
																		RMDL	RIBR	RIPL	IL2VL
																		RMDL	RMFR	RIPL	RMER
																		RMDL	SIBVR	RIPL	URAVL
																		RMDL	SMDDR	RIS	OLQVL
																		RMDL	URXR	RIS	RIH
																		RMDR	AVKR	RIS	RMED
																		RMDR	OLLR	RIS	RMEL
																		RMDR	RIS	RIVL	PLNR
																		RMDVL	AVER	RIVL	SMBVR
																		RMDVL	CEPDL	RIVR	PLNL
																		RMDVL	IL2VR	RIVR	RMHL
																		RMDVL	OLQVR	RIVR	SAAVR
																		RMDVL	URYVR	RIVR	SDQL
																		RMDVR	AVAR	RIVR	SMDDR
																		RMDVR	IL1DR	RMDDL	RMED
																		RMDVR	OLQVL	RMDDL	RMEL
																		RMDVR	RIAR	RMDDR	IL1L
																		RMDVR	SIAVL	RMDDR	RMGL
																		RMDVR	SIBVR	RMDL	CEPDR
																		RMDVR	SMBDR	RMDR	RIVR
																		RMED	RIBL	RMDR	SIBVL
																		RMED	RIBR	RMDVL	SMDDL
																		RMEL	OLLR	RMDVL	URAVL
																		RMEL	RIPR	RMED	RMEL
																		RMEL	RMEV	RMED	SMDVL
																		RMER	RMHR	RMED	SMDVR
																		RMEV	RIBR	RMED	URAVL
																		RMEV	RIH	RMED	URAVR
																		RMEV	RIS	RMEL	IL2VR
																		RMFL	RIBR	RMEL	RMDDL
																		RMFL	RIMR	RMEL	RMDR
																		RMFL	RIS	RMEL	RMHL
																		RMFL	SAAVR	RMEL	URADR
																		RMFL	SMDVL	RMER	ADEL
																		RMFR	RIH	RMER	IL2L
																		RMGL	ADLL	RMER	RMDL
																		RMGL	AVFR	RMER	RMFR
																		RMGL	CEPDL	RMEV	RMEL
																		RMGL	RIFL	RMEV	URADR
																		RMGL	SIADL	RMFL	AVL
																		RMGL	SIBVR	RMFL	RIH
																		RMGL	SMDDL	RMFL	SAADL
																		RMGL	SMDDR	RMFR	RMER
																		RMGR	ADAR	RMGL	AVDR
																		RMGR	ADER	RMGL	PLNL
																		RMGR	AVDL	RMGL	RIMR
																		RMGR	IL2R	RMGR	AIBL
																		RMGR	OLLR	RMGR	PVCR
																		RMGR	RIGR	RMGR	RMDVL
																		RMGR	RIR	RMGR	SMDVL
																		RMGR	SAAVR	RMHL	AVAL
																		RMGR	SIAVR	RMHL	IL1DR
																		RMHL	RID	RMHL	RMDVL
																		RMHL	SAAVL	RMHL	RMDVR
																		RMHL	URXR	RMHL	RMEL
																		RMHR	AIBR	RMHL	SIBVR
																		RMHR	CEPVL	RMHL	SMDDR
																		RMHR	SMDDL	RMHL	URADR
																		SAADL	RIGL	RMHR	ADEL
																		SAADL	RMDVR	RMHR	RMDDR
																		SAADL	SIBVR	RMHR	RMDVL
																		SAADR	AIBL	SAADL	ADAR
																		SAADR	PLNR	SAADL	AVAR
																		SAADR	SMBDR	SAADL	AVDL
																		SAADR	SMBVR	SAADL	RMGR
																		SAAVL	SMBDR	SAADL	SAADR
																		SAAVR	ALNR	SAADL	SIAVR
																		SAAVR	ASIR	SAADR	RID
																		SAAVR	AVBL	SAAVL	ADAR
																		SAAVR	IL1DL	SDQR	ADAL
																		SAAVR	RIAR	SMBDL	AVJL
																		SAAVR	RIPL	SMBDL	CEPDR
																		SAAVR	RMEV	SMBDL	OLQDR
																		SAAVR	SAAVR	SMBDL	RICR
																		SDQL	ALML	SMBDL	RMHL
																		SDQL	AVDL	SMBDL	SIBVL
																		SDQL	AVEL	SMBDR	CEPDL
																		SDQL	PVCL	SMBDR	RIVR
																		SDQL	RIPR	SMBDR	RMDVL
																		SDQL	RMFL	SMDDL	IL1DR
																		SDQL	SAADR	SMDDL	RICL
																		SDQL	SIBVL	SMDDL	SMBDL
																		SDQR	ADLL	SMDDR	RMFR
																		SDQR	ALML	SMDVR	RIVR
																		SDQR	RMHL	URADR	RMDVR
																		SDQR	RMHR	URAVL	SMDDL
																		SIADL	ALNR	URAVL	URYVL
																		SIADL	AVFR	URBL	AIML
																		SIADL	RMDL	URBL	RMFR
																		SIADL	SMBDL	URBL	URADL
																		SIADR	ALML	URBR	AIMR
																		SIADR	AVAL	URBR	ASJR
																		SIADR	CEPDL	URBR	AVAR
																		SIADR	IL1VR	URBR	AVFL
																		SIADR	SMBDR	URBR	AVFR
																		SIAVL	ADEL	URBR	RIPR
																		SIAVL	IL2L	URBR	RMER
																		SIAVR	RMDL	URBR	URADR
																		SIBVL	PVPL	URBR	URAVR
																		SIBVL	SMBDR	URXL	ALML
																		SIBVR	AVDR	URYDL	ADAL
																		SIBVR	RID	URYDL	AVAR
																		SMBDL	AIZL	URYDL	RIML
																		SMBDL	RIH	URYDL	SIBDR
																		SMBDL	SIADL	URYDL	URADL
																		SMBDL	SIAVL	URYDR	AIBL
																		SMBDL	SMBVL	URYDR	RICR
																		SMBDR	RIVL	URYDR	RIGR
																		SMBDR	SIAVR	URYDR	SIBDL
																		SMBDR	SMBDL	URYVL	AVAR
																		SMBVL	AIML	URYVL	IL2VL
																		SMBVL	AVBR	URYVL	RICR
																		SMBVL	AVFL	URYVL	RMEV
																		SMBVL	AVHR	URYVL	SAADL
																		SMBVL	AVJR	URYVR	AVAR
																		SMBVL	PVPL	URYVR	DVC
																		SMBVL	SMBDL	URYVR	IL2VR
																		SMBVR	ADLR	URYVR	RICL
																		SMBVR	AVHL	URYVR	RIH
																		SMBVR	RIAR	URYVR	RIMR
																		SMBVR	RMDL	URYVR	SAADR
																		SMBVR	RMDR
																		SMBVR	RMGR
																		SMBVR	SMBDR
																		SMDDL	AVER
																		SMDDL	RIMR
																		SMDDL	RIVR
																		SMDDL	RMDL
																		SMDDL	SIBDL
																		SMDDR	AIZR
																		SMDDR	ALNL
																		SMDDR	ALNR
																		SMDDR	ASGL
																		SMDDR	ASJL
																		SMDDR	RIBL
																		SMDDR	RIVL
																		SMDDR	SIBDR
																		SMDDR	SMDDL
																		SMDVL	ALNL
																		SMDVL	IL2L
																		SMDVL	PVR
																		SMDVL	RIBR
																		SMDVL	RIVL
																		SMDVL	RMDDR
																		SMDVL	SIADR
																		SMDVL	SMDVR
																		SMDVR	AIBR
																		SMDVR	AVAR
																		SMDVR	AVER
																		SMDVR	RIML
																		SMDVR	SMDVL
																		URADL	RIH
																		URADR	URYDR
																		URAVL	AVER
																		URAVL	CEPVL
																		URAVL	DVC
																		URAVL	RIBL
																		URAVR	ADAR
																		URAVR	PVT
																		URAVR	RIH
																		URAVR	URYVR
																		URBL	URBL
																		URBR	ADLR
																		URBR	IL1DR
																		URBR	SIADL
																		URBR	SIBDR
																		URBR	SIBVR
																		URXL	AIML
																		URXL	AIZL
																		URXL	ASIL
																		URXL	AVDR
																		URXL	BAGR
																		URXL	CEPDL
																		URXL	HSNR
																		URXL	IL1DL
																		URXL	RID
																		URXL	URXL
																		URXR	ADFR
																		URXR	ADLR
																		URXR	AIMR
																		URXR	AVAR
																		URXR	AVBR
																		URXR	AWBR
																		URXR	CEPDR
																		URXR	OLQVR
																		URXR	RIFR
																		URXR	RIPR
																		URXR	RMDDL
																		URXR	RMDR
																		URXR	SIAVR
																		URXR	SMBVR
																		URXR	URBR
																		URYDL	AIZL
																		URYDL	SMDDL
																		URYDR	AVER
																		URYDR	AWCL
																		URYDR	SMDVR
																		URYDR	URXR
																		URYVL	ADAL
																		URYVL	AVDR
																		URYVL	AVJR
																		URYVL	CEPVL
																		URYVL	OLQVL
																		URYVL	URXL
																		URYVR	ADAR
																		URYVR	AVL
																		URYVR	CEPVR
																		URYVR	RIAR
																		URYVR	RMDL
																		URYVR	SMBDR

## Sheet: Fig.4
4c. RIG ablation test			4d. cha-1 optogenetics test			4e. daf-10 optogenetics test
N2	RIG_ablation		No ATR	ATR		No ATR	ATR
0.226624	0.0912186		0	0.137082		0	0.565741
0.423898	0.381729		0.31271	0.610615		0.147407	0
0.330858	0.225112		0	0.263859		0	0.301217
0.493733	0		0.0585544	0		0	0.289592
0.640972	0.60966		0.101725	0		0	0.0258243
0.475734	0.343244		0.00781624	0.274392		0	0.0155831
0.690931	0.547571		0	0		0.0788159	0.227313
0	0.365992		0	0.377528		0.235198	0.295119
0.789816	0.261819		0	0.194911		0.288393	0.0710676
0.790497	0.263312		0.0195655	0.0278765		0	0.630076
0.60391	0.0634532		0	0.0432331		0	0.10704
0.676522	0.256494		0	0.0172386		0	0.210918
0.472686	0		0.184419	0.108307		0	0
0	0.465066		0	0.311509		0.0562113	0.724602
0.231148	0.313292		0	0.700978		0	0
0.81342	0.387109		0.20263	0.609872		0.160143	0
0.799582	0.029372		0	0.550139		0	0.174236
0.608295	0.0767996		0.261708	0.860857		0	0.50153
0.693695	0.116217		0	0.111279		0.0293331	0.00871323
0.529516	0.172401		0.0879615	0.120608		0.0201277	0.470384
0.142258	0.719775		0	0.263609		0	0.0122473
0.329286	0.0357208		0.0401593	0.555813		0.134341	0.201832
0.580477	0.494114		0	0.0138964		0.0051772	0.0571139
0.772667	0.691039		0.0578141	0.482839		0	0.198356
0.831716	0.197386		0.0875227	0.260246		0.0079714	0.0628766
0.626878	0.442972		0.00869363	0.128076		0	0
0.0534601	0.0750311		0.131942	0.254233		0	0.148962
0.836779	0		0.193258	0.117485		0.272581	0.0128857
0.916035	0.0651425		0	0.358744		0.0253649	0.171026
0.373943	0.14139		0	0.233503		0	0
0.140641	0.0222329		0.028913	0		0	0
0.563927	0.0724456		0.0145037	0.0400405		0.00731223	0.0232674
0.0885307	0.0813669		0.0240742	0.141654		0.0228887	0.0815493
0.124221	0.0460593		0	0.44847		0	0.102442
0.701817	0.577235		0.106098	0.0731707		0.148706	0.196709
0.490012	0.173013		0.16769	0.0776694		0.063583	0.0955479
0.561752	0.0117846		0.0138393	0.169836		0.013348	0.0490838
0.169373	0		0	0.0702811		0.253451	0.159009
0.484081	0.0197822		0.396911	0.240696
0.0694607	0.10826		0.446076	0.465353
0.800445	0.414706
0.0146692	0.0967473
0.0176561	0.539797
0.502451	0.412829
0.737989	0.554082
0.305998	0.771358
0.599546	0.177553
0.489768	0.0213226
0.389912	0.027224

## Sheet: Fig.5a,b
Out-degree												In-degree
Dataset1	Dataset2	Dataset3	Dataset4	Dataset5	Dataset6	Dataset7	Dataset8	JSH	N2U	Dauer		Dataset1	Dataset2	Dataset3	Dataset4	Dataset5	Dataset6	Dataset7	Dataset8	JSH	N2U	Dauer
8	11	8	10	12	13	13	14	14	21	15		5	4	9	7	13	9	19	14	11	15	21
7	9	8	11	14	10	19	11	13	17	19		4	6	8	7	9	11	10	11	10	15	18
4	4	5	8	9	17	27	25	18	34	7		2	2	3	1	4	6	7	6	9	8	9
3	3	4	3	14	14	32	29	21	23	7		1	2	1	2	5	6	6	6	7	10	4
6	10	10	10	12	10	20	15	9	20	15		5	4	5	5	5	7	5	7	6	9	12
6	6	6	10	12	5	11	11	12	22	17		3	5	3	6	6	5	7	6	5	16	9
5	6	12	12	15	19	19	21	13	24	13		1	2	1	1	4	5	8	10	6	9	4
6	8	8	10	13	11	14	16	15	26	11		3	2	2	3	2	1	2	6	6	17	7
2	1	2	3	4	1	3	6	1	7	8		1	2	1	5	3	5	7	6	5	10	6
1	1	5	3	3	3	2	2	1	4	8		2	2	3	5	8	5	6	8	6	9	8
6	6	9	7	10	10	10	9	7	18	11		10	14	10	14	14	13	18	20	16	22	14
4	5	6	8	8	7	10	10	10	13	12		15	10	12	12	15	13	17	18	15	15	14
7	7	7	9	7	8	15	20	20	23	19		14	14	15	18	19	20	30	29	28	33	26
9	8	8	9	13	11	21	23	18	25	23		13	17	14	18	20	18	33	27	24	31	20
3	3	4	7	9	6	21	15	9	18	18		1	1	2	1	4	2	2	5	4	8	10
5	5	3	8	11	12	17	18	9	23	13		1	2	4	2	4	2	8	6	3	8	8
4	8	4	7	10	6	13	14	8	13	7		0	0	1	1	2	1	2	3	1	7	7
9	8	5	8	5	9	12	12	9	18	9		1	1	0	2	1	2	1	6	1	4	1
6	8	7	7	5	6	5	15	11	12	12		7	8	9	5	7	10	13	11	11	12	12
6	6	5	7	9	8	12	9	9	14	12		5	5	8	6	9	9	10	12	13	12	12
10	11	11	15	16	18	15	20	15	19	20		5	11	10	10	18	14	12	19	16	23	19
9	6	7	10	14	12	16	17	15	16	16		8	8	10	14	15	10	16	14	12	18	16
3	2	2	8	3	2	5	4	4	6	12		0	0	0	0	0	0	1	4	1	5	7
2	2	4	4	11	7	9	9	12	16	16		0	1	1	3	4	1	4	4	2	12	7
3	3	4	6	8	8	9	9	9	8	9		2	1	0	1	4	2	7	5	6	3	7
0	0	0	0	3	3	6	6	3	8	13		0	0	0	1	0	0	3	2	2	4	2
0	0	0	0	3	4	9	6	5	7	10		0	0	0	1	1	3	3	3	3	7	1
0	0	0	11	16	16	17	19	18	19	22		0	0	0	1	6	4	11	9	4	9	5
7	6	7	7	11	9	12	15	13	17	20		0	3	6	3	7	5	9	5	14	13	10
7	8	9	8	13	9	18	11	11	17	14		10	5	7	6	11	6	14	11	12	21	14
2	3	4	3	3	2	3	6	3	4	4		1	1	3	1	3	3	5	8	2	7	6
3	3	3	2	4	2	4	2	3	4	6		2	2	2	2	2	4	5	4	3	11	3
7	10	13	14	18	12	21	23	20	20	22		1	3	4	7	8	7	7	8	6	10	9
5	10	13	10	16	14	17	24	20	21	21		2	4	4	6	6	6	10	6	8	18	9
4	2	2	3	6	8	10	11	6	17	7		0	0	0	0	2	1	2	3	2	5	1
4	2	4	4	5	12	8	9	10	12	3		1	0	0	0	2	0	2	4	1	4	2
1	3	3	2	4	2	5	4	2	7	6		2	4	1	4	1	1	5	4	3	7	3
3	2	5	2	3	2	4	4	4	3	7		2	1	2	2	2	3	1	1	3	3	4
1	2	2	2	4	4	8	12	9	5	7		3	5	5	7	8	6	9	8	7	9	9
1	2	2	3	3	4	11	12	9	12	6		6	5	5	5	5	6	7	7	8	7	7
4	4	5	5	7	6	7	9	7	12	12		4	6	4	4	10	4	7	9	9	8	10
3	4	5	5	5	5	6	6	6	10	15		4	4	3	6	6	7	11	10	7	10	10
0	0	0	0	0	0	0	0	2	2	2		12	16	16	18	21	26	26	35	28	39	22
0	0	0	0	0	0	0	0	2	3	0		10	14	16	14	18	29	27	32	26	36	30
0	0	0	0	0	0	0	0	0	5	2		9	15	16	15	22	25	40	29	28	38	33
0	0	0	0	0	0	0	0	2	4	2		12	10	15	16	22	25	38	28	26	38	34
0	0	0	0	0	0	0	0	0	1	0		4	9	6	9	11	16	17	16	15	20	21
0	0	0	0	0	0	0	0	0	1	0		6	5	5	11	10	13	19	18	17	27	19
0	0	0	0	0	0	0	0	3	2	0		17	20	16	26	24	25	32	39	31	33	26
0	0	0	0	0	0	0	0	2	6	0		17	20	16	23	25	28	35	33	34	35	29
0	0	0	0	4	1	11	13	8	10	9		0	0	0	0	5	6	7	8	4	8	8
0	0	0	0	9	3	15	18	9	12	15		0	0	0	0	7	5	9	10	6	7	8
1	5	8	10	12	6	17	11	11	15	16		2	2	0	3	6	2	6	7	7	12	8
5	9	6	11	21	12	23	17	14	15	12		3	4	7	3	2	5	7	10	8	8	6
2	6	2	6	5	5	6	7	8	10	13		4	5	6	7	12	9	19	17	12	20	22
2	2	4	4	6	7	7	10	8	11	10		2	7	8	5	8	10	13	15	11	17	20
9	10	10	10	13	10	17	17	14	12	21		2	2	2	7	5	6	10	11	11	8	7
8	12	6	10	14	11	18	15	17	14	15		3	5	3	3	5	7	8	14	9	12	11
0	1	4	3	2	0	3	5	2	5	0		0	0	1	1	3	2	5	2	2	5	5
0	0	0	0	11	13	10	12	12	14	19		0	0	0	0	1	3	7	7	5	1	6
6	8	7	4	9	9	13	13	5	8	14		0	1	4	4	4	1	6	6	1	4	9
6	6	8	8	9	9	12	12	9	13	12		0	2	5	1	1	3	6	7	3	11	10
3	4	3	9	3	7	9	11	8	16	15		2	4	4	4	3	3	10	11	2	9	6
5	3	5	10	11	8	10	11	9	15	9		1	2	3	2	5	5	5	11	7	8	4
5	9	10	10	10	9	9	15	12	14	14		4	6	10	6	8	6	11	9	7	12	12
9	9	7	10	15	11	16	11	13	17	17		7	7	5	9	9	8	6	12	11	14	13
2	4	4	4	5	5	7	6	8	19	9		4	6	5	8	8	10	11	14	12	9	10
3	4	3	4	5	7	13	12	8	11	11		5	3	7	6	9	8	14	12	9	12	9
3	4	8	3	11	8	13	14	8	9	12		2	1	1	3	3	3	8	6	4	5	6
1	2	3	4	10	10	10	8	6	12	9		3	1	1	4	2	2	5	8	5	7	6
8	11	9	11	12	16	21	16	20	26	19		4	7	7	5	7	7	14	13	7	19	12
5	11	9	13	16	11	23	23	16	23	19		3	5	6	6	7	8	10	6	7	13	11
5	7	8	11	11	14	17	20	15	20	21		7	5	5	6	10	7	13	16	8	13	13
6	7	12	12	14	13	22	21	15	21	20		3	2	6	6	9	9	8	13	8	18	14
7	10	9	11	20	19	28	32	23	28	20		3	4	2	5	9	9	15	9	8	14	12
6	9	9	14	15	14	19	18	16	15	26		1	3	1	3	2	4	5	4	5	8	10
4	7	5	7	9	12	17	16	16	11	7		0	1	2	3	1	4	2	5	4	6	3
0	3	9	6	7	8	12	10	17	15	8		1	1	1	2	2	2	2	4	3	2	1
0	0	0	0	0	0	21	17	0	24	0		0	0	0	0	0	0	10	6	0	14	0
0	0	0	0	0	0	18	11	4	19	14		0	0	0	0	0	0	15	10	5	13	7
3	3	3	3	5	4	5	8	2	6	10		1	4	2	4	4	5	9	6	4	6	6
3	3	4	3	2	3	4	5	5	9	9		0	0	3	4	5	5	7	8	6	10	6
3	5	6	7	7	9	11	8	7	12	15		3	3	4	5	6	6	10	10	8	9	10
4	5	7	3	9	6	13	12	9	12	12		4	3	2	5	5	10	10	12	7	13	7
3	3	3	3	3	3	5	6	5	10	12		0	1	1	3	5	7	8	7	6	6	8
3	3	3	3	3	4	4	3	5	8	10		1	0	2	2	3	4	9	9	7	7	8
4	7	8	6	8	10	15	13	6	14	6		0	0	0	1	2	0	1	2	1	3	3
4	5	7	7	8	8	11	11	9	12	14		0	0	1	2	1	0	1	0	1	1	5
2	4	4	5	9	9	11	14	7	12	10		4	4	3	4	6	6	7	7	5	9	6
3	3	8	5	6	8	16	14	9	15	19		4	5	4	4	5	4	10	6	5	6	2
5	5	6	6	10	11	13	11	6	12	10		0	2	1	1	3	1	2	1	1	1	8
4	5	8	5	10	8	14	14	12	14	11		0	1	1	0	2	2	1	2	1	5	6
6	7	8	8	12	16	21	18	13	16	23		5	3	4	6	4	5	9	9	9	10	9
5	7	12	9	10	16	18	14	12	21	16		2	4	6	4	5	3	9	6	7	19	11
4	7	4	4	7	5	9	12	4	10	13		1	4	3	3	3	5	6	5	2	5	3
4	5	5	4	5	5	10	8	4	8	10		2	3	3	3	3	5	5	6	3	10	5
4	5	4	5	4	6	7	8	5	8	8		4	6	4	5	7	7	7	8	5	13	6
7	5	4	4	4	4	9	8	7	8	16		4	4	5	6	8	7	7	8	5	12	7
0	0	0	0	0	0	6	3	4	2	7		0	0	0	0	0	0	2	3	3	1	4
0	0	0	0	0	0	4	5	4	4	5		0	0	0	0	0	0	3	1	2	2	2
8	8	8	12	8	12	13	19	12	17	11		1	3	2	5	8	13	10	13	9	15	10
5	3	4	10	7	13	12	15	10	15	6		3	2	2	8	6	6	11	9	11	11	7
0	0	0	0	0	0	13	6	4	5	10		0	0	0	0	0	0	14	5	6	3	4
0	0	0	0	0	0	8	10	0	7	3		0	0	0	0	0	0	11	9	0	8	4
5	9	3	5	10	9	13	15	16	12	11		1	3	2	1	5	5	7	5	6	8	6
7	9	6	6	10	8	12	14	14	15	12		1	2	0	1	5	4	7	4	4	9	4
3	5	7	3	6	9	6	7	10	7	10		3	2	3	3	3	1	7	7	3	6	4
2	5	4	6	5	9	11	9	8	11	8		2	4	1	1	3	1	3	6	3	2	5
8	8	8	12	14	6	10	9	14	0	12		2	2	6	4	6	2	7	6	10	1	6
5	9	12	12	16	15	16	15	13	13	15		1	1	0	0	2	3	3	5	1	4	5
13	16	15	16	19	19	21	21	23	27	19		19	18	19	20	27	22	32	26	27	36	26
15	17	15	17	16	16	22	21	25	26	20		17	18	23	21	24	24	27	28	24	35	24
7	11	8	11	14	10	19	20	13	17	16		14	14	14	14	16	17	17	19	17	23	18
4	9	11	14	13	12	15	19	14	20	12		10	13	14	15	18	17	17	19	19	21	19
5	7	9	10	12	15	17	20	16	20	16		10	11	8	12	13	13	16	14	16	17	19
7	9	7	11	14	11	19	19	13	21	14		11	11	10	11	10	12	21	15	18	21	15
0	0	0	0	0	0	0	0	3	2	0		2	4	2	4	3	3	8	10	3	13	8
5	7	5	11	8	11	15	14	10	7	16		3	3	2	3	6	4	6	9	5	10	15
4	6	6	6	6	9	17	10	10	20	19		1	4	1	4	4	4	10	9	8	14	6
7	14	10	15	14	17	22	20	15	19	19		4	6	6	7	12	10	8	16	16	19	10
12	15	9	15	13	13	17	20	12	19	16		5	5	10	9	10	12	18	15	15	14	12
13	20	19	16	24	29	33	26	22	29	31		6	6	6	2	9	9	14	12	13	24	17
11	19	15	16	15	24	23	25	19	24	20		9	12	13	12	18	16	24	20	22	25	23
12	13	13	12	19	18	19	23	21	20	16		8	11	11	13	17	16	21	18	16	26	20
0	0	3	0	0	0	0	0	0	4	3		8	7	11	11	12	9	10	10	5	15	13
0	0	0	0	0	0	0	0	2	5	1		8	9	12	10	11	10	12	14	11	16	23
7	13	14	7	12	19	20	20	15	26	13		5	9	7	13	11	12	13	15	13	21	18
8	14	14	15	17	20	22	24	22	26	23		3	4	6	9	8	9	13	17	7	19	9
5	6	5	9	10	10	7	9	11	9	8		0	1	1	3	2	4	9	7	8	13	10
3	5	7	9	8	10	11	10	10	12	14		0	2	1	1	3	5	9	12	6	10	9
1	1	1	1	3	3	6	4	4	9	7		10	15	15	14	18	17	21	18	17	26	22
1	1	1	1	3	4	5	6	3	3	6		11	13	15	16	16	15	21	21	12	21	18
9	10	8	8	10	10	12	16	15	21	10		7	11	12	11	19	19	22	26	21	25	18
7	8	11	9	12	11	12	11	11	13	15		7	9	10	13	16	22	26	25	20	29	26
1	1	1	1	2	3	4	5	14	11	7		14	15	17	14	18	17	16	21	20	20	22
1	1	1	1	3	3	3	4	8	12	5		11	15	13	14	17	19	18	16	18	23	22
4	5	6	5	4	4	4	3	4	5	10		7	6	10	8	8	12	17	14	9	15	18
1	0	0	0	1	0	1	1	3	4	6		9	9	12	9	8	12	14	13	9	12	18
0	1	1	0	2	0	3	0	2	3	5		8	11	12	11	13	11	19	14	13	16	12
4	4	6	5	5	4	0	3	5	8	7		7	10	9	8	13	12	16	15	13	18	18
0	0	0	0	0	4	7	12	7	12	10		0	0	0	0	1	4	12	21	11	12	15
0	0	0	0	0	4	15	16	6	6	7		0	0	0	0	0	8	17	13	13	10	16
3	5	5	6	13	8	24	20	10	29	14		2	6	4	3	5	7	9	10	9	18	13
4	3	4	3	11	11	20	17	14	26	12		1	3	2	3	6	5	12	7	8	12	12
0	0	0	2	4	3	6	6	5	9	16		0	0	0	4	13	8	15	13	9	17	23
0	0	0	2	3	3	7	5	4	8	10		0	0	0	3	9	6	18	13	9	14	18
3	4	4	4	4	5	6	6	10	9	12		3	4	2	6	9	6	10	12	10	11	10
4	4	4	4	3	7	4	9	8	14	8		4	5	7	6	8	7	10	12	7	11	10
3	4	7	4	6	5	5	6	5	9	7		2	5	4	4	5	6	8	10	8	11	6
3	4	3	4	4	4	7	4	8	14	6		2	4	4	3	7	5	8	9	9	12	9
0	0	0	0	2	7	11	9	6	17	5		0	0	0	0	4	5	11	4	3	4	6
0	0	0	5	4	8	13	9	8	12	6		0	0	0	0	2	5	4	2	4	0	3
0	0	0	0	0	0	0	0	0	4	0		1	4	1	4	2	3	8	9	5	9	6
0	0	0	0	0	0	0	0	0	5	0		1	3	2	1	5	4	4	5	7	11	6
0	0	0	0	0	0	0	0	0	2	0		2	4	1	3	6	4	9	3	5	9	9
0	0	0	0	0	0	0	0	0	1	0		2	2	1	3	3	5	6	4	7	10	6
0	0	0	0	0	0	0	0	0	0	0		1	3	2	5	5	4	7	6	5	5	7
0	0	0	0	0	0	0	0	4	0	0		1	2	4	3	2	2	5	10	4	10	5
0	0	0	0	0	0	0	0	2	2	0		2	5	2	3	6	5	5	8	4	8	7
0	0	0	0	0	0	0	0	0	2	0		1	3	1	1	7	7	6	7	6	10	9
3	3	6	3	7	8	6	6	3	9	16		2	2	4	2	7	7	15	10	9	14	11
2	4	2	5	6	2	4	9	7	8	6		2	3	1	2	10	4	13	12	11	20	10
3	4	3	4	6	3	4	4	8	11	4		2	3	4	4	6	5	12	17	9	14	12
2	3	2	2	4	3	4	5	3	11	3		3	4	5	5	5	5	14	13	11	15	11
4	4	5	3	5	7	6	6	7	16	14		15	13	14	14	17	16	20	20	19	22	23
4	3	6	4	7	7	8	7	6	17	10		12	16	14	16	16	16	16	21	15	24	24
3	4	3	3	5	5	5	3	4	13	6		7	16	12	16	13	15	20	23	20	25	18
4	4	3	4	3	3	6	7	6	11	6		10	16	13	17	13	16	21	18	17	21	16
4	3	3	5	4	3	5	5	3	4	5		0	2	3	2	6	5	3	3	3	4	4
2	4	4	4	5	3	5	6	4	4	7		0	2	4	2	3	5	3	5	3	5	8
3	5	3	3	6	6	7	4	3	12	10		0	3	0	1	6	5	4	5	4	8	8
4	4	2	4	5	6	6	5	7	13	8		1	2	3	3	6	3	5	3	4	7	8
5	5	4	9	9	9	21	19	11	15	16		1	1	2	1	2	2	3	6	2	5	8
4	5	6	5	11	8	16	12	7	24	19		0	1	2	2	3	1	4	3	0	8	8
8	12	8	7	9	9	18	11	11	25	14		3	3	5	6	8	5	15	10	8	18	7
5	6	5	9	11	10	15	12	8	26	8		4	5	5	5	7	5	10	9	9	22	8
4	6	5	5	7	6	12	14	5	11	11		1	3	1	3	1	1	6	5	6	7	14
3	5	5	5	11	7	10	9	5	14	10		0	1	0	2	4	3	3	6	2	5	0
5	5	4	5	7	8	10	12	7	20	10		1	4	1	2	4	2	7	8	2	3	5
5	5	5	5	5	6	9	15	11	16	15		3	2	4	5	6	2	5	7	4	9	5

## Sheet: Fig.5c
Path length
Dataset1	Dataset2	Dataset3	Dataset4	Dataset5	Dataset6	Dataset7	Dataset8	JSH	N2U	Dauer
4.344	3.16901	3.33333	3.31373	2.86471	2.79167	2.5419	2.73034	2.65909	2.28652	2.44633
5.056	3.35915	3.88652	3.05882	2.83529	3.35119	2.44693	2.85955	2.67614	2.35393	2.32768
5.16	3.92466	4.01361	2.98039	2.94118	2.52381	2.18994	2.24157	2.44318	2.03371	2.85311
3.57937	4.08904	4.43537	3.66667	2.74706	2.66667	2.11173	2.18539	2.45455	2.14045	3.05085
3.288	2.83099	2.9078	2.78431	2.65882	2.80357	2.24022	2.38764	2.77841	2.19663	2.44068
3.152	3.06338	3.16312	2.8366	2.68235	3.17857	2.49721	2.51685	2.64205	2.21348	2.37853
3.99219	3.28169	3.22695	2.92157	2.75294	2.76786	2.58659	2.49438	2.70455	2.17416	2.58192
3.792	3.11972	3.34752	3.06536	2.69412	2.94643	2.63128	2.48315	2.66477	2.13483	2.65537
4.18254	3.73239	3.70423	3.62745	3.42941	3.85714	3.21788	2.94382	3.64205	2.66292	2.80791
4.55556	4.32168	3.2766	3.80392	3.42941	3.48214	3.36313	3.59551	3.71591	3.02809	2.84181
3.632	3.17606	3.09929	3.14379	2.99412	2.88095	2.75419	2.7191	2.94318	2.29775	2.55367
4.904	3.28169	3.28369	3.15033	3.08824	3.05357	2.68156	2.63483	2.80682	2.53933	2.58757
4.824	3.88732	3.48227	3.54248	3.57647	3.39881	2.79888	2.52809	2.55114	2.28652	2.50847
5.104	3.46479	3.4539	3.51634	2.97059	2.96429	2.53631	2.44944	2.61932	2.2191	2.38418
4.52713	4.04167	3.49645	3.39241	3.08824	3.77381	2.3743	2.39888	2.92614	2.29775	2.33898
4.10938	3.92254	4.22695	3.09615	2.8	2.88095	2.41341	2.43258	2.9375	2.20787	2.46893
4.94488	3.08276	3.63121	3.56209	3.05294	3.33333	2.48603	2.6573	2.92614	2.50562	2.80791
3.37692	3.33333	3.56643	3.11111	3.43529	3.05357	2.5419	2.61236	2.84091	2.28652	2.77401
3.664	2.76056	3.04255	3.08497	3.12941	2.86905	2.84916	2.44382	2.64773	2.28652	2.53107
3.584	3.34507	3.34043	3.28758	2.84706	2.82143	2.53631	2.73596	2.72159	2.48315	2.46893
3.4	2.90141	2.82979	2.79085	2.65882	2.49405	2.4581	2.37079	2.64773	2.26404	2.25424
3.384	3.76761	3.8156	3.03268	2.75294	2.89881	2.44134	2.44944	2.63068	2.33708	2.32768
1.875	1	1	3.77564	4.87135	1	3.20112	3.44944	3.625	2.8427	2.66102
4.97619	4.08451	3.63121	3.85621	2.79412	3.05952	2.71508	2.70225	2.71023	2.3427	2.45198
5.112	3.64583	3.97917	3.29221	2.92941	3.16667	2.82682	2.59551	2.96023	2.6236	2.75141
3.55118	3.11268	3.19858	3.07843	3.80702	4.4497	3	3.03371	3.71591	2.70225	2.83051
3.528	3.00704	3.11348	3.37255	3.72941	3.71429	3.01676	2.96067	3.53409	2.66854	2.85876
4.54264	3.76389	3.51773	3.22222	2.71765	2.6369	2.42458	2.47753	2.41477	2.32584	2.49718
4.75781	3.69014	3.9078	3.58228	2.95294	3.00595	2.5419	2.51685	2.52273	2.2191	2.30508
3.744	3	2.78014	3.80128	2.98824	3.07738	2.44134	2.74719	2.65341	2.34831	2.52542
4.68	2.83803	2.93617	2.88889	3.46471	3.65476	3.2514	2.71348	3.26705	2.86517	3.28249
3.80916	3.59441	3.74648	2.91503	3.25882	3.55357	2.94413	3.10674	3.35227	2.88764	2.92655
3.928	3.71329	3.80986	3.75974	2.58235	2.83333	2.49162	2.26966	2.36364	2.30899	2.29944
5.55906	4.16197	3.62411	3.57962	2.65882	2.86905	2.3743	2.2191	2.43182	2.21348	2.38983
5.80159	4.3169	3.98582	5.0915	3.44706	3.2619	2.67598	2.52247	3.02841	2.32584	3.03955
4.624	4.07746	3.73759	4.21935	3.34706	2.78698	2.63687	2.8427	2.89773	2.45506	3.27119
5.896	3.93662	4.24823	4.11111	3.37647	3.99405	3.18436	3.39326	3.70455	2.60112	2.87006
3.984	4.08451	3.55319	3.52941	3.92941	4.08333	3.13966	3.14607	3.47159	3.03933	2.74011
5.136	3.77465	3.76596	3.62745	3.24706	3.33333	2.7095	2.61236	2.875	2.74719	2.75141
4.768	3.23944	3.02113	3.86275	3.52353	3.33333	2.59218	2.51124	2.92045	2.41011	2.82486
3.424	2.98592	3.15603	2.85621	3.09412	3.06548	2.92179	2.60674	2.78977	2.46067	2.58757
1	3.41549	4.29078	2.82353	3.37647	3.58929	3.34078	2.92135	3.11932	2.50562	2.46893
4.352	3.49296	3.85106	3.64052	3.24706	1	2.55866	2.7191	3.1875	3.11236	3.13559
3.216	3.72535	3.37589	3.90196	2.75882	1	2.56983	2.37079	3.18182	3.23596	3.29944
3.864	3.52817	3.65957	3.45098	2.63529	2.9881	2.52514	2.65169	3.73295	2.92135	3.60452
3.88372	7.70629	3.82394	3.43791	2.38824	2.60119	2.22905	2.36517	3.22159	3.01685	2.66102
3.79528	3.0493	3.07801	3.90909	3.56471	3.55952	3.25698	2.89888	3.375	3.48876	2.38418
3.8	3.35211	3.43972	3.33333	2.97059	3.29762	3.16201	2.62921	3.02273	3.83708	2.44068
3.63492	3.27465	3.3617	3.2549	2.91765	3.04167	2.73184	2.80337	2.76136	2.98315	2.56497
3.672	3.61972	3.3617	2.75817	2.84118	3.14881	2.63128	2.78652	2.84659	2.51685	2.59887
3.344	2.85211	3.02128	2.93464	3.66471	2.79762	3.20112	3.02247	2.46023	2.65169	2.71751
5.192	2.90141	3.15603	3.04575	2.7	2.92857	3.21229	2.73034	2.76705	2.46629	2.50282
5.144	3.50704	3.62411	3.05882	3.07647	3.21429	2.6648	2.65169	2.74432	2.4382	2.62712
4.84	3.61972	3.68085	3.6732	2.94118	2.8631	2.68156	2.70225	2.85227	2.42135	2.55367
6.104	3.88732	3.39716	3.35294	3.35882	2.97024	2.69274	2.48876	2.50568	2.5	2.60452
3.936	4.59028	4.78322	3.96732	2.55294	2.93452	2.56425	2.47753	3.53409	2.79213	2.68927
4.904	3.38732	3.5461	3.75163	2.95294	2.92262	2.7095	2.46067	2.78409	2.74719	2.38418
4.824	3.3169	3.77305	3.45098	2.87647	3.29762	2.38547	2.6573	3.30114	2.51124	2.72881
4.144	3.74648	3.50355	3.37908	3.38824	2.98214	2.84358	2.91011	2.875	2.78652	2.61582
3.856	3.88732	3.70922	3.5817	3.36471	3.06548	2.5419	2.61236	2.68182	2.73596	2.46893
5.112	3.09859	3.21277	3.53595	2.88235	3.07738	2.67598	2.41573	2.91477	2.7191	2.80226
4.28346	3.24648	3.48592	3.24183	2.94706	3.0119	2.64804	2.79213	2.59659	2.53933	2.64407
7.87302	4.24658	4.17687	3.03268	3.12353	3.18452	2.49721	2.59551	2.71591	2.34831	2.61017
8.78571	4.89041	3.80952	4.41176	3.1	3.05357	2.67039	2.42697	2.83523	2.3427	2.67232
1.4	1.25	4.47518	4.37255	3.38235	3.1131	2.64804	2.61798	2.75	2.44382	2.53672
7.888	7.62238	6.53191	1.25	3	2.41071	2.60894	2.62921	2.89773	2.30337	2.46328
7.87302	4.47183	4.63121	1.25	2.55882	2.875	2.18994	2.1573	3.11932	2.27528	2.44068
1.25	4.55634	4.49645	4.94771	2.80588	3.27381	2.5419	2.45506	2.5625	2.50562	2.40113
6.62698	1.25	4.47518	4.99346	2.91765	3.13095	2.42458	2.52809	2.77273	2.57865	2.32203
4	7.62238	6.53901	1.25	3.28235	4.41071	2.78771	2.73596	2.73864	2.44382	2.37288
4.024	5.66434	4.11972	1.25	4.92353	5.64286	2.43017	2.39326	2.66477	2.16292	3.14124
3.968	3.5035	4.14184	6.12418	5.15882	3.68452	2.39665	2.66854	2.38636	2.20225	2.79661
5.97619	3.33803	3.50355	6.10458	4.13529	3.9881	4.22346	3.38764	2.67614	2.36517	2.64407
6.65873	3.4507	3.31206	3.57516	3.97059	5.20833	4.30168	3.64045	2.56818	2.30899	2.83051
4.64	5.79577	3.46809	3.62092	5.38235	4.83929	3.23464	3.3427	2.58523	2.17416	2.91525
5.152	5.71831	4.35461	6.10458	5.88235	3.02959	3.10615	3.05618	3.45455	2.46629	2.67232
5.08	3.69718	4.01418	6.07143	3.22941	3.23077	4.3352	3.87079	3.8125	2.39888	2.74011
4.328	3.52817	3.76596	3.8366	3.35294	2.88095	4.03352	4.51685	3.24432	2.48876	2.90395
4.368	3.74648	4.03546	3.55556	3.03529	2.94048	2.59218	2.73596	3.11364	2.22472	2.88701
3.696	3.9507	3.77305	3.82353	3.28235	3.0119	2.78212	2.81006	3.11364	2.25281	2.90395
3.64	3.29577	4.02837	3.88235	3.09412	3.19643	2.58101	2.35955	3.47159	3.31461	2.58192
6.912	3.95775	3.92908	3.72549	3.04706	3.17262	2.47486	2.57303	3.41477	2.89888	2.58192
4.184	3.87324	3.94326	3.84314	3.23529	3.2381	2.6648	2.96629	3.21591	2.49438	2.29379
3.512	1	1	3.5817	3.34118	3.57738	2.77095	2.70787	3.125	2.59551	2.73446
4.56693	3.05634	4.02837	4.3268	3.35294	3.79167	2.49721	2.8764	3.03977	2.85393	2.55932
5.84	3.21127	4.07692	3.20915	3.50588	3.35714	2.7095	2.7809	2.93182	2.96629	2.60452
4.712	3.50704	3.14184	3.60784	3.7	3.60119	2.69274	2.65169	3.23864	2.64607	2.62712
3.472	3.42254	4.14894	4.10458	3.62353	4.00595	2.72067	3.11798	2.80682	2.69663	2.56497
4.56	3.75352	3.88652	3.6	3.17059	3.53571	3.1676	2.8764	2.85795	2.3764	2.79096
4.328	3.32394	2.87324	3.47712	3.28235	3.0119	2.82682	2.90449	2.91477	2.40449	2.9209
4.704	3.5493	4.02837	3.03226	2.94706	3.1369	3.60335	3.30899	3.43182	2.58427	2.62147
5.112	3.37324	3.6383	3.5817	2.73529	3.06548	3.29609	3.04494	3.36364	2.45506	2.85311
5.032	3.47183	3.48936	3.70588	3.37059	3.27381	3.21788	2.65169	2.94886	2.37079	2.9096
4.288	3.32394	3.51773	3.46405	3.27059	3.52381	3.32402	2.83146	2.69886	2.3764	2.80791
4.184	3.90141	3.55319	3.15686	3.5	2.79167	2.7095	2.89326	3.32386	2.58989	3.42373
5.088	3.8662	3.60284	3.26144	2.73529	3.17262	2.77095	2.64607	3.60227	2.66854	2.63842
3.416	3.04225	3.21277	3.21569	3.32353	3.3869	2.55307	2.49438	3.27841	2.86517	3.14689
2.936	3.08451	3.57447	2.93464	3.38824	2.94048	2.61453	2.46067	3.13068	2.75843	2.65537
3.16	3.02817	3.16312	3.20915	2.72353	2.90476	3.23464	3.08427	3.39773	3.29775	2.67797
4.408	2.85915	3.73759	2.77124	3.1	2.89881	2.7095	2.7809	2.46591	2.98876	2.69492
4.248	2.62676	2.60993	2.98039	3.18235	3.33333	3.65922	3.23034	2.63636	2.48315	2.71751
3.328	3.20423	2.92908	2.88889	2.94118	2.82738	2.5419	2.53933	2.95455	2.72472	2.70621
4.168	3.60563	3.55319	3.00654	2.78824	3.17857	2.82682	2.91011	2.90909	2.96067	2.51412
3.88889	2.69718	3.55319	3.37255	3.06471	2.69048	2.81564	2.79213	2.74432	2.67416	2.83051
5.19048	2.92958	2.8156	2.99346	2.74706	2.75595	2.50838	2.47753	2.76705	2.60674	2.77966
1	3.23944	3.08511	2.96732	2.92353	2.38095	2.77654	2.4382	2.55114	2.38764	2.58192
1	4.16197	4.04255	3.53595	2.5	2.67262	2.53631	2.55618	2.39205	2.67416	2.62147
4.288	1	3.29078	3.44444	2.95882	3.20833	2.47486	2.63483	2.63636	2.51685	2.50847
4.16	1	1	1	3.04706	2.40476	2.48603	2.47753	2.82955	2.42135	2.46893
1	3.59859	1	1	2.6	2.79167	2.37989	2.57865	2.72727	2.14607	2.41808
1	3.69718	3.76596	4.0915	2.71176	3.02381	2.27374	2.37079	2.75568	2.29213	2.35028
5.28	1	3.61702	4.02614	3.48824	3.32143	2.47486	2.35393	3.08523	2.41011	2.32203
7.024	1	1	1	3.62353	4.29762	2.17318	2.2191	2.72727	2.29213	2.42938
5.872	5.09155	1	1	4.65882	4.875	2.68156	2.44382	2.71023	2.29213	2.12994
5	6.75352	4.87234	5.33987	5.43529	3.41071	2.56983	2.51685	2.6875	2.2191	2.55367
5.176	5.00704	5.62411	5.39216	3.50588	3.23214	2.24022	2.27528	2.68182	3.29213	2.51412
5.136	4.48592	4.22695	4.59477	3.41765	4.93452	2.52514	2.41573	2.39205	2.76966	3.53107
4.872	4.50704	4.28369	4.80392	5.11176	4.70833	3.11732	3.17416	2.60227	2.2191	4.11864
5.096	4.01408	4.12057	3.81046	4.19412	4.10119	3.11732	2.97191	2.55682	2.19663	2.47458
5.296	4	3.71631	4.26144	4.13529	4.35119	3.68156	3.89326	3.21591	2.26966	2.36158
5.84	4.02817	3.7305	3.83007	4.95882	3.41667	3.56983	3.5618	2.42045	2.12921	2.82486
5.648	4.03521	3.40426	3.84314	5.03529	3.375	2.73184	2.64045	2.49432	2.3427	2.65537
5.888	4.83803	3.8227	3.84314	4.26471	3.38095	2.87709	3.16854	2.89773	2.40449	3.23729
5.648	4.47887	4.02837	3.84314	2.77059	3.26786	4.27933	3.85955	3.03977	3	3.23164
4.88	4.47183	4.28369	3.33117	3.55882	3.80357	4.2905	4.17978	3.64773	2.91573	2.83616
4.672	4.8662	4.35461	4.69281	4.01765	3.85119	3.72626	3.67978	3.69318	2.09551	2.74011
5.12	4.19718	4.38298	4.65359	4.23529	3.39286	4.20112	4.05056	2.52841	2.22472	3.25424
5.2	4.20423	4.32624	4.11111	3.85882	3.42857	3.10615	3.83708	2.6875	2.64607	3.43503
6	4.09859	4.02128	4.71895	3.87647	3.53571	2.57542	2.59551	2.84091	2.59551	3.36158
1	4.21831	4.42553	4.52941	3.66471	3.57143	2.30168	2.52247	3.10795	2.67416	3.11864
6.64286	1.6	4.56028	4.45752	3.79412	3.08929	2.45251	2.48315	3.36364	3.29213	3.07345
6.072	5.77465	4.36879	4.52941	5.19412	3.09524	2.89944	2.46629	4.22727	2.29213	3.50847
3.76	5.76761	5.65957	4.52288	3.84706	3.69643	2.77095	2.7809	5.22159	2.41573	2.66102
3.7381	5.73944	4.26761	5.90196	3.27647	4.42262	3.01117	2.97191	3.49432	2.69101	3.07345
3.384	3.53521	6.56738	6.24837	3.65294	4.26786	3.32402	3.02247	2.8125	2.65169	2.76836
3.344	3.42254	3.47518	6.27451	3.31765	4.27976	3.1676	2.82584	2.9375	2.92135	2.89266
5.272	2.98592	3.55319	5.81699	3.83529	3.26786	2.95531	3.01685	2.68182	3.15169	2.67232
5.61905	3.12676	2.99291	2.98039	3.53529	3.57738	2.84916	3.24719	2.59091	3.33708	3.07345
5.52	4.30986	3.39007	3.62092	3.43529	3.57143	2.58101	2.80899	3.05682	2.70787	2.67797
5.816	4.12676	4.34752	3.11765	3.58824	3.80952	3.1676	2.7809	3.05682	2.58989	2.9322
	4.3662	4.33099	3.14379	4.10588	5.04167	3.55307	3.24157	2.9375	2.66292	2.92655
	4.09859	5.47518	4.35948	4.95882	5.02381	3.87151	3.29213	2.88068	2.1236	2.9774
		4.39716	4.0719	4.92941	4.5119	3.97765	3.73034	3.23295	2.14045	3.02825
			4.36601	4.56471	4.71429	3.07263	3.22472	3	2.64045	2.86441
			4.08497	5.07059	2.875	2.92179	2.88764	3.03409	2.60112	2.58192
				3.01176	3.18452	3.48045	3.03933	2.80682	2.60674	3.0904
				2.90588	2.69048	3.16201	3.64045	3.24432	2.44944	3.12429
				2.91765	2.8869	4.41899	2.99438	3.72159	2.70225	3.21469
				2.78824	3.57738	3.94972	3.96067	3.63068	2.54494	2.74011
				3.44706	3.57738	3.39665	3.89326	3.53409	2.39326	3.0226
				3.48824	3.70238	4.05028	4.23596	2.82955	2.44134	3.0904
				3.42353	3.61905	2.45251	3.92697	3.67045	2.81461	3.01695
				3.86471		2.69274	2.56742	2.92045	2.80899	3.51977
						2.3352	2.69663	2.94318	2.93258	3.44068
						2.46369	2.47753	3.10227	3.2809	3.12994
						3.04469	2.40449	3.02841	3.35955	3.12429
						3.43017	2.98315	3.36364	4.16854	2.47458
						3.05028	3.10112	3.59659	2.56742	2.33333
						3.53631	3.04494	3.28977	2.97753	2.40678
							2.95506	3.44886	2.55056	2.71751
								2.66477	2.45506	2.86441
								3.11299	2.47753	2.79213
								2.52841	2.40449	2.67232
								2.82955	2.55618	2.49718
								3.29545	2.57303
								3.40341	3.0618
								3.21591	3.23034
								3.09659	2.64607
									2.59551
									2.45506
									2.26404
									2.10112
									2.14607
									2.58427
									2.4382
									2.26966
									2.48876

## Sheet: Fig.5d
Clustering coefficient
Dataset1	Dataset2	Dataset3	Dataset4	Dataset5	Dataset6	Dataset7	Dataset8	JSH	N2U	Dauer
0.0844156	0.0904762	0.0925926	0.121324	0.11204	0.136564	0.160204	0.132626	0.164407	0.163669	0.148
0.0740741	0.0970874	0.121849	0.0529801	0.114	0.117225	0.150873	0.128261	0.18599	0.182556	0.150758
0.166667	0.266667	0.192308	0.0857143	0.0986842	0.0916335	0.109756	0.107143	0.105797	0.100129	0.145299
0	0.333333	0.222222	0.166667	0.0828402	0.0851064	0.133238	0.102542	0.0975936	0.179463	0.172727
0.179245	0.162921	0.181373	0.169903	0.197761	0.192593	0.172297	0.277533	0.1875	0.285714	0.235465
0.257143	0.148148	0.185714	0.199153	0.188742	0.244444	0.205298	0.24812	0.197761	0.246353	0.203125
0.3	0.0714286	0.115385	0.121795	0.162722	0.125912	0.179191	0.186275	0.218182	0.181644	0.300752
0.214286	0.0666667	0.227273	0.190789	0.163462	0.204545	0.151261	0.177632	0.218447	0.189122	0.293919
0.333333	0.333333	0	0.240741	0.25	0.233333	0.290698	0.285714	0.357143	0.372549	0.426136
0.166667	0.166667	0.267857	0.25	0.188679	0.26	0.480769	0.375	0.45	0.44	0.434211
0.110169	0.122995	0.181818	0.141463	0.240741	0.189024	0.240541	0.23375	0.251012	0.22425	0.316781
0.10355	0.145631	0.13	0.1875	0.186235	0.180108	0.210145	0.207547	0.248299	0.328571	0.282334
0.0738095	0.110048	0.106987	0.108883	0.156347	0.128989	0.126904	0.134731	0.117819	0.11893	0.120672
0.0960699	0.0976431	0.128821	0.118911	0.134286	0.12005	0.114737	0.14877	0.134818	0.143885	0.133222
0.2	0.2	0.384615	0.111111	0.146667	0.277778	0.117063	0.163102	0.184211	0.189274	0.161725
0.321429	0.225	0.368421	0.102273	0.0970874	0.111111	0.180723	0.134191	0.203125	0.169154	0.15942
0.25	0.0892857	0.25	0.125	0.0846154	0.214286	0.1875	0.179104	0.166667	0.160428	0.270115
0.0555556	0.125	0.05	0.0666667	0.166667	0.118182	0.153846	0.125828	0.166667	0.168449	0.238636
0.136364	0.177966	0.135593	0.207692	0.330769	0.24359	0.240132	0.215625	0.228889	0.274074	0.340741
0.163636	0.0909091	0.141026	0.220779	0.228477	0.214286	0.234513	0.290244	0.227876	0.284591	0.358209
0.128571	0.134783	0.114286	0.129195	0.173561	0.13442	0.16523	0.165082	0.168329	0.19777	0.200137
0.1	0.115385	0.102941	0.138686	0.157568	0.136564	0.159229	0.195652	0.198847	0.208484	0.229979
0	0	0	0	0	0	0.166667	0.0892857	0	0.111111	0.13253
0	0	0.1	0.125	0.106796	0.0740741	0.177632	0.177632	0.179775	0.155172	0.195565
0	0	0.0833333	0.119048	0.0859375	0.113636	0.123932	0.16092	0.153465	0.194444	0.15678
0.214286	0.328571	0.151316	0.0615385	0.166667	0.166667	0.228571	0.211538	0.111111	0.265625	0.139423
0.152985	0.142857	0.162393	0.272727	0.0833333	0.2	0.09375	0.114286	0.185185	0.195402	0.218182
0.5	0.3	0.444444	0.292135	0.155702	0.167553	0.179625	0.173797	0.155702	0.285714	0.116379
0.333333	0.166667	0.166667	0.3	0.281457	0.222222	0.237864	0.262032	0.217391	0.258178	0.247674
0.0892857	0.136364	0.0708955	0.2	0.231618	0.252427	0.20726	0.251101	0.267068	0.265217	0.338753
0.15	0.11236	0.125926	0.107656	0.423077	0.388889	0.480769	0.369318	0.5	0.283019	0.333333
0.166667	0	1	0.139831	0.464286	0.464286	0.279412	0.357143	0.423077	0.383495	0.264706
0.5	1	0.416667	1	0.15047	0.141176	0.206522	0.183696	0.166667	0.255245	0.198913
0	0.131579	0.4	0.333333	0.131579	0.117021	0.195965	0.129371	0.148794	0.221125	0.216121
0.45	0.5	0.342105	0.214286	0.481481	0.285714	0.315385	0.275281	0.596154	0.230263	0.37037
0.5	0.342105	0.4	0.2	0.552632	0.159091	0.352273	0.361842	0.407407	0.402542	0.166667
0.325	0.275	0.421053	0.338235	0.444444	0.666667	0.27907	0.388889	0.625	0.235955	0.363636
0.166667	0.181818	0.161765	0.314815	0.166667	0.625	0.555556	0.35	0.447368	0.466667	0.212963
0.190476	0.142857	0.203704	0.157143	0.238095	0.333333	0.281955	0.202703	0.209402	0.373563	0.313043
0.0454545	0.0708333	0.0666667	0.163636	0.288462	0.297619	0.25	0.306061	0.369231	0.270833	0.286667
0.1	0.0769231	0.0791667	0.0751634	0.191729	0.177778	0.202247	0.265101	0.202586	0.335135	0.184211
0.111111	0.0809524	0.0833333	0.0274725	0.132075	0.153846	0.183824	0.252137	0.302632	0.334239	0.178571
0.0681818	0.122222	0.109524	0.104762	0.0952381	0.0892308	0.172308	0.115126	0.108295	0.130647	0.138686
0	0	0.0666667	0.133333	0.0947712	0.0899015	0.145299	0.122984	0.102122	0.158537	0.0908046
0.133333	0	0.05	0.138889	0.123377	0.111667	0.105769	0.112069	0.130952	0.147386	0.157143
0.0698529	0.0868421	0.0916667	0.0636364	0.103896	0.103333	0.113087	0.126984	0.164456	0.156577	0.12381
0.0735294	0.113158	0.0625	0.0938462	0.0909091	0.0958333	0.0735294	0.1375	0.142857	0.17619	0.140476
0	0.05	0.125	0.110672	0.0444444	0.121795	0.116959	0.124183	0.169118	0.140584	0.163743
0.111111	0.157895	0.138158	0.151316	0.130435	0.115	0.108871	0.125506	0.124552	0.124789	0.124615
0.1	0.0740741	0.214286	0.127778	0.106667	0.103175	0.121008	0.125	0.102707	0.140491	0.130542
0	0.0142857	0.0984848	0.16	0.214286	0.190476	0.26	0.198068	0.234375	0.336735	0.174074
0.0740741	0.204545	0.174242	0.171429	0.148305	0.178571	0.188645	0.180593	0.117647	0.266467	0.108434
0.1	0.169118	0.142857	0.188889	0.143333	0.0714286	0.15	0.161074	0.109272	0.217391	0.205882
0.233333	0.271429	0	0.246753	0.107143	0.205224	0.130536	0.181556	0.101322	0.202	0.154605
0.266667	0.125	0.0925926	0	0.151852	0.148352	0.16835	0.170956	0.15873	0.233179	0.160136
0.35	0.423077	0.182432	0.203704	0.172222	0.186567	0.151596	0.159933	0.21131	0.189333	0.15
0.266667	0.3	0.4	0.242857	0.2	0.176471	0.188761	0.27882	0.201014	0.244681	0.199198
0.208333	0.161765	0.259259	0.263158	0.186391	0.194079	0.225857	0.226368	0.170807	0.251563	0.213396
0.179487	0.224576	0.195652	0.207692	0.333333	0	0.346154	0.2	0.0833333	0.170455	0.45
0.321429	0.290698	0.25	0.24359	0.153846	0.190678	0.235075	0.248485	0.185185	0.25	0.19661
0.125	0.368421	0.323529	0.21988	0.181818	0.272727	0.282738	0.277108	0.333333	0.28125	0.308468
0.05	0	0.127907	0.210938	0.322222	0.246032	0.233333	0.315152	0.34127	0.294444	0.332589
0	0	0.0972222	0.302326	0.433333	0.272727	0.239645	0.281938	0.306818	0.238983	0.311594
0.15873	0.0596026	0.25	0.178571	0.205128	0.162338	0.18932	0.237778	0.25	0.306452	0.413333
0.0740741	0.0677966	0.0882353	0.203704	0.351351	0.359223	0.334239	0.209259	0.324405	0.329154	0.295597
0.164062	0.1	0.0728155	0.0974576	0.301115	0.26506	0.225877	0.315041	0.368421	0.312088	0.270588
0.1	0.157143	0.0844156	0.0976331	0.206667	0.194175	0.228477	0.239362	0.241935	0.22043	0.224551
0.125	0.127778	0.07	0.0740741	0.162921	0.240196	0.159483	0.254613	0.206767	0.270161	0.223118
0.0952381	0.195312	0.148148	0.0855263	0.168539	0.111111	0.157005	0.184492	0.15873	0.212644	0.26
0.0833333	0.166667	0.166667	0.0798319	0.125	0.115385	0.232673	0.292035	0.25	0.125749	0.171569
0.166667	0.333333	0.263158	0.175373	0.100592	0.082	0.145904	0.169173	0.116379	0.127301	0.15393
0.166667	0.166667	0.159091	0.214286	0.106	0.108824	0.102099	0.10199	0.109562	0.190991	0.166279
0.0333333	0	0.15	0.185185	0.103365	0.0913462	0.144186	0.130016	0.11245	0.193269	0.131295
0.160714	0.160714	0.190476	0.190476	0.064	0.0873362	0.099537	0.104129	0.114	0.144022	0.113924
0	0.125	0.181818	0.166667	0.0942928	0.126667	0.141982	0.123775	0.0974026	0.17076	0.136917
0.0833333	0	0.125	0.115385	0.156716	0.162252	0.239927	0.25	0.237864	0.161943	0.153537
0	0	0.0833333	0.196429	0.261364	0.168067	0.186391	0.181159	0.203209	0.175373	0.193182
0.0833333	0.0714286	0.2	0.2	0.228571	0.227273	0.241758	0.280899	0.170213	0.261194	0.214286
0.153846	0.2	0.160714	0.2	0.166667	0.114286	0.149028	0.222892	0.212121	0.208401	0.202899
0.157895	0.211538	0.148148	0.190476	0.190476	0.232143	0.142035	0.216749	0.233333	0.179878	0.237288
0.05	0.0769231	0.131579	0.138889	0.217105	0.257282	0.174157	0.224719	0.201923	0.203125	0.207921
0	0.25	0.0873016	0.136364	0.166667	0.158333	0.198113	0.203947	0.318627	0.280769	0.217687
0.160377	0.166667	0.225	0.0882353	0.240741	0.222222	0.213942	0.230263	0.196581	0.229064	0.191617
0.075	0.0813953	0.138889	0.166667	0.266667	0.214286	0.182731	0.195971	0.142857	0.259322	0.254011
0	0.12037	0.115385	0.15	0.113636	0.133333	0.227273	0.177632	0.261905	0.308989	0.233333
0.142857	0.12037	0.104027	0.130682	0.142857	0.196429	0.272727	0.234848	0.238095	0.316832	0.111111
0.111111	0.0925926	0.1	0.166667	0.113861	0.153465	0.193277	0.120192	0.0909091	0.182692	0.10355
0.0660377	0.0943396	0.111111	0.15	0.115385	0.112903	0.121212	0.1	0.155738	0.175325	0.15812
0.0138889	0.0857143	0.0555556	0.1	0.136364	0.153846	0.167785	0.112745	0.174419	0.17561	0.163462
0.0357143	0.0545455	0.0714286	0.0795455	0.130769	0.181818	0.170347	0.151351	0.275	0.253659	0.216667
0.0666667	0.05	0.0777778	0.0681818	0.17094	0.171498	0.1875	0.106061	0.201299	0.25974	0.199248
0.166667	0.140625	0.1	0.0814815	0.208738	0.106509	0.211538	0.184874	0.171806	0.25	0.181263
0.214286	0.0636364	0.277778	0.109272	0.102273	0.113636	0.137209	0.178261	0.16369	0.240741	0.147826
0.333333	0.368421	0.133333	0.133333	0.111111	0.155556	0.144092	0.203209	0.0714286	0.186147	0.210084
0.0333333	0.180556	0.142857	0.119048	0.0740741	0.0909091	0.181373	0.200758	0.15	0.181373	0.184466
0.357143	0.0111111	0.611111	0.461538	0.0692308	0.12037	0.23301	0.138889	0.186047	0.197368	0.188889
0.138037	0.170455	0.0824176	0.2	0.121849	0.145485	0.155556	0.12605	0.130769	0.173913	0.167331
0.137014	0.135624	0.0757576	0.0541667	0.175325	0.131579	0.177966	0.175214	0.342105	0.196237	0.141509
0.0841346	0.117347	0.139241	0.151515	0.153846	0.177778	0.0740741	0.25	0.142857	0.5	0.166667
0.0777778	0.116949	0.120144	0.145498	0.131068	0.203125	0.236842	0.214286	0.145933	0.307692	0.257353
0.0384615	0.0960699	0.107456	0.132374	0.257143	0.233333	0.123016	0.158537	0.153846	0.232558	0.25974
0.0629139	0.111842	0.101695	0.125	0.240741	0.238636	0.119048	0.144161	0.309524	0.23053	0.286517
0.5	0.0973684	0.0708955	0.113184	0.0631579	0.0925926	0.183908	0.403846	0.199561	0.384615	0.275
0.0535714	0.0833333	0.103704	0.0478261	0.119205	0.163333	0.246988	0.263636	0.177852	0.24026	0.242537
0.2	0.0930233	0	0.0608696	0.12232	0.138718	0.231383	0.241935	0.166667	0.251351	0.192308
0.0909091	0.102273	0.238095	0.0833333	0.141839	0.134067	0.205882	0.234899	0.188679	0.317343	0.244318
0.0895522	0.0957447	0.357143	0.127778	0.150812	0.147989	0.155844	0.284091	0.0693431	0.42	0.296053
0.0532544	0.134409	0.166667	0.147727	0.137255	0.114713	0.264045	0.36	0.222222	0.25	0.211921
0.0771277	0.0681115	0.107143	0.125	0.0685619	0.0773333	0.075188	0.0721154	0.109555	0.270677	0.201613
0.0582011	0.0826087	0.0755034	0.130515	0.0981818	0.0734127	0.196429	0.184492	0.120378	0.171835	0.152396
0.0178571	0.0974265	0.11126	0.0756579	0	0.166667	0.127558	0.154062	0.167832	0.174233	0.146055
0.0357143	0.119048	0.0934066	0.120643	0.210227	0.100962	0.120291	0.133676	0.188453	0.17013	0.162455
0.166667	0.0555556	0.101124	0.109797	0.151163	0.123377	0.158065	0.213014	0.121457	0.198639	0.176856
0.111111	0.139738	0.106061	0.109091	0.130841	0.145533	0.147541	0.17482	0.0928726	0.157056	0.116949
0.2	0.143333	0.123188	0.122222	0.119522	0.120339	0.146272	0.171763	0.107143	0.169789	0.140199
0.333333	0.119048	0.128342	0.136364	0.0775862	0.0851216	0.133376	0.154676	0.201923	0.128571	0.214286
0.138889	0.275	0.428571	0.133333	0.118321	0.103113	0.107143	0.0555556	0.152318	0.196296	0.201525
0.169231	0.138655	0.462963	0.284615	0.102564	0.108813	0.18599	0.168	0.125272	0.213514	0.215254
0.24359	0.133333	0.12605	0.386364	0.159091	0.166667	0.191304	0.188623	0.156069	0.173882	0.171679
0.261364	0.191748	0.180672	0.168269	0.154545	0.133333	0.145833	0.170144	0.0955631	0.166027	0.145161
0.139423	0.238636	0.183784	0.122222	0.208502	0.14693	0.135897	0.155612	0.135468	0.10785	0.0763393
0.138462	0.109244	0.213592	0.215569	0.128378	0.133995	0.0968343	0.112626	0.166667	0.231273	0.140625
0.0181818	0.113445	0.138158	0.164474	0.323077	0.244444	0.149533	0.17418	0.25	0.223633	0.137239
0.0111111	0.0454545	0.116667	0.129808	0.330189	0.281553	0.13342	0.193588	0.181818	0.174074	0.114407
0	0.0694444	0.0847458	0.153846	0.142512	0.172872	0.222222	0.177778	0.168464	0.219807	0.127273
0.0181818	0.0530303	0.0454545	0.0512821	0.16568	0.141176	0.189394	0.137363	0.146402	0.201031	0.182213
0.3	0.0384615	0.0649351	0.0694444	0.185	0.167082	0.201349	0.184932	0.210059	0.195067	0.194898
0.25	0.148148	0.0576923	0.0727273	0.170241	0.178846	0.162116	0.194205	0.183333	0.313333	0.125828
0	0.285714	0.271429	0.0320513	0.156915	0.163102	0.134454	0.337607	0.130435	0.231278	0.180723
0.0555556	0.125	0.266667	0.125	0.143617	0.166667	0.220745	0.213974	0.225962	0.189626	0.21197
0.1	0.171429	0.0666667	0.166667	0.0378788	0.0974576	0.155405	0.166667	0.165049	0.190909	0.197802
0.15	0.205882	0.138889	0.107143	0.0833333	0.0909091	0.168498	0.145533	0.197598	0.207722	0.236559
0	0.192308	0.111111	0.15	0.1	0.145455	0.219203	0.193662	0.133574	0.224706	0.203704
0	0.166667	0.175	0.144444	0.0822368	0.0791667	0.204741	0.213942	0.141544	0.17756	0.177861
0	0	0	0.186047	0.0927152	0.285714	0.172872	0.156832	0.0789474	0.174664	0.164265
0	0.166667	0	0.166667	0.130597	0.292308	0.166667	0.162234	0.127907	0.163333	0.191892
0	0	0.166667	0.105263	0.24812	0.131068	0.0911765	0.0851852	0.168831	0.121849	0.167279
0	0.166667	0	0.1	0.223077	0.092437	0.0961538	0.133333	0.118421	0.160448	0.135338
0	0	0.0666667	0.25	0.162338	0.212963	0.131579	0.104396	0.2	0.15109	0.1633
0.151786	0.05	0	0.166667	0.185185	0.308824	0.116667	0.0723684	0.229412	0.236162	0.2
0.172414	0	0.047619	0.166667	0.198113	0.188679	0.28869	0.192898	0.145833	0.288136	0.219758
0.309524	0.1	0.0952381	0	0.122642	0.151685	0.201629	0.199257	0.0789474	0.117784	0.109195
0.252874	0.142857	0.166667	0	0.166667	0.235849	0.133909	0.0706019	0.221591	0.156609	0.0967153
0.166667	0.142857	0.153226	0	0.1	0.271429	0.122967	0.0915751	0.177632	0.151703	0.120924
0	0.0238095	0.22549	0	0	0.123077	0.18932	0.173653	0.129032	0.149123	0.207219
0	0.218045	0.196581	0	0.15	0.147436	0.205085	0.236667	0.140777	0.199468	0.131579
0.05	0.184524	0.133333	0.160714	0.2	0.333333	0.264957	0.231788	0.213333	0.184746	0.173333
0.142857	0.177419	0.160714	0.119048	0.333333	0.25	0.183333	0.173913	0.191729	0.217742	0.175325
0	0.179144	0	0.210526	0	0.166667	0.190789	0.183761	0.208333	0.211896	0.176471
0.141509	0.25	0.15	0.205882	0	0.1	0.235294	0.223684	0.169231	0.165865	0.148148
0.138889	0.0666667	0.0333333	0.21131	0.0666667	0.0833333	0.178191	0.155844	0.15	0.212121	0.222222
0.2	0.166667	0.0769231	0.171498	0.0952381	0	0.169173	0.145455	0.0952381	0.194805	0.133333
0	0.133333	0.125	0.25	0.0714286	0	0.214286	0.125	0.3	0.220339	0.366667
0.1	0.107143	0.174419	0.266667	0.05	0.0238095	0.166667	0.1	0.119048	0.218182	0.180556
0.107143	0.107143	0.133333	0.166667	0.0454545	0.0865385	0.194444	0.5	0.15	0.218182	0.133333
	0.100962	0.15	0.0952381	0.114286	0.0666667	0.2	0.333333	0.178571	0.05	0.047619
	0.166667	0.1	0.136364	0.222467	0.142857	0.0714286	0.0333333	0.1	0.133333	0.05
	0.180556	0.166667	0.2	0.209677	0.0714286	0	0.122222	0.0333333	0.0666667	0.0952381
	0.166667		0.125	0.246667	0.190763	0	0.0535714	0.106061	0.143939	0.0694444
	0.138889		0.146067	0.282051	0.216867	0.0333333	0.047619	0.0657895	0.135081	0.135447
	0.142857		0.214286	0.155556	0.206989	0.103365	0.0588235	0.132353	0.137333	0.135593
			0.190476	0.214286	0.247024	0.114815	0.0841346	0.0833333	0.116949	0.092437
			0.238095	0.132812	0.125	0.0847458	0.137019	0.158307	0.201893	0.1
			0.147727	0.118182	0.160714	0.112583	0.07	0.265854	0.249639	0.190549
				0.0555556	0.138889	0.257009	0.215625	0.180147	0.220643	0.205935
				0.138889	0.138889	0.275926	0.254032	0.200803	0.194245	0.205556
				0.182836	0.175926	0.183502	0.203416	0.25	0.263265	0.247788
				0.0966667	0.257143	0.190202	0.268707	0.35	0.351852	0.242857
				0.160714	0.161111	0.178571	0.240741	0.325	0.257143	0.294118
				0.199029	0.145631	0.142857	0.166667	0.245283	0.208108	0.253378
				0.259259	0.190476	0.227273	0.185714	0.263158	0.266129	0.241228
				0.166667	0.170455	0.268519	0.214286	0.190476	0.195364	0.189338
					0.133333	0.197802	0.202703	0.167665	0.230061	0.145533
					0.160714	0.223404	0.199029	0.155556	0.175926	0.13835
						0.184971	0.174757	0.287037	0.175179	0.114407
						0.158249	0.163415	0.238095	0.208054	0.12709
						0.15	0.154762	0.261905	0.215976	0.122222
						0.168831	0.165049	0.110577	0.206	0.213592
						0.17037	0.192513		0.1633	0.142857
						0.155556	0.1

## Sheet: Fig.6a
Type-wise out-degree
S>S_Adult	S>S_Dauer	S>I_Adult	S>I_Dauer	S>M_Adult	S>M_Dauer	I>S_Adult	I>S_Dauer	I>I_Adult	I>I_Dauer	I>M_Adult	I>M_Dauer	M>S_Adult	M>S_Dauer	M>I_Adult	M>I_Dauer	M>M_Adult	M>M_Dauer
8.66667	1	11.3333	3	8.66667	3	1.66667	2	13	13	1.33333	0	5	3	10.3333	10	0.666667	1
9.33333	2	13	2	5.66667	3	2	4	11.6667	15	2	0	0.333333	1	3	3	5	4
5	3	10.6667	10	2.66667	2	8	5	4.33333	6	0	0	0	2	3.66667	5	7.33333	7
5	4	7.66667	11	2	2	6.33333	8	4.33333	4	0.333333	0	2	0	0.666667	0	3.66667	7
7	5	12.3333	8	2	0	1.66667	1	13.6667	14	4	4	0.666667	2	0	1	4	3
6	5	11	5	1.66667	1	3	3	14.6667	14	5.33333	6	3	2	4.66667	3	8.66667	5
2.66667	5	2.66667	3	0	0	6.66667	9	9.33333	9	2	0	2	2	3.66667	4	6.33333	9
1.66667	4	1	4	0	0	5.33333	1	11.6667	10	2.33333	2	2	2	0.333333	0	4.33333	5
3	5	7	10	1.33333	1	5.33333	4	7	2	1	1	1.33333	2	0.666667	0	4.33333	3
3	4	4.66667	5	1	0	7	4	7	4	0	1	0	0	0.666667	0	3.33333	10
0.333333	1	2.33333	5	4	7	3.66667	5	6.66667	7	0.333333	0	1	1	0.333333	0	0.666667	5
0.333333	0	3.33333	5	3.66667	5	6.33333	5	5	7	0.333333	0	1.33333	0	5	7	4	3
4.33333	4	14	12	0	6	5.66667	5	9.33333	9	3	6	2	1	6.66667	2	3.66667	4
7	8	7.66667	12	0	0	5	6	8.33333	8	3	2	0.666667	3	3.66667	4	2.66667	9
8	6	7	8	0.333333	0	1	5	3.66667	7	0.333333	0	1	2	2	0	3.66667	8
1.33333	4	3	0	0	0	2.66667	4	6.66667	8	0	0	1	2	3	6	3	8
0.666667	5	2.66667	1	0	0	1.33333	5	6	10	0	0	1	1	2.33333	1	3.66667	4
4.66667	3	14.6667	19	2	0	0.666667	3	8.66667	5	2	1	1	1	3	1	2.33333	2
3.66667	7	15	13	2	1	2.66667	4	9	11	3.33333	0	2	1	2	1	2.66667	1
7	5	5.33333	2	0.333333	0	4.33333	4	7	12	3	0	0.666667	2	4.66667	6	4	6
6.66667	3	3	0	0	0	5.33333	4	9.66667	7	3.33333	1	2	1	4.66667	4	4	5
2	2	2.33333	3	1	1	1.33333	1	6.33333	12	0	0	1	1	2.66667	2	3.33333	3
1	2	2	4	0.666667	1	2	2	7.33333	7	0	1	1.33333	1	4.33333	2	2.33333	3
3	2	4.66667	5	0.666667	0	0	0	9	10	6.33333	11	1	1	1.33333	1	2.33333	3
3.33333	2	6.66667	4	1.66667	0	0	2	8.66667	8	7	5	2	1	1	1	2	5
0.666667	2	11	14	0.333333	3	3	1	8	10	1	1	2.33333	3	2	1	3.33333	6
6	7	4.66667	7	0.666667	0	2.66667	2	5.66667	7	1.66667	0	2.66667	3	2	1	3.33333	4
6.33333	5	6	7	0	0	1.33333	8	12.6667	17	3.33333	1
3.66667	4	6.33333	10	2	1	1.33333	3	12.6667	8	2.33333	0
3.66667	3	6.66667	6	1.66667	0	1	0	10.6667	6	2.33333	0
4.66667	5	7.33333	9	0.666667	0	0.666667	5	6.33333	4	1	1
7	7	7.33333	10	0.333333	0	2.66667	0	5.66667	2	0	1
1.33333	1	8	7	1.33333	1	1.66667	2	11	9	0.666667	0
2	1	9	9	1	1	2.33333	3	11	9	0.333333	0
7	3	8	6	6	10	3.33333	3	2.33333	7	1	0
6	2	8.66667	7	8.33333	10	4	3	5.33333	5	1	0
5.33333	3	7	9	6.66667	9	1.33333	1	9.33333	7	4	7
6.66667	5	7.33333	9	7.33333	6	3.33333	2	3.33333	1	16.3333	16
5	2	18.6667	13	5.66667	5	4	3	2.66667	1	16.3333	16
4	3	10.6667	3	0	1	5	5	11.3333	8	2.33333	3
2	4	10.3333	4	0	0	3.66667	1	10	10	4.33333	1
1	2	1.66667	3	3.66667	5	3.66667	3	9.33333	8	6	5
2.33333	1	1.33333	2	2.33333	6	2.33333	3	10.3333	9	7	2
1.33333	2	1.66667	3	7.33333	10	2	3	10	12	0	1
1.66667	0	2	3	8.66667	9	2.66667	4	11.3333	15	1.66667	0
1.33333	5	2	2	3.66667	5	6.33333	4	11.3333	13	2.66667	2
1.66667	2	1	2	2.33333	6	6.33333	5	10.6667	10	1.66667	1
3.33333	1	4.33333	3	6.33333	2	14.6667	18	11.6667	10	3	3
3	2	3	8	5.33333	4	0.333333	0	15.3333	13	8.33333	7
5.66667	4	2.66667	4	4	2	0	0	13	8	7.66667	8
6.33333	8	3.33333	9	5.33333	2	8.66667	6	12.3333	7	1	0
3.33333	2	3.66667	6	5	2	6.66667	5	10	10	7.33333	8
4.66667	3	3.33333	5	6	3	3.33333	1	9.66667	7	11.3333	6
7	9	2.33333	3	9	11	4.33333	0	7.66667	6	9	6
6.33333	7	2.66667	3	8.66667	6	1	1	3.66667	9	2.33333	2
2.66667	2	2.66667	5	5	6	1	0	5.33333	7	2.66667	1
1.33333	3	2.66667	2	4.66667	5	0.333333	0	3.66667	4	2.66667	3
1.33333	1	2.33333	3	4	4	1.33333	0	5	3	2	3
1.66667	6	2.66667	4	4	6	6	5	6.33333	5	6	6
0	0	2.33333	3	1.33333	4	7.33333	5	5.33333	7	4.66667	7
0	0	2.33333	3	2	2
3	0	8	4	1.33333	1
3	2	6.33333	4	2	0
4.66667	5	12.6667	9	0.666667	0
3.33333	2	12	6	2.33333	0
2.66667	0	5.33333	6	4.33333	5
2.66667	0	4.33333	5	4	5
3	2	6	5	5	3
1.33333	2	6	12	6	1
										p=0.042232355958448						p=0.04207806564397355
										(I>M)						(M>M)

## Sheet: Fig.6c
Intra-class clustering coefficient
S_Adult	S_Dauer	I_Adult	I_Dauer	M_Adult	M_Dauer
0.1102	0.0333333	0.16335	0.157754	0.214379	0
0.133567	0.15	0.160154	0.166102	0.185235	0.115385
0.156826	0.285714	0.153838	0.192308	0.142289	0.263359
0.23545	0.323529	0.150783	0.203704	0.193203	0.244186
0.230532	0.25	0.172	0.155779	0.171005	0.395349
0.231778	0.268293	0.18712	0.167797	0.180869	0.214765
0.227458	0.560606	0.207643	0.164773	0.147234	0.217105
0.426316	0.424242	0.157447	0.157895	0.135957	0.380952
0.154971	0.0526316	0.291524	0.25	0.174825	0.226457
0.291667	0	0.184127	0.25	0.111111	0.297297
0.18254	0.0555556	0.303463	0.337209	0.0111111	0.277778
0.228858	0.264045	0.326235	0.33871	0.0511905	0.229323
0.181955	0.3	0.206843	0.170659	0.376984	0.625
0.250794	0.318182	0.19145	0.193182	0.649471	0.52
0.335317	0.184211	0.0571429	0.117647	0.583333	0.18932
0.351889	0.288462	0.25506	0.286517	0.411538	0.430233
0.447048	0.325581	0.285419	0.1875	0.222222	0
0.169841	0.464286	0.169217	0.207865	0.305556	0
0.323098	0.166667	0.162262	0.152381	0.166667	0.5
0.233333	0.5	0.153535	0.181818	0.166667	0.116279
0.151434	0.166667	0.165598	0.17316	0.0192308	0.25
0.149206	0.269231	0.20671	0.159091	0.0465608	0
0.342341	0.178571	0.153499	0.163636	0.0851852	0
0.232621	0	0.165363	0.158333	0.140741	0.31746
0.287879	0.358108	0.149491	0.165441	0.17214	0.238636
0.391575	0.414634	0.267885	0.176923	0.248551	0.666667
0.288301	0.631579	0.261501	0.151515	0.256863	0.5
0.232459	0.615385	0.25928	0.278195	0.245614	0.333333
0.170175	0.270115	0.204721	0.166667	0.0555556	0.485294
0.16462	0.222973	0.20341	0.205224	0.0833333	0.430233
0.144716	0.5	0.199802	0.157895	0.0666667	0.384615
0.159272	0.166667	0.29157	0.29703
0.211676	0.210526	0.278681	0.291262
0.148722	0.4	0.377339	0.416667
0.0922399	0.275	0.204702	0.223684
0.211844	0.212121	0.326914	0.169811
0.466667	0	0.274073	0.202429
0.27963	0.166667	0.194161	0.210784
0.254856	0.166667	0.185179	0.306818
0.244444	0.321429	0.316214	0.266667
0.414462	0	0.294935	0.166667
0.325	0.166667	0.221621	0.230263
0.29624	0.166667	0.234519	0.18
0.430952	0.338235	0.330952	0.161765
0.388889	0.375	0.269365	0.307692
0.102803	0	0.0777778	0.285714
0.174077	0	0.28276	0.365385
0.166667	0.2	0.27685	0.269231
0.393651	0.128571	0.223431	0.233766
0.208098	0.423077	0.207755	0.191617
0.22221	0.342105	0.199637	0.175556
0.261923	0.155172	0.277988	0.203947
0.211111	0.104348	0.276715	0.292453
0.134524	0.5	0.12381	0.0833333
0.240049	0.230769	0.19966	0.171806
0.155271	0.611111	0.190103	0.169643
0.291667	0.352941	0.223179	0.238255
0.0748875	0.166667	0.235196	0.227273
0.100654	0.166667	0.172235	0.193069
0.404873	0.0714286	0.197672	0.124419
0.327485	0.166667	0.177472	0.151822
0.34963	0.15	0.0555556	0.1
0.296296	0.8	0.147692	0.144444
	0.55	0.235203	0.192308
		0.142845	0.278409
		0.163406	0.106061
		0.387257	0.153846
		0.310586	0.244318
		0.371877	0.285714
		0.357217	0.214286
		0.261172	0.289474
		0.32967	0.285714
			0.166667
				p=0.017018018340200704
				(Motor subnetwork)

## Sheet: Fig.6e
Number of common connections
S>_AA	S>_DA	I>_AA	I>_DA	M>_AA	M>_DA
16.6667	4	8.66667	7.33333	9.33333	0
17.3333	5	9.66667	9.66667	6.33333	2
10.6667	7.66667	8	7.66667	6.66667	4.33333
8	7.33333	7.33333	8.66667	9.33333	7.33333
14	10.6667	10.6667	11	2.66667	2.66667
10.3333	8.33333	15.6667	13.3333	1.66667	2
2.66667	3.33333	10.3333	8.33333	8.66667	7.66667
1.33333	1.33333	9.66667	6	7.66667	9.33333
5.66667	6.66667	7.33333	5.66667	2.33333	3
4.33333	4.33333	7.66667	6	1.66667	2.33333
3.66667	4.66667	4.33333	5.66667	2.33333	2.66667
3	5	7.33333	7.66667	0.333333	0
13.3333	12	11.6667	12	0.666667	0
9.33333	9.66667	11.3333	12	0.666667	2.33333
10.3333	10	2.33333	2.33333	5.66667	5.66667
2.33333	1	6	5.33333	6.33333	5
2	0.666667	5	6.33333	2.66667	3.33333
13	12	0	0	3	3.66667
14.6667	9.66667	0	0	0	0
6.33333	4	0	0.666667	0	0
6	2.33333	0	0	0	0
3	3	0	0	0	0
2.33333	2.33333	0	0	0	0
4.33333	4	0	0	0	0
6	3.66667	0	0	0	0
9	9.66667	5.33333	2.33333	0	0
6.66667	7.66667	5	3	4	3.66667
9.33333	7	9.66667	6	3.66667	2.33333
6.66667	7.33333	10	8	4	3
5	4.33333	3.33333	4.66667	3.66667	2.66667
7	7.66667	5.33333	5	5.33333	7.33333
9.66667	9.33333	10.3333	8	5.66667	5.33333
5.33333	6	8.66667	8	3	4
7	5.33333	1.66667	0	4.33333	4.33333
14.6667	13.6667	5.33333	4	3.33333	3
16.6667	12.6667	5	3	3.66667	4
14	12.6667	11.6667	10.3333	4.66667	5.33333
15	13.3333	11.3333	6.33333	5.33333	6
18.3333	14	9	5.66667
9.33333	4.66667	3.66667	2
9.33333	5	2.66667	0
4.66667	4	9	6.66667
3	4	7.66667	6.66667
5.66667	7	4	4.66667
9	7.33333	5.33333	5
3.33333	4	3	5.33333
2.66667	4.33333	11.3333	7
10	2	17	15.6667
8	6.33333	17.6667	17
7	4.33333	13	11.6667
10.3333	7.66667	12.3333	9.66667
9	4.66667	12.3333	8
11	7	12	4.33333
13.3333	15.6667	0	0
13	10.3333	6.33333	5.66667
6.66667	6.66667	6	8.66667
6.66667	4	11.6667	12.6667
4.66667	4	12.6667	12
5.33333	4.66667	22.3333	17.6667
2	2.66667	17	15.3333
3	3.33333	15.6667	13
5.33333	3.33333	0	0
6	4.66667	0	0.333333
9.33333	9.33333	13.6667	10
8.66667	6.66667	18.6667	18
7.66667	5.33333	11.3333	7
7.66667	4.66667	10.6667	5
9.33333	4.33333	5.33333	5.33333
9.33333	6.33333	5.33333	5.33333
		5.33333	5.33333
		4.33333	4.66667
		11	8.33333
		9.66667	6.66667
p=0.021843207119823876
(Sensory output)

## Sheet: Fig.6f
Connection similarity
S>_AA	S>_DA	I>_AA	I>_DA	M>_AA	M>_DA
0.00755292	0.00524033	0.0227638	0.0180928	0.00871644	0.0112923
0.0104454	0.00694114	0.0324484	0.0205997	0.0129426	0.00627871
0.0199694	0.0155786	0.0626554	0.0619706	0.171262	0.063897
0.0285653	0.0174196	0.0690256	0.0931844	0.163059	0.0403112
0.0237553	0.0299415	0.0179174	0.0194877	0.0690256	0.0697104
0.0190312	0.0329515	0.0226441	0.0126407	0.0880559	0.0789786
0.100031	0.0760806	0.0234061	0.0137492	0.020235	0.048287
0.20719	0.0591057	0.0129426	0.012774	0.0618274	0.0657616
0.0378169	0.025129	0.0335581	0.0504073	0.0814991	0.0748389
0.0528933	0.0549806	0.0409896	0.0456444	0.139589	0.0928294
0.0935929	0.0422489	0.0324274	0.0365923	0.163059	0.0554443
0.0543561	0.0719236	0.0543561	0.0574623	0.175639	0.0614111
0.0442454	0.0177282	0.0300993	0.0253947	0.198986	0.0750298
0.0525884	0.0205607	0.0427971	0.0657616	0.102326	0.0924131
0.0453551	0.0581514	0.111404	0.0299249	0.0506801	0.0601694
0.146727	0.0841071	0.0760806	0.0391211	0.0315829	0.0498521
0.20719	0.0625909	0.119003	0.0452831	0.351448	0.0186372
0.0169013	0.0129242	0.243117	0.20719	0.0783031	0.0473011
0.0320883	0.00904707	0.176921	0.176921	0.135335	0.135335
0.0290541	0.0368106	0.106878	0.221052	0.106878	0.106878
0.0719236	0.0599483	0.135335	0.190857	0.243117	0.243117
0.123379	0.104388	0.367879	0.367879	0.367879	0.367879
0.226712	0.0880559	0.367879	0.367879	0	0
0.0645216	0.0808541	0.243117	0.243117	0	0
0.0352589	0.0411391	0.0863376	0.0863376	0.243117	0.243117
0.0935929	0.0332409	0.0320883	0.0199526	0.243117	0.243117
0.0473011	0.0427971	0.0114813	0.00768973	0.366525	0.020074
0.0880559	0.0428691	0.0498375	0.0146057	0.0760806	0.0594846
0.0391211	0.0310721	0.0195999	0.0254133	0.380635	0.178674
0.028099	0.0348646	0.0543561	0.0360869	0.158924	0.159715
0.0416957	0.0406131	0.0645216	0.0473011	0.354201	0.0535136
0.0468179	0.0327392	0.0438853	0.0113522	0.0763395	0.0502847
0.135664	0.0748389	0.0294608	0.0223605	0.105582	0.134543
0.0461761	0.0304303	0.12952	0.130226	0.0896792	0.104388
0.0317584	0.0315995	0.0264233	0.0212974	0.198986	0.149197
0.0337121	0.0174847	0.0442454	0.0280813	0.226712	0.139711
0.0499284	0.0229048	0.0360869	0.00864894	0.102326	0.0721318
0.0471292	0.0237553	0.0442454	0.0226441	0.165979	0.163663
0.00935331	0.0101	0.0453551	0.0574666
0.0391211	0.0304303	0.142118	0.0238945
0.0924131	0.0411391	0.0387257	0.0352589
0.163059	0.0594846	0.0626554	0.0366351
0.0880559	0.0721318	0.0331335	0.0310721
0.0587932	0.0346171	0.104388	0.0670033
0.0810009	0.0481941	0.0423292	0.0568421
0.0907673	0.0366351	0.153332	0.0748389
0.175056	0.0812091	0.0789786	0.0194082
0.0599483	0.0184353	0.0427893	0.0489942
0.0760806	0.0290541	0.0436473	0.0603348
0.0391211	0.0261018	0.0346171	0.0352589
0.0473011	0.0137789	0.0352589	0.0431419
0.0880559	0.0290541	0.0264233	0.0130133
0.0935929	0.0377449	0.0221463	0.00703744
0.0453551	0.0453551	0.243117	0.243117
0.0483893	0.0273961	0.0410165	0.0175671
0.0733864	0.0427971	0.0126152	0.0164468
0.15493	0.0386532	0.015586	0.0253947
0.0880559	0.0650768	0.0335581	0.0436473
0.0880559	0.0209422	0.0274314	0.00676495
0.203364	0.104388	0.0274314	0.0272544
0.226712	0.239291	0.0461761	0.0391211
0.0244438	0.0489942	0.135335	0.141598
0.0397629	0.0599483	0.106878	0.290365
0.0193088	0.0341149	0.0178178	0.0245587
0.0224899	0.0446785	0.0417166	0.0426744
0.0483893	0.0290541	0.00612617	0.00835214
0.0952713	0.0341063	0.0112923	0.00900317
0.0533227	0.0221463	0.404585	0.0559995
0.0645216	0.020074	0.0733864	0.0841071
		0.226712	0.185124
		0.0851752	0.154122
		0.0226441	0.0150603
		0.0205997	0.0084102
p=0.0002225604266563848				p=0.010234558501100284
(Sensory output)				(Motor output)
